# Supplementary material for: Mapping the hidden diversity of the Geophagus sensu stricto species group (Cichlidae: Geophagini) from the Amazon basin
Source: PeerJ. 2021 Nov 30;9:e12443. doi: 10.7717/peerj.12443 (PMC8641480; doi:10.7717/peerj.12443)
Supplement: Supplemental Information 8 [file peerj-09-12443-s008.fasta]

>104996 Geophagus altifrons
---------------------------------------------------------------------------------------------------------------------------------------------------------------------------------------------ATAATTTTCTTTATAGTAATGCCAGTTATAATTGGGGGCTTCGGCAACTGATTGGTACCACTAATAATTGGTGCTCCTGACATAGCCTTCCCTCGAATAAACAATATGAGTTTTTGACTCCTGCCCCCCTCATTTCTCCTCCTTCTGGCCTCCTCAGGTGTTGAGGCGGGGGTAGGTACAGGATGAACTGTGTACCCCCCATTAGCAGGTAATCTGGCACATGCCGGCCCATCTGTTGATTTAGCCATTTTTTCCCTCCACCTGGCCGGGGTCTCCTCAATCTTAGGAGCAATCAATTTTATTACCACCATTATTAACATGAAACCCCCAGCCACATCCCAGTACCAAACACCCCTATTTGTCTGATCAGTTCTTATTACCGCCATTCTCCTGCTTTTATCCCTTCCAGTTCTTGCCGCCCGCATT---------------------------------------------------------------------------------------
>104036 Geophagus megasema
---------------------------------------------------------------------------------------------------------------------------------------------------------------------------------------------ATAATTTTCTTTATAGTAATACCAGTTATAATCGGGGGCTTCGGCAACTGACTGGTACCACTAATAATTGGTGCTCCTGACATAGCGTTCCCTCGAATGAACAACATAAGTTTTTGACTCCTGCCCCCCTCATTCCTCCTCCTCCTAGCCTCCTCAGGTGTTGAGGCGGGAGTAGGAACAGGATGAACTGTATACCCCCCATTAGCAGGTAACCTGGCACATGCCGGCCCATCTGTTGATTTAGCCATTTTTTCCCTCCACCTGGCCGGGGTTTCCTCAATCTTAGGAGCAATCAATTTTATTACCACCATTATTAACATGAAACCCCCAGCCACCTCCCAGTTCCAAACACCCCTATTCGTTTGATCAGTTCTTAGTACCGCCATTCTCCTGCTTTTATCTCTTCCAGTTCTTGCCGCCGGCATT---------------------------------------------------------------------------------------
>104035 Geophagus megasema
---------------------------------------------------------------------------------------------------------------------------------------------------------------------------------------------ATAATTTTCTTTATAGTAATACCAGTTATAATCGGGGGCTTCGGCAACTGACTGGTACCACTAATAATTGGTGCTCCTGACATAGCGTCCCCTCGAATGAACAACATAAGTTTTTGACTCCTGCCCCCCTCATTCCTCCTCCTCCTAGCCTCCTCAGGTGTTGAGGCGGGAGTAGGAACAGGATGAACTGTATACCCCCCATTAGCAGGTAACCTGGCACATGCCGGCCCATCTGTTGATTTAGCCATTTTTTCCCTCCACCTGGCCGGGGTTTCCTCAATCTTAGGAGCAATCAATTTTATTACCACCATTATTAACATGAAACCCCCAGCCACCTCCCAGTACCAAACACCCCTATTCGTTTGATCAGTTCTTATTACCGCCATTCTCCTGCTTTTATCTCTTCCAGTTCTTGCCGCCGGCATT---------------------------------------------------------------------------------------
>23 Geophagus proximus
---------------TTTTTCTCGACCAATCACAAAGATATCGGCACCCTCTATTTAGTATTTGGTGCCTGAGCTGGGATAGTGGGCACTGCTTTAAGCCTACTAATTCGAGCAGAACTAAGCCAACCTGGTTCCCTCCTTGGAGATGACCAAATTTATAATGTCATTGTTACTGCACACGCCTTTGTAATAATTTTCTTTATAGTAATGCCAGTTATAATTGGGGGCTTCGGCAACTGACTGGTACCACTAATAATTGGTGCTCCTGATATAGCCTTCCCTCGAATAAACAATATGAGTTTTTGACTTCTGCCCCCCTCATTTCTCCTCCTCCTGGCCTCCTCAGGTGTTGAGGCGGGGGTAGGAACAGGATGAACTGTATACCCCCCATTAGCAGGTAACCTGGCACATGCCGGCCCATCTGTTGATTTAGCCATTTTTTCCCTCCACCTGGCCGGGGTTTCCTCAATCTTAGGAGCAATCAATTTTATTACCACCATTATTAACATGAAACCCCCAGCCACCTCCCAGTACCAAACACCCCTATTTGTCTGATCAGTCCTTATTACCGCCATTCTCCTGCTTCTATCCCTTCCAGTTCTTGCCGCCGGCATTACTATACTTTTGACCGATCGAAACCTAAACACAACCTTCTTCGACCCGGCA------------------------------------
>364 Geophagus proximus
------------------TTCTCGACCAATCACAAAGATATCGGCACCCTCTATTTAGTATTTGGTGCCTGAGCTGGGATAGTGGGCACTGCTTTGAGCCTACTAATTCGAGCAGAACTAAGCCAACCTGGTTCCCTCCTTGGAGATGACCAAATTTATAATGTCATTGTTACTGCACACGCCTTTGTAATAATTTTCTTTATAGTAATGCCAGTTATAATTGGGGGCTTCGGCAACTGACTGGTACCACTAATAATTGGTGCTCCTGATATAGCCTTCCCTCGAATAAACAATATGAGTTTTTGACTTCTGCCCCCCTCATTTCTCCTCCTCCTGGCCTCCTCAGGTGTTGAGGCGGGGGTAGGAACAGGATGAACTGTATACCCCCCATTAGCAGGTAACCTGGCACATGCCGGCCCATCTGTTGATTTAGCCATTTTTTCCCTCCACCTGGCCGGGGTTTCTTCAATCTTAGGAGCAATCAATTTTATTACCACCATTATTAACATGAAACCCCCAGCCACCTCCCAGTACCAAACACCCCTATTTGTCTGATCAGTCCTTATTACCGCCATTCTCCTGCTTCTATCCCTTCCAGTTCTTGCCGCCGGCATTACTATACTTTTGACCGATCGAAACCTAAACACAACCTTCTTCGACCCGGCAGGGGGA------------------------------
>17657 Geophagus proximus
GCAATCACACGTTGATTTTTCTCGACCAATCACAAAGATATCGGCACCCTCTATTTAGTATTTGGTGCCTGAGCTGGGATAGTGGGCACTGCTTTAAGCCTACTAATTCGAGCAGAACTAAGCCAACCTGGTTCCCTCCTTGGAGATGACCAAATTTATAATGTCATTGTTACTGCACACGCCTTTGTAATAATTTTCTTTATAGTAATGCCAGTTATAATTGGGGGCTTCGGCAACTGACTGGTACCACTAATAATTGGTGCTCCTGATATAGCCTTCCCTCGAATAAACAATATGAGTTTTTGACTTCTGCCCCCCTCATTTCTCCTCCTCCTGGCCTCCTCAGGTGTTGAGGCGGGGGTAGGAACAGGATGAACTGTATACCCCCCATTAGCAGGTAACCTGGCACATGCCGGCCCATCTGTTGATTTAGCCATTTTTTCCCTCCACCTGGCCGGGGTTTCCTCAATCTTAGGAGCAATCAATTTTATTACCACCATTATTAACATGAAACCCCCAGCCACCTCCCAGTACCAAACACCCCTATTTGTCTGATCAGTCCTTATTACCGCCATTCTCCTGCTTCTATCCCTTCCAGTTCTTGCCGCCGGCATTACTATACTTTTGACCGATCGAAACCTAAACACAACCTTCTTCGACCCGGCAGGGGGA------------------------------
>17017 Geophagus proximus
------------------TTCTCGACCAATCACAAAGATATCGGCACCCTCTATTTAGTATTTGGTGCCTGAGCTGGGATAGTGGGCACTGCTTTAAGCCTACTAATTCGAGCAGAACTAAGCCAACCTGGTTCCCTCCTTGGAGATGACCAAATTTATAATGTCATTGTTACTGCACACGCCTTTGTAATAATTTTCTTTATAGTAATGCCAGTTATAATTGGGGGCTTCGGCAACTGACTGGTACCACTAATAATTGGTGCTCCTGATATAGCCTTCCCTCGAATAAACAATATGAGTTTTTGACTTCTGCCCCCCTCATTTCTCCTCCTCCTGGCCTCCTCAGGTGTTGAGGCGGGGGTAGGAACAGGATGAACTGTATACCCCCCATTAGCAGGTAACCTGGCACATGCCGGCCCATCTGTTGATTTAGCCATTTTTTCCCTCCACCTGGCCGGGGTTTCCTCAATCTTAGGAGCAATCAATTTTATTACCACCATTATTAACATGAAACCCCCAGCCACCTCCCAGTACCAAACACCCCTATTTGTCTGATCAGTCCTTATTACCGCCATTCTCCTGCTTCTATCCCTTCCAGTTCTTGCCGCCGGCATTACTATACTTTTGACCGATCGAAACCTAAACACAACCTTCTTCGAACCGGCAGG----------------------------------
>356 Geophagus proximus
GCAATCACACGTTGATTTTTCTCGACCAATCACAAAGATATCGGCACCCTCTATTTAGTATTTGGTGCCTGAGCTGGGATAGTGGGCACTGCTTTAAGCCTACTAATTCGAGCAGAACTAAGCCAACCTGGTTCCCTCCTTGGAGATGACCAAATTTATAATGTCATTGTTACTGCACACGCCTTTGTAATAATTTTCTTTATAGTAATGCCAGTTATAATTGGGGGCTTCGGCAACTGACTGGTACCACTAATAATTGGTGCTCCTGATATAGCCTTCCCTCGAATAAACAATATGAGTTTTTGACTTCTGCCCCCCTCATTTCTCCTCCTCCTGGCCTCCTCAGGTGTTGAGGCGGGGGTAGGAACAGGATGAACTGTATACCCCCCATTAGCAGGTAACCTGGCACATGCCGGCCCATCTGTTGATTTAGCCATTTTTTCCCTCCACCTGGCCGGGGTTTCCTCAATCTTAGGAGCAATCAATTTTATTACCACCATTATTAACATGAAACCCCCAGCCACCTCCCAGTACCAAACACCCCTATTTGTCTGATCAGTCCTTATTACCGCCATTCTCCTGCTTCTATCCCTTCCAGTTCTTGCCGCCGGCATTACTATACTTTTGACCGATCGAAACCTAAACACAACCTTCTTC---------------------------------------------
>363 Geophagus proximus
GCAATCACACGTTGATTTTTCTCGACCAATCACAAAGATATCGGCACCCTCTATTTAGTATTTGGTGCCTGAGCTGGGATAGTGGGCACTGCTTTAAGCCTACTAATTCGAGCAGAACTAAGCCAACCTGGTTCCCTCCTTGGAGATGACCAAATTTATAATGTCATTGTTACTGCACACGCCTTTGTAATAATTTTCTTTATAGTAATGCCAGTTATAATTGGGGGCTTCGGCAACTGACTGGTACCACTAATAATTGGTGCTCCTGATATAGCCTTCCCTCGAATAAACAATATGAGTTTTTGACTTCTGCCCCCCTCATTTCTCCTCCTCCTGGCCTCCTCAGGTGTTGAGGCGGGGGTAGGAACAGGATGAACTGTATACCCCCCATTAGCAGGTAACCTGGCACATGCCGGCCCATCTGTTGATTTAGCCATTTTTTCCCTCCACCTGGCCGGGGTTTCCTCAATCTTAGGAGCAATCAATTTTATTACCACCATTATTAACATGAAACCCCCAGCCACCTCCCAGTACCAAACACCCCTATTTGTCTGATCAGTCCTTATTACCGCCATTCTCCTGCTTCTATCCCTTCCAGTTCTTGCCGCCGGCATTACTATACTTTTGACCGATCGAAACCTAAACACAACCTTCTTC---------------------------------------------
>16655 Geophagus proximus
GCAATCACACGTTGATTTTTCTCGACCAATCACAAAGATATCGGCACCCTCTATTTAGTATTTGGTGCCTGAGCTGGGATAGTGGGCACTGCTTTAAGCCTACTAATTCGAGCAGAACTAAGCCAACCTGGTTCCCTCCTTGGAGATGACCAAATTTATAATGTCATTGTTACTGCACACGCCTTTGTAATAATTTTCTTTATAGTAATGCCAGTTATAATTGGGGGCTTCGGCAACTGACTGGTACCACTAATAATTGGTGCTCCTGATATAGCCTTCCCTCGAATAAACAATATGAGTTTTTGACTTCTGCCCCCCTCATTTCTCCTCCTCCTGGCCTCCTCAGGTGTTGAGGCGGGGGTAGGAACAGGATGAACTGTATACCCCCCATTAGCAGGTAACCTGGCACATGCCGGCCCATCTGTTGATTTAGCCATTTTTTCCCTCCACCTGGCCGGGGTTTCCTCAATCTTAGGAGCAATCAATTTTATTACCACCATTATTAACATGAAACCCCCAGCCACCTCCCAGTACCAAACACCCCTATTTGTCTGATCAGTCCTTATTACCGCCATCCTCCTGCTTCTATCCCTTCCAGTTCTTGCCGCCGGCATTACTATACTTTTGACCGATCGAAACCTAAACACAACCTTCTTC---------------------------------------------
>17027 Geophagus proximus
GCAATCACACGTTGATTTTTCTCGACCAATCACAAAGATATCGGCACCCTCTATTTAGTATTTGGTGCCTGAGCTGGGATAGTGGGCACTGCTTTAAGCCTACTAATTCGAGCAGAACTAAGCCAACCTGGTTCCCTCCTTGGAGATGACCAAATTTATAATGTCATTGTTACTGCACACGCCTTTGTAATAATTTTCTTTATAGTAATGCCAGTTATAATTGGGGGCTTCGGCAACTGACTGGTACCACTAATAATTGGTGCTCCTGATATAGCCTTCCCTCGAATAAACAATATGAGTTTTTGACTCCTGCCCCCCTCATTTCTCCTCCTCCTGGCCTCCTCAGGTGTTGAGGCGGGGGTAGGGACAGGATGAACTGTATACCCCCCATTAGCAGGTAACCTGGCACATGCCGGCCCATCTGTTGATTTAGCCATTTTTTCCCTCCACCTGGCCGGGGTTTCCTCAATCTTAGGAGCAATCAATTTTATTACCACCATTATTAACATGAAACCCCCAGCCACCTCCCAGTACCAAACACCCCTATTTGTCTGATCAGTCCTTATTACCGCCATTCTCCTGCTTCTATCCCTTCCAGTTCTTGCCGCCGGCATTACTATACTTTTGACCGATCGAAACCTAAACACAACCTTCTTC---------------------------------------------
>362 Geophagus proximus
GCAATCACACGTTGATTTTTCTCGACCAATCACAAAGATATCGGCACCCTCTATTTAGTATTTGGTGCCTGAGCTGGGATAGTGGGCACTGCTTTAAGCCTACTAATTCGAGCAGAACTAAGCCAACCTGGTTCCCTCCTTGGAGATGACCAAATTTATAATGTCATTGTTACTGCACACGCCTTTGTAATAATTTTCTTTATAGTAATGCCAGTTATAATTGGGGGCTTCGGCAACTGACTGGTACCACTAATAATTGGTGCTCCTGATATAGCCTTCCCTCGAATAAACAATATGAGTTTTTGACTTCTGCCCCCCTCATTTCTCCTCCTCCTGGCCTCCTCAGGTGTTGAGGCGGGGGTAGGAACAGGATGAACTGTATACCCCCCATTAGCAGGTAACCTGGCACATGCCGGCCCATCTGTTGATTTAGCCATTTTTTCCCTCCACCTGGCCGGGGTTTCCTCAATCTTAGGAGCAATCAATTTTATTACCACCATTATTAACATGAAACCCCCAGCCACCTCCCAGTACCAAACACCCCTATTTGTCTGATCAGTCCTTATTACCGCCATTCTCCTGCTTCTATCCCTTCCAGTTCTTGCCGCCGGCATTACTATACTTTTGACCGATCGAA-----------------------------------------------------------------
>16656 Geophagus proximus
GCAATCACACGTTGATTTTTCTCGACCAATCACAAAGATATCGGCACCCTCTATTTAGTATTTGGTGCCTGAGCTGGGATAGTGGGCACTGCTTTAAGCCTACTAATTCGAGCAGAACTAAGCCAACCTGGTTCCCTCCTTGGAGATGACCAAATTTATAATGTCATTGTTACTGCACACGCCTTTGTAATAATTTTCTTTATAGTAATGCCAGTTATAATTGGGGGCTTCGGCAACTGACTGGTACCACTAATAATTGGTGCTCCTGATATAGCCTTCCCTCGAATAAACAATATGAGTTTTTGACTTCTGCCCCCCTCATTTCTCCTCCTCCTGGCCTCCTCAGGTGTTGAGGCGGGGGTAGGAACAGGATGAACTGTATACCCCCCATTAGCAGGTAACCTGGCACATGCCGGCCCATCTGTTGATTTAGCCATTTTTTCCCTCCACCTGGCCGGGGTTTCCTCAATCTTAGGAGCAATCAATTTTATTACCACCATTATTAACATGAAACCCCCAGCCACCTCCCAGTACCAAACACCCCTATTTGTCTGATCAGTCCTTATTACCGCCATTCTCCTGCTTCTATCCCTTCCAGTTCTTGCCGCCGGCATTACTATACTTTTGACCGATCGAAACCTAAACACAACCTTCTTCGACCC----------------------------------------
>17018 Geophagus proximus
GCAATCACACGTTGATTTTTCTCGACCAATCACAAAGATATCGGCACCCTCTATTTAGTATTTGGTGCCTGAGCTGGGATAGTGGGCACTGCTTTAAGCCTACTAATTCGAGCAGAACTAAGCCAACCTGGTTCCCTCCTTGGAGATGACCAAATTTATAATGTCATTGTTACTGCACACGCCTTTGTAATAATTTTCTTTATAGTAATGCCAGTTATAATTGGGGGCTTCGGCAACTGACTGGTACCACTAATAATTGGTGCTCCTGATATAGCCTTCCCTCGAATAAACAATATGAGTTTTTGACTTCTGCCCCCCTCATTTCTCCTCCTCCTGGCCTCCTCAGGTGTTGAGGCGGGGGTAGGAACAGGATGAACTGTATACCCCCCATTAGCAGGTAACCTGGCACATGCCGGCCCATCTGTTGATTTAGCCATTTTTTCCCTCCACCTGGCCGGGGTTTCCTCAATCTTAGGAGCAATCAATTTTATTACCACCATTATTAACATGAAACCCCCAGCCACCTCCCAGTACCAAACACCCCTATTTGTCTGATCAGTCCTTATTACCGCCATTCTCCTGCTTCTATCCCTTCCAGTTCTTGCCGCCGGCATTACTATACTTTTGACCGATCGAAACCTAAACACAACCTTCTTCGACCCGGCAGGGGGAGGAGACCCTATTCTTTACCAACACTTA---
>17024 Geophagus proximus
GCAATCACACGTTGATTTTTCTCGACCAATCACAAAGATATCGGCACCCTCTATTTAGTATTTGGTGCCTGAGCTGGGATAGTGGGCACTGCTTTAAGCCTACTAATTCGAGCAGAACTAAGCCAACCTGGTTCCCTCCTTGGAGATGACCAAATTTATAATGTCATTGTTACTGCACACGCCTTTGTAATAATTTTCTTTATAGTAATGCCAGTTATAATTGGGGGCTTCGGCAACTGACTGGTACCACTAATAATTGGTGCTCCTGATATAGCCTTCCCTCGAATAAACAATATGAGTTTTTGACTTCTGCCCCCCTCATTTCTCCTCCTCCTGGCCTCCTCAGGTGTTGAGGCGGGGGTAGGAACAGGATGAACTGTATACCCCCCATTAGCAGGTAACCTGGCACATGCCGGCCCATCTGTTGATTTAGCCATTTTTTCCCTCCACCTGGCCGGGGTTTCCTCAATCTTAGGAGCAATCAATTTTATTACCACCATTATTAACATGAAACCCCCAGCCACCTCCCAGTACCAAACACCCCTATTTGTCTGATCAGTCCTTATTACCGCCATTCTCCTGCTTCTATCCCTTCCAGTTCTTGCCGCCGGCATTACTATACTTTTGACCGATCGAAACCTAAACACAACCTTCTTCGACCCGGCAGGGGGAGGAGACCCTATTCTTTACCAACACTTA---
>17033 Geophagus proximus
GCAATCACACGTTGATTTTTCTCGACCAATCACAAAGATATCGGCACCCTCTATTTAGTATTTGGTGCCTGAGCTGGGATAGTGGGCACTGCTTTAAGCCTACTAATTCGAGCAGAACTAAGCCAACCTGGTTCCCTCCTTGGAGATGACCAAATTTATAATGTCATTGTTACTGCACACGCCTTTGTAATAATTTTCTTTATAGTAATGCCAGTTATAATTGGGGGCTTCGGCAACTGACTGGTACCACTAATAATTGGTGCTCCTGATATAGCCTTCCCTCGAATAAACAATATGAGTTTTTGACTTCTGCCCCCCTCATTTCTCCTCCTCCTGGCCTCCTCAGGTGTTGAGGCGGGGGTAGGAACAGGATGAACTGTATACCCCCCATTAGCAGGTAACCTGGCACATGCCGGCCCATCTGTTGATTTAGCCATTTTTTCCCTCCACCTGGCCGGGGTTTCCTCAATCTTAGGAGCAATCAATTTTATTACCACCATTATTAACATGAAACCCCCAGCCACCTCCCAGTACCAAACACCCCTATTTGTCTGATCAGTCCTTATTACCGCCATTCTCCTGCTTCTATCCCTTCCAGTTCTTGCCGCCGGCATTACTATACTTTTGACCGATCGAAACCTAAACACAACCTTCTTCGACCCGGCAGGGGGAGGAGACCCTATTCTTTACCAACACTTA---
>17034 Geophagus proximus
GCAATCACACGTTGATTTTTCTCGACCAATCACAAAGATATCGGCACCCTCTATTTAGTATTTGGTGCCTGAGCTGGGATAGTGGGCACTGCTTTAAGCCTACTAATTCGAGCAGAACTAAGCCAACCTGGTTCCCTCCTTGGAGATGACCAAATTTATAATGTCATTGTTACTGCACACGCCTTTGTAATAATTTTCTTTATAGTAATGCCAGTTATAATTGGGGGCTTCGGCAACTGACTGGTACCACTAATAATTGGTGCTCCTGATATAGCCTTCCCTCGAATAAACAATATGAGTTTTTGACTTCTGCCCCCCTCATTTCTCCTCCTCCTGGCCTCCTCAGGTGTTGAGGCGGGGGTAGGAACAGGATGAACTGTATACCCCCCATTAGCAGGTAACCTGGCACATGCCGGCCCATCTGTTGATTTAGCCATTTTTTCCCTCCACCTGGCCGGGGTTTCCTCAATCTTAGGAGCAATCAATTTTATTACCACCATTATTAACATGAAACCCCCAGCCACCTCCCAGTACCAAACACCCCTATTTGTCTGATCAGTCCTTATTACCGCCATTCTCCTGCTTCTATCCCTTCCAGTTCTTGCCGCCGGCATTACTATACTTTTGACCGATCGAAACCTAAACACAACCTTCTTCGACCCGGCAGGGGGAGGAGACCCTATTCTTTACCAACACTTA---
>17035 Geophagus proximus
GCAATCACACGTTGATTTTTCTCGACCAATCACAAAGATATCGGCACCCTCTATTTAGTATTTGGTGCCTGAGCTGGGATAGTGGGCACTGCTTTAAGCCTACTAATTCGAGCAGAACTAAGCCAACCTGGTTCCCTCCTTGGAGATGACCAAATTTATAATGTCATTGTTACTGCACACGCCTTTGTAATAATTTTCTTTATAGTAATGCCAGTTATAATTGGGGGCTTCGGCAACTGACTGGTACCACTAATAATTGGTGCTCCTGATATAGCCTTCCCTCGAATAAACAATATGAGTTTTTGACTTCTGCCCCCCTCATTTCTCCTCCTCCTGGCCTCCTCAGGTGTTGAGGCGGGGGTAGGAACAGGATGAACTGTATACCCCCCATTAGCAGGTAACCTGGCACATGCCGGCCCATCTGTTGATTTAGCCATTTTTTCCCTCCACCTGGCCGGGGTTTCCTCAATCTTAGGAGCAATCAATTTTATTACCACCATTATTAACATGAAACCCCCAGCCACCTCCCAGTACCAAACACCCCTATTTGTCTGATCAGTCCTTATTACCGCCATTCTCCTGCTTCTATCCCTTCCAGTTCTTGCCGCCGGCATTACTATACTTTTGACCGATCGAAACCTAAACACAACCTTCTTCGACCCGGCAGGGGGAGGAGACCCTATTCTTTACCAACACTTA---
>17036 Geophagus proximus
GCAATCACACGTTGATTTTTCTCGACCAATCACAAAGATATCGGCACCCTCTATTTAGTATTTGGTGCCTGAGCTGGGATAGTGGGCACTGCTTTAAGCCTACTAATTCGAGCAGAACTAAGCCAACCTGGTTCCCTCCTTGGAGATGACCAAATTTATAATGTCATTGTTACTGCACACGCCTTTGTAATAATTTTCTTTATAGTAATGCCAGTTATAATTGGGGGCTTCGGCAACTGACTGGTACCACTAATAATTGGTGCTCCTGATATAGCCTTCCCTCGAATAAACAATATGAGTTTTTGACTTCTGCCCCCCTCATTTCTCCTCCTCCTGGCCTCCTCAGGTGTTGAGGCGGGGGTAGGAACAGGATGAACTGTATACCCCCCATTAGCAGGTAACCTGGCACATGCCGGCCCATCTGTTGATTTAGCCATTTTTTCCCTCCACCTGGCCGGGGTTTCCTCAATCTTAGGAGCAATCAATTTTATTACCACCATTATTAACATGAAACCCCCAGCCACCTCCCAGTACCAAACACCCCTATTTGTCTGATCAGTCCTTATTACCGCCATTCTCCTGCTTCTATCCCTTCCAGTTCTTGCCGCCGGCATTACTATACTTTTGACCGATCGAAACCTAAACACAACCTTCTTCGACCCGGCAGGGGGAGGAGACCCTATTCTTTACCAACACTTA---
>17019 Geophagus proximus
GCAATCACACGTTGATTTTTCTCGACCAATCACAAAGATATCGGCACCCTCTATTTAGTATTTGGTGCCTGAGCTGGGATAGTGGGCACTGCTTTAAGCCTACTAATTCGAGCAGAACTAAGCCAACCTGGTTCCCTCCTTGGAGATGACCAAATTTATAATGTCATTGTTACTGCACACGCCTTTGTAATAATTTTCTTTATAGTAATGCCAGTTATAATTGGGGGCTTCGGCAACTGACTGGTACCACTAATAATTGGTGCTCCTGATATAGCCTTCCCTCGAATAAACAATATGAGTTTTTGACTTCTGCCCCCCTCATTTCTCCTCCTCCTGGCCTCCTCAGGTGTTGAGGCGGGGGTAGGAACAGGATGAACTGTATACCCCCCATTAGCAGGTAACCTGGCACATGCCGGCCCATCTGTTGATTTAGCCATTTTTTCCCTCCACCTGGCCGGGGTTTCCTCAATCTTAGGAGCAATCAATTTTATTACCACCATTATTAACATGAAACCCCCAGCCACCTCCCAGTACCAAACACCCCTATTTGTCTGATCAGTCCTTATTACCGCCATTCTCCTGCTTCTATCCCTTCCAGTTCTTGCCGCCGGCATTACTATACTTTTGACCGATCGAAACCTAAACACAACCTTCTTCGACCCGGCAGGAGGAGGAGACCCTATTCTTTACCAACACTTA---
>17020 Geophagus proximus
GCAATCACACGTTGATTTTTCTCGACCAATCACAAAGATATCGGCACCCTCTATTTAGTATTTGGTGCCTGAGCTGGGATAGTGGGCACTGCTTTAAGCCTACTAATTCGAGCAGAACTAAGCCAACCTGGTTCCCTCCTTGGAGATGACCAAATTTATAATGTCATTGTTACTGCACACGCCTTTGTAATAATTTTCTTTATAGTAATGCCAGTTATAATTGGGGGCTTCGGCAACTGACTGGTACCACTAATAATTGGTGCTCCTGATATAGCCTTCCCTCGAATAAACAATATGAGTTTTTGACTCCTGCCCCCCTCATTTCTCCTCCTCCTGGCCTCCTCAGGTGTTGAGGCGGGGGTAGGGACAGGATGAACTGTATACCCCCCATTAGCAGGTAACCTGGCACATGCCGGCCCATCTGTTGATTTAGCCATTTTTTCCCTCCACCTGGCCGGGGTTTCCTCAATCTTAGGAGCAATCAATTTTATTACCACCATTATTAACATGAAACCCCCAGCCACCTCCCAGTACCAAACACCCCTATTTGTCTGATCAGTCCTTATTACCGCCATTCTCCTGCTTCTATCCCTTCCAGTTCTTGCCGCCGGCATTACTATACTTTTGACCGATCGAAACCTAAACACAACCTTCTTCGACCCGGCAGGGGGAGGAGACCCTATTCTTTACCAACACTTG---
>1190 Geophagus proximus
------------------------------------------------CTCTATTTAGTATTTGGTGCCTGAGCTGGGATAGTGGGCACTGCTTTAAGCCTACTAATTCGAGCAGAACTAAGCCAACCTGGTTCCCTCCTTGGAGATGACCAAATTTATAATGTCATTGTTACTGCACACGCCTTTGTAATAATTTTCTTTATAGTAATGCCAGTTATAATTGGGGGCTTCGGCAACTGACTGGTACCACTAATAATTGGTGCTCCTGATATAGCCTTCCCTCGAATAAACAATATGAGTTTTTGACTTCTGCCCCCCTCATTTCTCCTCCTCCTGGCCTCCTCAGGTGTTGAGGCGGGGGTAGGAACAGGATGAACTGTATACCCCCCATTAGCAGGTAACCTGGCACATGCCGGCCCATCTGTTGATTTAGCCATTTTTTCCCTCCACCTGGCCGGGGTTTCCTCAATCTTAGGAGCAATCAATTTTATTACCACCATTATTAACATGAAACCCCCAGCCACCTCCCAGTACCAAACACCCCTATTTGTCTGATCAGTCCTTATTACCGCCATTCTCCTGCTTCTATCCCTTCCAGTTCTTGCCGCCGGCATTACTATACTTTTGACCGATCGAAACCTAAACACAACCTTCTTCGACCCGGCAGGGGGAGGAGACCCTATTCTTTACCAACACTTA---
>17022 Geophagus proximus
------------------------------------------------CTCTATTTAGTATTTGGTGCCTGAGCTGGGATAGTGGGCACTGCTTTAAGCCTACTAATTCGAGCAGAACTAAGCCAACCTGGTTCCCTCCTTGGAGATGACCAAATTTATAATGTCATTGTTACTGCACACGCCTTTGTAATAATTTTCTTTATAGTAATGCCAGTTATAATTGGGGGCTTCGGCAACTGACTGGTACCACTAATAATTGGTGCTCCTGATATAGCCTTCCCTCGAATAAACAATATGAGTTTTTGACTTCTGCCCCCCTCATTTCTCCTCCTCCTGGCCTCCTCAGGTGTTGAGGCGGGGGTAGGAACAGGATGAACTGTATACCCCCCATTAGCAGGTAACCTGGCACATGCCGGCCCATCTGTTGATTTAGCCATTTTTTCCCTCCACCTGGCCGGGGTTTCCTCAATCTTAGGAGCAATCAATTTTATTACCACCATTATTAACATGAAACCCCCAGCCACCTCCCAGTACCAAACACCCCTATTTGTCTGATCAGTCCTTATTACCGCCATTCTCCTGCTTCTATCCCTTCCAGTTCTTGCCGCCGGCATTACTATACTTTTGACCGATCGAAACCTAAACACAACCTTCTTCGACCCGGCAGGGGGAGGAGACCCTATTCTTTACCAACACTTA---
>16658 Geophagus proximus
------ACACGTTGATTTTTCTCGACCAATCACAAAGATATCGGCACCCTCTATTTAGTATTTGGTGCCTGAGCTGGGATAGTGGGCACTGCTTTAAGCCTACTAATTCGAGCAGAACTAAGCCAACCTGGTTCCCTCCTTGGAGATGACCAAATTTATAATGTCATTGTTACTGCACACGCCTTTGTAATAATTTTCTTTATAGTAATGCCAGTTATAATTGGGGGCTTCGGCAACTGACTGGTACCACTAATAATTGGTGCTCCTGATATAGCCTTCCCTCGAATAAACAATATGAGTTTTTGACTTCTGCCCCCCTCATTTCTCCTCCTCCTGGCCTCCTCAGGTGTTGAGGCGGGGGTAGGAACAGGATGAACTGTATACCCCCCATTAGCAGGTAACCTGGCACATGCCGGCCCATCTGTTGATTTAGCCATTTTTTCCCTCCACCTGGCCGGGGTTTCCTCAATCTTAGGAGCAATCAATTTTATTACCACCATTATTAACATGAAACCCCCAGCCACCTCCCAGTACCAAACACCCCTATTTGTCTGATCAGTCCTTATTACCGCCATTCTCCTGCTTCTATCCCTTCCAGTTCTTGCCGCCGGCATTACTATACTTTTGACCGATCGAAACCTAAACACAACCTTCTTCGACCCGGCAGGGGGAGGAGACCCTATTCTTTACCAACACTTA---
>16989 Geophagus proximus
---ATCACACGTTGATTTTTCTCGACCAATCACAAAGATATCGGCACCCTCTATTTAGTATTTGGTGCCTGAGCTGGGATAGTGGGCACTGCTTTAAGCCTACTAATTCGAGCAGAACTAAGCCAACCTGGTTCCCTCCTTGGAGATGACCAAATTTATAATGTCATTGTTACTGCACACGCCTTTGTAATAATTTTCTTTATAGTAATGCCAGTTATAATTGGGGGCTTCGGCAACTGACTGGTACCACTAATAATTGGTGCTCCTGATATAGCCTTCCCTCGAATAAACAATATGAGTTTTTGACTTCTGCCCCCCTCATTTCTCCTCCTCCTGGCCTCCTCAGGTGTTGAGGCGGGGGTAGGAACAGGATGAACTGTATACCCCCCATTAGCAGGTAACCTGGCACATGCCGGCCCATCTGTTGATTTAGCCATTTTTTCCCTCCACCTGGCCGGGGTTTCCTCAATCTTAGGAGCAATCAATTTTATTACCACCATTATTAACATGAAACCCCCAGCCACCTCCCAGTACCAAACACCCCTATTTGTCTGATCAGTCCTTATTACCGCCATTCTCCTGCTTCTATCCCTTCCAGTTCTTGCCGCCGGCATTACTATACTTTTGACCGATCGAAACCTAAACACAACCTTCTTCGACCCGGCAGGGGGAGGAGACCCTATTCTTTACCAACACTTA---
>17021 Geophagus proximus
---ATCACACGTTGATTTTTCTCGACCAATCACAAAGATATCGGCACCCTCTATTTAGTATTTGGTGCCTGAGCTGGGATAGTGGGCACTGCTTTAAGCCTACTAATTCGAGCAGAACTAAGCCAACCTGGTTCCCTCCTTGGAGATGACCAAATTTATAATGTCATTGTTACTGCACACGCCTTTGTAATAATTTTCTTTATAGTAATGCCAGTTATAATTGGGGGCTTCGGCAACTGACTGGTACCACTAATAATTGGTGCTCCTGATATAGCCTTCCCTCGAATAAACAATATGAGTTTTTGACTTCTGCCCCCCTCATTTCTCCTCCTCCTGGCCTCCTCAGGTGTTGAGGCGGGGGTAGGAACAGGATGAACTGTATACCCCCCATTAGCAGGTAACCTGGCACATGCCGGCCCATCTGTTGATTTAGCCATTTTTTCCCTCCACCTGGCCGGGGTTTCCTCAATCTTAGGAGCAATCAATTTTATTACCACCATTATTAACATGAAACCCCCAGCCACCTCCCAGTACCAAACACCCCTATTTGTCTGATCAGTCCTTATTACCGCCATTCTCCTGCTTCTATCCCTTCCAGTTCTTGCCGCCGGCATTACTATACTTTTGACCGATCGAAACCTAAACACAACCTTCTTCGACCCGGCAGGGGGAGGAGACCCTATTCTTTACCAACACTTA---
>16991 Geophagus proximus
------------------------------------------------CTCTATTTAGTATTTGGTGCCTGAGCTGGGATAGTGGGCACTGCTTTAAGCCTACTAATTCGAGCAGAACTAAGCCAACCTGGTTCCCTCCTTGGAGATGACCAAATTTATAATGTCATTGTTACTGCACACGCCTTTGTAATAATTTTCTTTATAGTAATGCCAGTTATAATTGGGGGCTTCGGCAACTGACTGGTACCACTAATAATTGGTGCTCCTGATATAGCCTTCCCTCGAATAAACAATATGAGTTTTTGACTTCTGCCCCCCTCATTTCTCCTCCTCCTGGCCTCCTCAGGTGTTGAGGCGGGGGTAGGAACAGGATGAACTGTATACCCCCCATTAGCAGGTAACCTGGCACATGCCGGCCCATCTGTTGATTTAGCCATTTTTTCCCTCCACCTGGCCGGGGTTTCCTCAATCTTAGGAGCAATCAATTTTATTACCACCATTATTAACATGAAACCCCCAGCCACCTCCCAGTACCAAACACCCCTATTTGTCTGATCAGTCCTTATTACCGCCATTCTCCTGCTTCTATCCCTTCCAGTTCTTGCCGCCGGCATTACTATACTTTTGACCGATCGAAACCTAAACACAACCTTCTTCGACCCGGCAGGGGGAGGAGACCCTATTCTTTACCAACACTTA---
>16994 Geophagus proximus
------------------------------------------------CTCTATTTAGTATTTGGTGCCTGAGCTGGGATAGTGGGCACTGCTTTAAGCCTACTAATTCGAGCAGAACTAAGCCAACCTGGTTCCCTCCTTGGAGATGACCAAATTTATAATGTCATTGTTACTGCACACGCCTTTGTAATAATTTTCTTTATAGTAATGCCAGTTATAATTGGGGGCTTCGGCAACTGACTGGTACCACTAATAATTGGTGCTCCTGATATAGCCTTCCCTCGAATAAACAATATGAGTTTTTGACTTCTGCCCCCCTCATTTCTCCTCCTCCTGGCCTCCTCAGGTGTTGAGGCGGGGGTAGGAACAGGATGAACTGTATACCCCCCATTAGCAGGTAACCTGGCACATGCCGGCCCATCTGTTGATTTAGCCATTTTTTCCCTCCACCTGGCCGGGGTTTCCTCAATCTTAGGAGCAATCAATTTTATTACCACCATTATTAACATGAAACCCCCAGCCACCTCCCAGTACCAAACACCCCTATTTGTCTGATCAGTCCTTATTACCGCCATTCTCCTGCTTCTATCCCTTCCAGTTCTTGCCGCCGGCATTACTATACTTTTGACCGATCGAAACCTAAACACAACCTTCTTCGACCCGGCAGGGGGAGGAGACCCTATTCTTTACCAACACTTA---
>16996 Geophagus proximus
------------------------------------------------CTCTATTTAGTATTTGGTGCCTGAGCTGGGATAGTGGGCACTGCTTTAAGCCTACTAATTCGAGCAGAACTAAGCCAACCTGGTTCCCTCCTTGGAGATGACCAAATTTATAATGTCATTGTTACTGCACACGCCTTTGTAATAATTTTCTTTATAGTAATGCCAGTTATAATTGGGGGCTTCGGCAACTGACTGGTACCACTAATAATTGGTGCTCCTGATATAGCCTTCCCTCGAATAAACAATATGAGTTTTTGACTTCTGCCCCCCTCATTTCTCCTCCTCCTGGCCTCCTCAGGTGTTGAGGCGGGGGTAGGAACAGGATGAACTGTATACCCCCCATTAGCAGGTAACCTGGCACATGCCGGCCCATCTGTTGATTTAGCCATTTTTTCCCTCCACCTGGCCGGGGTTTCCTCAATCTTAGGAGCAATCAATTTTATTACCACCATTATTAACATGAAACCCCCAGCCACCTCCCAGTACCAAACACCCCTATTTGTCTGATCAGTCCTTATTACCGCCATTCTCCTGCTTCTATCCCTTCCAGTTCTTGCCGCCGGCATTACTATACTTTTGACCGATCGAAACCTAAACACAACCTTCTTCGACCCGGCAGGGGGAGGAGACCCTATTCTTTACCAACACTTA---
>17028 Geophagus proximus
---------CGTTGATTTTTCTCGACCAATCACAAAGATATCGGCACCCTCTATTTAGTATTTGGTGCCTGAGCTGGGATAGTGGGCACTGCTTTAAGCCTACTAATTCGAGCAGAACTAAGCCAACCTGGTTCCCTCCTTGGAGATGACCAAATTTATAATGTCATTGTTACTGCACACGCCTTTGTAATAATTTTCTTTATAGTAATGCCAGTTATAATTGGGGGCTTCGGCAACTGACTGGTACCACTAATAATTGGTGCTCCTGATATAGCCTTCCCTCGAATAAACAATATGAGTTTTTGACTTCTGCCCCCCTCATTTCTCCTCCTCCTGGCCTCCTCAGGTGTTGAGGCGGGGGTAGGAACAGGATGAACTGTATACCCCCCATTAGCAGGTAACCTGGCACATGCCGGCCCATCTGTTGATTTAGCCATTTTTTCCCTCCACCTGGCCGGGGTTTCCTCAATCTTAGGAGCAATCAATTTTATTACCACCATTATTAACATGAAACCCCCAGCCACCTCCCAGTACCAAACACCCCTATTTGTCTGATCAGTCCTTATTACCGCCATTCTCCTGCTTCTATCCCTTCCAGTTCTTGCCGCCGGCATTACTATACTTTTGACCGATCGAAACCTAAACACAACCTTCTTCGACCCGGCAGGGGGAGGAGACCCTATTCTTTACCAACACTTA---
>16990 Geophagus proximus
------------------TTCTCGACCAATCACAAAGATATCGGCACCCTCTATTTAGTATTTGGTGCCTGAGCTGGGATAGTGGGCACTGCTTTAAGCCTACTAATTCGAGCAGAACTAAGCCAACCTGGTTCCCTCCTTGGAGATGACCAAATTTATAATGTCATTGTTACTGCACACGCCTTTGTAATAATTTTCTTTATAGTAATGCCAGTTATAATTGGGGGCTTCGGCAACTGACTGGTACCACTAATAATTGGTGCTCCTGATATAGCCTTCCCTCGAATAAACAATATGAGTTTTTGACTTCTGCCCCCCTCATTTCTCCTCCTCCTGGCCTCCTCAGGTGTTGAGGCGGGGGTAGGAACAGGATGAACTGTATACCCCCCATTAGCAGGTAACCTGGCACATGCCGGCCCATCTGTTGATTTAGCCATTTTTTCCCTCCACCTGGCCGGGGTTTCCTCAATCTTAGGAGCAATCAATTTTATTACCACCATTATTAACATGAAACCCCCAGCCACCTCCCAGTACCAAACACCCCTATTTGTCTGATCAGTCCTTATTACCGCCATTCTCCTGCTTCTATCCCTTCCAGTTCTTGCCGCCGGCATTACTATACTTTTGACCGATCGAAACCTAAACACAACCTTCTTCGACCCGGCAGGGGGAGGAGACCCTATTCTTTACCAACACTTA---
>16993 Geophagus proximus
------------------TTCTCGACCAATCACAAAGATATCGGCACCCTCTATTTAGTATTTGGTGCCTGAGCTGGGATAGTGGGCACTGCTTTAAGCCTACTAATTCGAGCAGAACTAAGCCAACCTGGTTCCCTCCTTGGAGATGACCAAATTTATAATGTCATTGTTACTGCACACGCCTTTGTAATAATTTTCTTTATAGTAATGCCAGTTATAATTGGGGGCTTCGGCAACTGACTGGTACCACTAATAATTGGTGCTCCTGATATAGCCTTCCCTCGAATAAACAATATGAGTTTTTGACTTCTGCCCCCCTCATTTCTCCTCCTCCTGGCCTCCTCAGGTGTTGAGGCGGGGGTAGGAACAGGATGAACTGTATACCCCCCATTAGCAGGTAACCTGGCACATGCCGGCCCATCTGTTGATTTAGCCATTTTTTCCCTCCACCTGGCCGGGGTTTCCTCAATCTTAGGAGCAATCAATTTTATTACCACCATTATTAACATGAAACCCCCAGCCACCTCCCAGTACCAAACACCCCTATTTGTCTGATCAGTCCTTATTACCGCCATTCTCCTGCTTCTATCCCTTCCAGTTCTTGCCGCCGGCATTACTATACTTTTGACCGATCGAAACCTAAACACAACCTTCTTCGACCCGGCAGGGGGAGGAGACCCTATTCTTTACCAACACTTA---
>16997 Geophagus proximus
------------------TTCTCGACCAATCACAAAGATATCGGCACCCTCTATTTAGTATTTGGTGCCTGAGCTGGGATAGTGGGCACTGCTTTAAGCCTACTAATTCGAGCAGAACTAAGCCAACCTGGTTCCCTCCTTGGAGATGACCAAATTTATAATGTCATTGTTACTGCACACGCCTTTGTAATAATTTTCTTTATAGTAATGCCAGTTATAATTGGGGGCTTCGGCAACTGACTGGTACCACTAATAATTGGTGCTCCTGATATAGCCTTCCCTCGAATAAACAATATGAGTTTTTGACTTCTGCCCCCCTCATTTCTCCTCCTCCTGGCCTCCTCAGGTGTTGAGGCGGGGGTAGGAACAGGATGAACTGTATACCCCCCATTAGCAGGTAACCTGGCACATGCCGGCCCATCTGTTGATTTAGCCATTTTTTCCCTCCACCTGGCCGGGGTTTCCTCAATCTTAGGAGCAATCAATTTTATTACCACCATTATTAACATGAAACCCCCAGCCACCTCCCAGTACCAAACACCCCTATTTGTCTGATCAGTCCTTATTACCGCCATTCTCCTGCTTCTATCCCTTCCAGTTCTTGCCGCCGGCATTACTATACTTTTGACCGATCGAAACCTAAACACAACCTTCTTCGACCCGGCAGGGGGAGGAGACCCTATTCTTTACCAACACTTA---
>17009 Geophagus proximus
------------------TTCTCGACCAATCACAAAGATATCGGCACCCTCTATTTAGTATTTGGTGCCTGAGCTGGGATAGTGGGCACTGCTTTAAGCCTACTAATTCGAGCAGAACTAAGCCAACCTGGTTCCCTCCTTGGAGATGACCAAATTTATAATGTCATTGTTACTGCACACGCCTTTGTAATAATTTTCTTTATAGTAATGCCAGTTATAATTGGGGGCTTCGGCAACTGACTGGTACCACTAATAATTGGTGCTCCTGATATAGCCTTCCCTCGAATAAACAATATGAGTTTTTGACTTCTGCCCCCCTCATTTCTCCTCCTCCTGGCCTCCTCAGGTGTTGAGGCGGGGGTAGGAACAGGATGAACTGTATACCCCCCATTAGCAGGTAACCTGGCACATGCCGGCCCATCTGTTGATTTAGCCATTTTTTCCCTCCACCTGGCCGGGGTTTCCTCAATCTTAGGAGCAATCAATTTTATTACCACCATTATTAACATGAAACCCCCAGCCACCTCCCAGTACCAAACACCCCTATTTGTCTGATCAGTCCTTATTACCGCCATTCTCCTGCTTCTATCCCTTCCAGTTCTTGCCGCCGGCATTACTATACTTTTGACCGATCGAAACCTAAACACAACCTTCTTCGACCCGGCAGGGGGAGGAGACCCTATTCTTTACCAACACTTA---
>17013 Geophagus proximus
------------------TTCTCGACCAATCACAAAGATATCGGCACCCTCTATTTAGTATTTGGTGCCTGAGCTGGGATAGTGGGCACTGCTTTAAGCCTACTAATTCGAGCAGAACTAAGCCAACCTGGTTCCCTCCTTGGAGATGACCAAATTTATAATGTCATTGTTACTGCACACGCCTTTGTAATAATTTTCTTTATAGTAATGCCAGTTATAATTGGGGGCTTCGGCAACTGACTGGTACCACTAATAATTGGTGCTCCTGATATAGCCTTCCCTCGAATAAACAATATGAGTTTTTGACTTCTGCCCCCCTCATTTCTCCTCCTCCTGGCCTCCTCAGGTGTTGAGGCGGGGGTAGGAACAGGATGAACTGTATACCCCCCATTAGCAGGTAACCTGGCACATGCCGGCCCATCTGTTGATTTAGCCATTTTTTCCCTCCACCTGGCCGGGGTTTCCTCAATCTTAGGAGCAATCAATTTTATTACCACCATTATTAACATGAAACCCCCAGCCACCTCCCAGTACCAAACACCCCTATTTGTCTGATCAGTCCTTATTACCGCCATTCTCCTGCTTCTATCCCTTCCAGTTCTTGCCGCCGGCATTACTATACTTTTGACCGATCGAAACCTAAACACAACCTTCTTCGACCCGGCAGGGGGAGGAGACCCTATTCTTTACCAACACTTA---
>17032 Geophagus proximus
------------------TTCTCGACCAATCACAAAGATATCGGCACCCTCTATTTAGTATTTGGTGCCTGAGCTGGGATAGTGGGCACTGCTTTAAGCCTACTAATTCGAGCAGAACTAAGCCAACCTGGTTCCCTCCTTGGAGATGACCAAATTTATAATGTCATTGTTACTGCACACGCCTTTGTAATAATTTTCTTTATAGTAATGCCAGTTATAATTGGGGGCTTCGGCAACTGACTGGTACCACTAATAATTGGTGCTCCTGATATAGCCTTCCCTCGAATAAACAATATGAGTTTTTGACTTCTGCCCCCCTCATTTCTCCTCCTCCTGGCCTCCTCAGGTGTTGAGGCGGGGGTAGGAACAGGATGAACTGTATACCCCCCATTAGCAGGTAACCTGGCACATGCCGGCCCATCTGTTGATTTAGCCATTTTTTCCCTCCACCTGGCCGGGGTTTCCTCAATCTTAGGAGCAATCAATTTTATTACCACCATTATTAACATGAAACCCCCAGCCACCTCCCAGTACCAAACACCCCTATTTGTCTGATCAGTCCTTATTACCGCCATTCTCCTGCTTCTATCCCTTCCAGTTCTTGCCGCCGGCATTACTATACTTTTGACCGATCGAAACCTAAACACAACCTTCTTCGACCCGGCAGGGGGAGGAGACCCTATTCTTTACCAACACTTA---
>16992 Geophagus proximus
------------------TTCTCGACCAATCACAAAGATATCGGCACCCTCTATTTAGTATTTGGTGCCTGAGCTGGGATAGTGGGCACTGCTTTAAGCCTACTAATTCGAGCAGAACTAAGCCAACCTGGTTCCCTCCTTGGAGATGACCAAATTTATAATGTCATTGTTACTGCACACGCCTTTGTAATAATTTTCTTTATAGTAATGCCAGTTATAATTGGGGGCTTCGGCAACTGACTGGTACCACTAATAATTGGTGCTCCTGATATAGCCTTCCCTCGAATAAACAATATGAGTTTTTGACTTCTGCCCCCCTCATTTCTCCTCCTCCTGGCCTCCTCAGGTGTTGAGGCGGGGGTAGGAACAGGATGAACTGTATACCCCCCATTAGCAGGTAACCTGGCACATGCCGGCCCATCTGTTGATTTAGCCATTTTTTCCCTCCACCTGGCCGGGGTTTCCTCAATCTTAGGAGCAATCAATTTTATTACCACCATTATTAACATGAAACCCCCAGCCACCTCCCAGTACCAAACACCCCTATTTGTCTGATCAGTCCTTATTACCGCCATTCTCCTGCTTCTATCCCTTCCAGTTCTTGCCGCCGGCATTACTATACTTTTGACCGATCGAAACCTAAACACAACCTTCTTCGACCCGGCAGGAGGAGGAGACCCTATTCTTTACCAACACTTA---
>17015 Geophagus proximus
---ATCACACGTTGATTTTTCTCGACCAATCACAAAGATATCGGCACCCTCTATTTAGTATTTGGTGCCTGAGCTGGGATAGTGGGCACTGCTTTAAGCCTACTAATTCGAGCAGAACTAAGCCAACCTGGTTCCCTCCTTGGAGATGACCAAATTTATAATGTCATTGTTACTGCACACGCCTTTGTAATAATTTTCTTTATAGTAATGCCAGTTATAATTGGGGGCTTCGGCAACTGACTGGTACCACTAATAATTGGTGCTCCTGATATAGCCTTCCCTCGAATAAACAATATGAGTTTTTGACTTCTGCCCCCCTCATTTCTCCTCCTCCTGGCCTCCTCAGGTGTTGAGGCGGGGGTAGGAACAGGATGAACTGTATACCCCCCATTAGCAGGTAACCTGGCACATGCCGGCCCATCTGTTGATTTAGCCATTTTTTCCCTCCACCTGGCCGGGGTTTCCTCAATCTTAGGAGCAATCAATTTTATTACCACCATTATTAACATGAAACCCCCAGCCACCTCCCAGTACCAAACACCCCTATTTGTCTGATCAGTCCTTATTACCGCCATTCTCCTGCTTCTATCCCTTCCAGTTCTTGCCGCCGGCATTACTATACTTTTGACCGATCGAAACCTAAACACAACCTTCTTCGACCCGGCAGGAGGAGGAGACCCTATTCTTTACCAACACTTA---
>16983 Geophagus proximus
---------------------TCGACCAATCACAAAGATATCGGCACCCTCTATTTAGTATTTGGTGCCTGAGCTGGGATAGTGGGCACTGCTTTAAGCCTACTAATTCGAGCAGAACTAAGCCAACCTGGTTCCCTCCTTGGAGATGACCAAATTTATAATGTCATTGTTACTGCACACGCCTTTGTAATAATTTTCTTTATAGTAATGCCAGTTATAATTGGGGGCTTCGGCAACTGACTGGTACCACTAATAATTGGTGCTCCTGATATAGCCTTCCCTCGAATAAACAATATGAGTTTTTGACTTCTGCCCCCCTCATTTCTCCTCCTCCTGGCCTCCTCAGGTGTTGAGGCGGGGGTAGGAACAGGATGAACTGTATACCCCCCATTAGCAGGTAACCTGGCACATGCCGGCCCATCTGTTGATTTAGCCATTTTTTCCCTCCACCTGGCCGGGGTTTCCTCAATCTTAGGAGCAATCAATTTTATTACCACCATTATTAACATGAAACCCCCAGCCACCTCCCAGTACCAAACACCCCTATTTGTCTGATCAGTCCTTATTACCGCCATTCTCCTGCTTCTATCCCTTCCAGTTCTTGCCGCCGGCATTACTATACTTTTGACCGATCGAAACCTAAACACAACCTTCTTCGACCCGGCAGGGGGAGGAGACCCTATTCTTTACCAACACTTA---
>16984 Geophagus proximus
---------------------TCGACCAATCACAAAGATATCGGCACCCTCTATTTAGTATTTGGTGCCTGAGCTGGGATAGTGGGCACTGCTTTAAGCCTACTAATTCGAGCAGAACTAAGCCAACCTGGTTCCCTCCTTGGAGATGACCAAATTTATAATGTCATTGTTACTGCACACGCCTTTGTAATAATTTTCTTTATAGTAATGCCAGTTATAATTGGGGGCTTCGGCAACTGACTGGTACCACTAATAATTGGTGCTCCTGATATAGCCTTCCCTCGAATAAACAATATGAGTTTTTGACTTCTGCCCCCCTCATTTCTCCTCCTCCTGGCCTCCTCAGGTGTTGAGGCGGGGGTAGGAACAGGATGAACTGTATACCCCCCATTAGCAGGTAACCTGGCACATGCCGGCCCATCTGTTGATTTAGCCATTTTTTCCCTCCACCTGGCCGGGGTTTCCTCAATCTTAGGAGCAATCAATTTTATTACCACCATTATTAACATGAAACCCCCAGCCACCTCCCAGTACCAAACACCCCTATTTGTCTGATCAGTCCTTATTACCGCCATTCTCCTGCTTCTATCCCTTCCAGTTCTTGCCGCCGGCATTACTATACTTTTGACCGATCGAAACCTAAACACAACCTTCTTCGACCCGGCAGGGGGAGGAGACCCTATTCTTTACCAACACTTA---
>16985 Geophagus proximus
---------------------TCGACCAATCACAAAGATATCGGCACCCTCTATTTAGTATTTGGTGCCTGAGCTGGGATAGTGGGCACTGCTTTAAGCCTACTAATTCGAGCAGAACTAAGCCAACCTGGTTCCCTCCTTGGAGATGACCAAATTTATAATGTCATTGTTACTGCACACGCCTTTGTAATAATTTTCTTTATAGTAATGCCAGTTATAATTGGGGGCTTCGGCAACTGACTGGTACCACTAATAATTGGTGCTCCTGATATAGCCTTCCCTCGAATAAACAATATGAGTTTTTGACTTCTGCCCCCCTCATTTCTCCTCCTCCTGGCCTCCTCAGGTGTTGAGGCGGGGGTAGGAACAGGATGAACTGTATACCCCCCATTAGCAGGTAACCTGGCACATGCCGGCCCATCTGTTGATTTAGCCATTTTTTCCCTCCACCTGGCCGGGGTTTCCTCAATCTTAGGAGCAATCAATTTTATTACCACCATTATTAACATGAAACCCCCAGCCACCTCCCAGTACCAAACACCCCTATTTGTCTGATCAGTCCTTATTACCGCCATTCTCCTGCTTCTATCCCTTCCAGTTCTTGCCGCCGGCATTACTATACTTTTGACCGATCGAAACCTAAACACAACCTTCTTCGACCCGGCAGGGGGAGGAGACCCTATTCTTTACCAACACTTA---
>17037 Geophagus proximus
---------------------TCGACCAATCACAAAGATATCGGCACCCTCTATTTAGTATTTGGTGCCTGAGCTGGGATAGTGGGCACTGCTTTAAGCCTACTAATTCGAGCAGAACTAAGCCAACCTGGTTCCCTCCTTGGAGATGACCAAATTTATAATGTCATTGTTACTGCACACGCCTTTGTAATAATTTTCTTTATAGTAATGCCAGTTATAATTGGGGGCTTCGGCAACTGACTGGTACCACTAATAATTGGTGCTCCTGATATAGCCTTCCCTCGAATAAACAATATGAGTTTTTGACTTCTGCCCCCCTCATTTCTCCTCCTCCTGGCCTCCTCAGGTGTTGAGGCGGGGGTAGGAACAGGATGAACTGTATACCCCCCATTAGCAGGTAACCTGGCACATGCCGGCCCATCTGTTGATTTAGCCATTTTTTCCCTCCACCTGGCCGGGGTTTCCTCAATCTTAGGAGCAATCAATTTTATTACCACCATTATTAACATGAAACCCCCAGCCACCTCCCAGTACCAAACACCCCTATTTGTCTGATCAGTCCTTATTACCGCCATTCTCCTGCTTCTATCCCTTCCAGTTCTTGCCGCCGGCATTACTATACTTTTGACCGATCGAAACCTAAACACAACCTTCTTCGACCCGGCAGGGGGAGGAGACCCTATTCTTTACCAACACTTA---
>17030 Geophagus proximus
---------------------TCGACCAATCACAAAGATATCGGCACCCTCTATTTAGTATTTGGTGCCTGAGCTGGGATAGTGGGCACTGCTTTAAGCCTACTAATTCGAGCAGAACTAAGCCAACCTGGTTCCCTCCTTGGAGATGACCAAATTTATAATGTCATTGTTACTGCACACGCCTTTGTAATAATTTTCTTTATAGTAATGCCAGTTATAATTGGGGGCTTCGGCAACTGACTGGTACCACTAATAATTGGTGCTCCTGATATAGCCTTCCCTCGAATAAACAATATGAGTTTTTGACTTCTGCCCCCCTCATTTCTCCTCCTCCTGGCCTCCTCAGGTGTTGAGGCGGGGGTAGGAACAGGATGAACTGTATACCCCCCATTAGCAGGTAACCTGGCACATGCCGGCCCATCTGTTGATTTAGCCATTTTTTCCCTCCACCTGGCCGGGGTTTCTTCAATCTTAGGAGCAATCAATTTTATTACCACCATTATTAACATGAAACCCCCAGCCACCTCCCAGTACCAAACACCCCTATTTGTCTGGTCAGTCCTTATTACCGCCATTCTCCTGCTTCTATCCCTTCCAGTTCTTGCCGCCGGCATTACTATACTTTTGACCGATCGAAACCTAAACACAACCTTCTTCGACCCGGCAGGGGGAGGAGACCCTATTCTTTACCAACACTTA---
>17029 Geophagus proximus
---------------------TCGACCAATCACAAAGATATCGGCACCCTCTATTTAGTATTTGGTGCCTGAGCTGGGATAGTGGGCACTGCTTTAAGCCTACTAATTCGAGCAGAACTAAGCCAACCTGGTTCCCTCCTTGGAGATGACCAAATTTATAATGTCATTGTTACTGCACACGCCTTTGTAATAATTTTCTTTATAGTAATGCCAGTTATAATTGGGGGCTTCGGCAACTGACTGGTACCACTAATAATTGGTGCTCCTGATATAGCCTTCCCTCGAATAAACAATATGAGTTTTTGACTCCTGCCCCCCTCATTTCTCCTCCTCCTGGCCTCCTCAGGTGTTGAGGCGGGGGTAGGGACAGGATGAACTGTATACCCCCCATTAGCAGGTAACCTGGCACATGCCGGCCCATCTGTTGATTTAGCCATTTTTTCCCTCCACCTGGCCGGGGTTTCCTCAATCTTAGGAGCAATCAATTTTATTACCACCATTATTAACATGAAACCCCCAGCCACCTCCCAGTACCAAACACCCCTATTTGTCTGATCAGTCCTTATTACCGCCATTCTCCTGCTTCTATCCCTTCCAGTTCTTGCCGCCGGCATTACTATACTTTTGACCGATCGAAACCTAAACACAACCTTCTTCGACCCGGCAGGGGGAGGAGACCCTATTCTTTACCAACACTTA---
>17031 Geophagus proximus
---------------------TCGACCAATCACAAAGATATCGGCACCCTCTATTTAGTATTTGGTGCCTGAGCTGGGATAGTGGGCACTGCTTTAAGCCTACTAATTCGAGCAGAACTAAGCCAACCTGGTTCCCTCCTTGGAGATGACCAAATTTATAATGTCATTGTTACTGCACACGCCTTTGTAATAATTTTCTTTATAGTAATGCCAGTTATAATTGGGGGCTTCGGCAACTGACTGGTACCACTAATAATTGGTGCTCCTGATATAGCCTTCCCTCGAATAAACAATATGAGTTTTTGACTCCTGCCCCCCTCATTTCTCCTCCTCCTGGCCTCCTCAGGTGTTGAGGCGGGGGTAGGGACAGGATGAACTGTATACCCCCCATTAGCAGGTAACCTGGCACATGCCGGCCCATCTGTTGATTTAGCCATTTTTTCCCTCCACCTGGCCGGGGTTTCCTCAATCTTAGGAGCAATCAATTTTATTACCACCATTATTAACATGAAACCCCCAGCCACCTCCCAGTACCAAACACCCCTATTTGTCTGATCAGTCCTTATTACCGCCATTCTCCTGCTTCTATCCCTTCCAGTTCTTGCCGCCGGCATTACTATACTTTTGACCGATCGAAACCTAAACACAACCTTCTTCGACCCGGCAGGGGGAGGAGACCCTATTCTTTACCAACACTTG---
>17014 Geophagus proximus
------------------------------------------------CTCTATTTAGTATTTGGTGCCTGAGCTGGGATAGTGGGCACTGCTTTAAGCCTACTAATTCGAGCAGAACTAAGCCAACCTGGTTCCCTCCTTGGAGATGACCAAATTTATAATGTCATTGTTACTGCACACGCCTTTGTAATAATTTTCTTTATAGTAATGCCAGTTATAATTGGGGGCTTCGGCAACTGACTGGTACCACTAATAATTGGTGCTCCTGATATAGCCTTCCCTCGAATAAACAATATGAGTTTTTGACTCCTGCCCCCCTCATTTCTCCTCCTCCTGGCCTCCTCAGGTGTTGAGGCGGGGGTAGGGACAGGATGAACTGTATACCCCCCATTAGCAGGTAACCTGGCACATGCCGGCCCATCTGTTGATTTAGCCATTTTTTCCCTCCACCTGGCCGGGGTTTCCTCAATCTTAGGAGCAATCAATTTTATTACCACCATTATTAACATGAAACCCCCAGCCACCTCCCAGTACCAAACACCCCTATTTGTCTGATCAGTCCTTATTACCGCCATTCTCCTGCTTCTATCCCTTCCAGTTCTTGCCGCCGGCATTACTATACTTTTGACCGATCGAAACCTAAACACAACCTTCTTCGACCCGGCAGGGGGAGGAGACCCTATTCTTTACCAACACTTG---
>16829 Geophagus proximus
GCAATCACACGTTGATTTTTCTCGACCAATCACAAAGATATCGGCACCCTCTATTTAGTATTTGGTGCCTGAGCTGGGATAGTGGGCACTGCTTTAAGCCTACTAATTCGAGCAGAACTAAGCCAACCTGGTTCCCTCCTTGGAGATGACCAAATTTATAATGTCATTGTTACTGCACACGCCTTTGTAATAATTTTCTTTATAGTAATGCCAGTTATAATTGGGGGCTTCGGCAACTGACTGGTACCACTAATAATTGGTGCTCCTGATATAGCCTTCCCTCGAATAAACAATATGAGTTTTTGACTTCTGCCCCCCTCATTTCTCCTCCTCCTGGCCTCCTCAGGTGTTGAGGCGGGGGTAGGAACAGGATGAACTGTATACCCCCCATTAGCAGGTAACCTGGCACATGCCGGCCCATCTGTTGATTTAGCCATTTTTTCCCTCCACCTGGCCGGGGTTTCTTCAATCTTAGGAGCAATCAATTTTATTACCACCATTATTAACATGAAGCCCCCAGCCACCTCCCAGTACCAAACACCCCTATTTGTCTGATCAGTCCTTATTACCGCCATTCTCCTGCTTCTATCCCTTCCAGTTCTTGCCGCCGGCATTACTATACTTTTGACCGATCGAAACCTAAACACAACCTTCTTCGACCCGGCAGGGGGAGGAGACCCTATTCTTTACCAACACTTA---
>17563 Geophagus proximus
GCAATCACACGTTGATTTTTCTCGACCAATCACAAAGATATCGGCACCCTCTATTTAGTATTTGGTGCCTGAGCTGGGATAGTGGGCACTGCTTTGAGCCTACTAATTCGAGCAGAACTAAGCCAACCTGGTTCCCTCCTTGGAGATGACCAAATTTATAATGTCATTGTTACTGCACACGCCTTTGTAATAATTTTCTTTATAGTAATGCCAGTTATAATTGGGGGCTTCGGCAACTGACTGGTACCACTAATAATTGGTGCTCCTGATATAGCCTTCCCTCGAATAAACAATATGAGTTTTTGACTTCTGCCCCCCTCATTTCTCCTCCTCCTGGCCTCCTCAGGTGTTGAGGCGGGGGTAGGAACAGGATGAACTGTATACCCCCCATTAGCAGGTAACCTGGCACATGCCGGCCCATCTGTTGATTTAGCCATTTTTTCCCTCCACCTGGCCGGGGTTTCTTCAATCTTAGGAGCAATCAATTTTATTACCACCATTATTAACATGAAACCCCCAGCCACCTCCCAGTACCAAACACCCCTATTTGTCTGATCAGTCCTTATTACCGCCATTCTCCTGCTTCTATCCCTTCCAGTTCTTGCCGCCGGCATTACTATACTTTTGACCGATCGAAACCTAAACACAACCTTCTTCGACCCGGCAGGGGGAGGAGACCCTATTCTTTACCAACACTTA---
>17656 Geophagus proximus
GCAATCACACGTTGATTTTTCTCGACCAATCACAAAGATATCGGCACCCTCTATTTAGTATTTGGTGCCTGAGCTGGGATAGTGGGCACTGCTTTAAGCCTACTAATTCGAGCAGAACTAAGCCAACCTGGTTCCCTCCTTGGAGATGACCAAATTTATAATGTCATTGTTACTGCACACGCCTTTGTAATAATTTTCTTTATAGTAATGCCAGTTATAATTGGGGGCTTCGGCAACTGACTGGTACCACTAATAATTGGTGCTCCTGATATAGCCTTCCCTCGAATAAACAATATGAGTTTTTGACTTCTGCCCCCCTCATTTCTCCTCCTCCTGGCCTCCTCAGGTGTTGAGGCGGGGGTAGGAACAGGATGAACTGTATACCCCCCATTAGCAGGTAACCTGGCACATGCCGGCCCATCTGTTGATTTAGCCATTTTTTCCCTCCACCTGGCCGGGGTTTCCTCAATCTTAGGAGCAATCAATTTTATTACCACCATTATTAACATGAAACCCCCAGCCACCTCCCAGTACCAAACACCCCTATTTGTCTGATCAGTCCTTATTACCGCCATTCTCCTGCTTCTATCCCTTCCAGTTCTTGCCGCCGGCATTACTATACTTTTGACCGATCGAAACCTAAACACAACCTTCTTCGACCCGGCGGGGGGAGGAGACCCTATTCTTTACCAACACTTA---
>17565 Geophagus proximus
GCAATCACACGTTGATTTTTCTCGACCAATCACAAAGATATCGGCACCCTCTATTTAGTATTTGGTGCCTGAGCTGGGATAGTGGGCACTGCTTTAAGCCTACTAATTCGAGCAGAACTAAGCCAACCTGGTTCCCTCCTTGGAGATGACCAAATTTATAATGTCATTGTTACTGCACACGCCTTTGTAATAATTTTCTTTATAGTAATGCCAGTTATAATTGGGGGCTTCGGCAACTGACTGGTACCACTAATAATTGGTGCTCCTGATATAGCCTTCCCTCGAATAAACAATATGAGTTTTTGACTCCTGCCCCCCTCATTTCTCCTCCTCCTGGCCTCCTCAGGTGTTGAGGCGGGGGTAGGGACAGGATGAACTGTATACCCCCCATTAGCAGGTAACCTGGCACATGCCGGCCCATCTGTTGATTTAGCCATTTTTTCCCTCCACCTGGCCGGGGTTTCCTCAATCTTAGGAGCAATCAATTTTATTACCACCATTATTAACATGAAACCCCCAGCCACCTCCCAGTACCAAACACCCCTATTTGTCTGATCAGTCCTTATTACCGCCATTCTCCTGCTTCTATCCCTTCCAGTTCTTGCCGCCGGCATTACTATACTTTTGACCGATCGAAACCTAAACACAACCTTCTTCGACCCGGCAGGGGGAGGAGACCCTATTCTTTACCAACACTTA---
>17566 Geophagus proximus
GCAATCACACGTTGATTTTTCTCGACCAATCACAAAGATATCGGCACCCTCTATTTAGTATTTGGTGCCTGAGCTGGGATAGTGGGCACTGCTTTAAGCCTACTAATTCGAGCAGAACTAAGCCAACCTGGTTCCCTCCTTGGAGATGACCAAATTTATAATGTCATTGTTACTGCACACGCCTTTGTAATAATTTTCTTTATAGTAATGCCAGTTATAATTGGGGGCTTCGGCAACTGACTGGTACCACTAATAATTGGTGCTCCTGATATAGCCTTCCCTCGAATAAACAATATGAGTTTTTGACTCCTGCCCCCCTCATTTCTCCTCCTCCTGGCCTCCTCAGGTGTTGAGGCGGGGGTAGGGACAGGATGAACTGTATACCCCCCATTAGCAGGTAACCTGGCACATGCCGGCCCATCTGTTGATTTAGCCATTTTTTCCCTCCACCTGGCCGGGGTTTCCTCAATCTTAGGAGCAATCAATTTTATTACCACCATTATTAACATGAAACCCCCAGCCACCTCCCAGTACCAAACACCCCTATTTGTCTGATCAGTCCTTATTACCGCCATTCTCCTGCTTCTATCCCTTCCAGTTCTTGCCGCCGGCATTACTATACTTTTGACCGATCGAAACCTAAACACAACCTTCTTCGACCCGGCAGGGGGAGGAGACCCTATTCTTTACCAACACTTA---
>17567 Geophagus proximus
GCAATCACACGTTGATTTTTCTCGACCAATCACAAAGATATCGGCACCCTCTATTTAGTATTTGGTGCCTGAGCTGGGATAGTGGGCACTGCTTTAAGCCTACTAATTCGAGCAGAACTAAGCCAACCTGGTTCCCTCCTTGGAGATGACCAAATTTATAATGTCATTGTTACTGCACACGCCTTTGTAATAATTTTCTTTATAGTAATGCCAGTTATAATTGGGGGCTTCGGCAACTGACTGGTACCACTAATAATTGGTGCTCCTGATATAGCCTTCCCTCGAATAAACAATATGAGTTTTTGACTCCTGCCCCCCTCATTTCTCCTCCTCCTGGCCTCCTCAGGTGTTGAGGCGGGGGTAGGGACAGGATGAACTGTATACCCCCCATTAGCAGGTAACCTGGCACATGCCGGCCCATCTGTTGATTTAGCCATTTTTTCCCTCCACCTGGCCGGGGTTTCCTCAATCTTAGGAGCAATCAATTTTATTACCACCATTATTAACATGAAACCCCCAGCCACCTCCCAGTACCAAACACCCCTATTTGTCTGATCAGTCCTTATTACCGCCATTCTCCTGCTTCTATCCCTTCCAGTTCTTGCCGCCGGCATTACTATACTTTTGACCGATCGAAACCTAAACACAACCTTCTTCGACCCGGCAGGGGGAGGAGACCCTATTCTTTACCAA---------
>1187 Geophagus proximus
---------------------------------------------------------------------------------------------TTAAGCCTACTAATTCGAGCAGAACTAAGCCAACCTGGTTCCCTCCTTGGAGATGACCAAATTTATAATGTCATTGTTACTGCACACGCCTTTGTAATAATTTTCTTTATAGTAATGCCAGTTATAATTGGGGGCTTCGGCAACTGACTGGTACCACTAATAATTGGTGCTCCTGATATAGCCTTCCCTCGAATAAACAATATGAGTTTTTGACTTCTGCCCCCCTCATTTCTCCTCCTCCTGGCCTCCTCAGGTGTTGAGGCGGGGGTAGGAACAGGATGAACTGTATACCCCCCATTAGCAGGTAACCTGGCACATGCCGGCCCATCTGTTGATTTAGCCATTTTTTCCCTCCACCTGGCCGGGGTTTCCTCAATCTTAGGAGCAATCAATTTTATTACCACCATTATTAACATGAAACCCCCAGCCACCTCCCAGTACCAAACACCCCTATTTGTCTGATCAGTCCTTATTACCGCCATTCTCCTGCTTCTATCCCTTCCAGTTCTTGCCGCCGGCATTACTATACTTTTGACCGATCGAAACCTAAACACAACCTTCTTCGACCCGGCAGGGGGAGGAGACCCTATTCTTTACCAACACTTA---
>1188 Geophagus proximus
---------------------------------------------------------------------------------------------TTAAGCCTACTAATTCGAGCAGAACTAAGCCAACCTGGTTCCCTCCTTGGAGATGACCAAATTTATAATGTCATTGTTACTGCACACGCCTTTGTAATAATTTTCTTTATAGTAATGCCAGTTATAATTGGGGGCTTCGGCAACTGACTGGTACCACTAATAATTGGTGCTCCTGATATAGCCTTCCCTCGAATAAACAATATGAGTTTTTGACTTCTGCCCCCCTCATTTCTCCTCCTCCTGGCCTCCTCAGGTGTTGAGGCGGGGGTAGGAACAGGATGAACTGTATACCCCCCATTAGCAGGTAACCTGGCACATGCCGGCCCATCTGTTGATTTAGCCATTTTTTCCCTCCACCTGGCCGGGGTTTCCTCAATCTTAGGAGCAATCAATTTTATTACCACCATTATTAACATGAAACCCCCAGCCACCTCCCAGTACCAAACACCCCTATTTGTCTGATCAGTCCTTATTACCGCCATTCTCCTGCTTCTATCCCTTCCAGTTCTTGCCGCCGGCATTACTATACTTTTGACCGATCGAAACCTAAACACAACCTTCTTCGACCCGGCAGGGGGAGGAGACCCTATTCTTTACCAACACTTA---
>1189 Geophagus proximus
---------------------------------------------------------------------------------------------TTAAGCCTACTAATTCGAGCAGAACTAAGCCAACCTGGTTCCCTCCTTGGAGATGACCAAATTTATAATGTCATTGTTACTGCACACGCCTTTGTAATAATTTTCTTTATAGTAATGCCAGTTATAATTGGGGGCTTCGGCAACTGACTGGTACCACTAATAATTGGTGCTCCTGATATAGCCTTCCCTCGAATAAACAATATGAGTTTTTGACTTCTGCCCCCCTCATTTCTCCTCCTCCTGGCCTCCTCAGGTGTTGAGGCGGGGGTAGGAACAGGATGAACTGTATACCCCCCATTAGCAGGTAACCTGGCACATGCCGGCCCATCTGTTGATTTAGCCATTTTTTCCCTCCACCTGGCCGGGGTTTCCTCAATCTTAGGAGCAATCAATTTTATTACCACCATTATTAACATGAAACCCCCAGCCACCTCCCAGTACCAAACACCCCTATTTGTCTGATCAGTCCTTATTACCGCCATTCTCCTGCTTCTATCCCTTCCAGTTCTTGCCGCCGGCATTACTATACTTTTGACCGATCGAAACCTAAACACAACCTTCTTCGACCCGGCAGGGGGAGGAGACCCTATTCTTTACCAACACTTA---
>17116 Geophagus proximus
---------------------------------------------------------------------------------------------TTAAGCCTACTAATTCGAGCAGAACTAAGCCAACCTGGTTCCCTCCTTGGAGATGACCAAATTTATAATGTCATTGTTACTGCACACGCCTTTGTAATAATTTTCTTTATAGTAATGCCAGTTATAATTGGGGGCTTCGGCAACTGACTGGTACCACTAATAATTGGTGCTCCTGATATAGCCTTCCCTCGAATAAACAATATGAGTTTTTGACTTCTGCCCCCCTCATTTCTCCTCCTCCTGGCCTCCTCAGGTGTTGAGGCGGGGGTAGGAACAGGATGAACTGTATACCCCCCATTAGCAGGTAACCTGGCACATGCCGGCCCATCTGTTGATTTAGCCATTTTTTCCCTCCACCTGGCCGGGGTTTCCTCAATCTTAGGAGCAATCAATTTTATTACCACCATTATTAACATGAAACCCCCAGCCACCTCCCAGTACCAAACACCCCTATTTGTCTGATCAGTCCTTATTACCGCCATTCTCCTGCTTCTATCCCTTCCAGTTCTTGCCGCCGGCATTACTATACTTTTGACCGATCGAAACCTAAACACAACCTTCTTCGACCCGGCAGGGGGAGGAGACCCTATTCTTTACCAACACTTA---
>16651 Geophagus proximus
------------------------------------------------------------------------------------------------------------------GAACTAAGCCAACCTGGTTCCCTCCTTGGAGATGACCAAATTTATAATGTCATTGTTACTGCACACGCCTTTGTAATAATTTTCTTTATAGTAATGCCAGTTATAATTGGGGGCTTCGGCAACTGACTGGTACCACTAATAATTGGTGCTCCTGATATAGCCTTCCCTCGAATAAACAATATGAGTTTTTGACTTCTGCCCCCCTCATTTCTCCTCCTCCTGGCCTCCTCAGGTGTTGAGGCGGGGGTAGGAACAGGATGAACTGTATACCCCCCATTAGCAGGTAACCTGGCACATGCCGGCCCATCTGTTGATTTAGCCATTTTTTCCCTCCACCTGGCCGGGGTTTCCTCAATCTTAGGAGCAATCAATTTTATTACCACCATTATTAACATGAAACCCCCAGCCACCTCCCAGTACCAAACACCCCTATTTGTCTGATCAGTCCTTATTACCGCCATTCTCCTGCTTCTATCCCTTCCAGTTCTTGCCGCCGGCATTACTATACTTTTGACCGATCGAAACCTAAACACAACCTTCTTCGACCCGGCAGGGGGAGGAGACCCTATTCTTTACCAACACTTA---
>17016 Geophagus proximus
GCAATCACACGTTGATTTTTCTCGACCAATCACAAAGATATCGGCACCCTCTATTTAGTATTTGGTGCCTGAGCTGGGATAGTGGGCACTGCTTTAAGCCTACTAATTCGAGCAGAACTAAGCCAACCTGGTTCCCTCCTTGGAGATGACCAAATTTATAATGTCATTGTTACTGCACACGCCTTTGTAATAATTTTCTTTATAGTAATGCCAGTTATAATTGGGGGCTTCGGCAACTGACTGGTACCACTAATAATTGGTGCTCCTGATATAGCCTTCCCTCGAATAAACAATATGAGTTTTTGACTCCTGCCCCCCTCATTTCTCCTCCTCCTGGCCTCCTCAGGTGTTGAGGCGGGGGTAGGGACAGGATGAACTGTATACCCCCCATTAGCAGGTAACCTGGCACATGCCGGCCCATCTGTTGATTTAGCCATTTTTTCCCTCCACCTGGCCGGGGTTTCCTCAATCTTAGGAGCAATCAATTTTATTACCACCATTATTAACATGAAACCCCCAGCCACCTCCCAGTACCAAACACCCCTATTTGTCTGATCAGTCCTTATTACCGCCATTCTCCTGCTTCTATCCCTTCCAGTTCTTGCCGCCGGCATTACTATACTTTTGACCGATCGAAACCTAAACACAACCTTCTTCGACCCGGCAGGGGGAGGAGACCCTATTCTTTACCAACACTTA---
>16995 Geophagus proximus
------------------------------------------------CTCTATTTAGTATTTGGTGCCTGAGCTGGGATAGTGGGCACTGCTTTAAGCCTACTAATTCGAGCAGAACTAAGCCAACCTGGTTCCCTCCTTGGAGATGACCAAATTTATAATGTCATTGTTACTGCACACGCCTTTGTAATAATTTTCTTTATAGTAATGCCAGTTATAATTGGGGGCTTCGGCAACTGACTGGTACCACTAATAATTGGTGCTCCTGATATAGCCTTCCCTCGAATAAACAATATGAGTTTTTGACTTCTGCCCCCCTCATTTCTCCTCCTCCTGGCCTCCTCAGGTGTTGAGGCGGGGGTAGGAACAGGATGAACTGTATACCCCCCATTAGCAGGTAACCTGGCACATGCCGGCCCATCTGTTGATTTAGCCATTTTTTCCCTCCACCTGGCCGGGGTTTCCTCAATCTTAGGAGCAATCAATTTTATTACCACCATTATTAACATGAAACCCCCAGCCACCTCCCAGTACCAAACACCCCTATTTGTCTGATCAGTCCTTATTACCGCCATTCTCCTGCTTCTATCCCTTCCAGTTCTTGCCGCCGGCATTACTATACTTTTGACCGATCGAAACCTAAACACAACCTTCTTCGACCCG---------------------------------------
>16657 Geophagus proximus
------------------TTCTCGACCAATCACAAAGATATCGGCACCCTCTATTTAGTATTTGGTGCCTGAGCTGGGATAGTGGGCACTGCTTTAAGCCTACTAATTCGAGCAGAACTAAGCCAACCTGGTTCCCTCCTTGGAGATGACCAAATTTATAATGTCATTGTTACTGCACACGCCTTTGTAATAATTTTCTTTATAGTAATGCCAGTTATAATTGGGGGCTTCGGCAACTGACTGGTACCACTAATAATTGGTGCTCCTGATATAGCCTTCCCTCGAATAAACAATATGAGTTTTTGACTTCTGCCCCCCTCATTTCTCCTCCTCCTGGCCTCCTCAGGTGTTGAGGCGGGGGTAGGAACAGGATGAACTGTATACCCCCCATTAGCAGGTAACCTGGCACATGCCGGCCCATCTGTTGATTTAGCCATTTTTTCCCTCCACCTGGCCGGGGTTTCCTCAATCTTAGGAGCAATCAATTTTATTACCACCATTATTAACATGAAACCCCCAGCCACCTCCCAGTACCAAACACCCCTATTTGTCTGATCAGTCCTT------------------------------------------------------------------------------------------------------------------------------------------
>17658 Geophagus proximus
---ATCACACGTTGATTTTTCTCGACCAATCACAAAGATATCGGCACCCTCTATTTAGTATTTGGTGCCTGAGCTGGGATAGTGGGCACTGCTTTAAGCCTACTAATTCGAGCAGAACTAAGCCAACCTGGTTCCCTCCTTGGAGATGACCAAATTTATAATGTCATTGTTACTGCACACGCCTTTGTAATAATTTTCTTTATAGTAATGCCAGTTATAATTGGGGGCTTCGGCAACTGACTGGTACCACTAATAATTGGTGCTCCTGATATAGCCTTCCCTCGAATAAACAATATGAGTTTTTGACTTCTGCCCCCCTCATTTCTCCTCCTCCTGGCCTCCTCAGGTGTTGAGGCGGGGGTAGGAACAGGATGAACTGTATACCCCCCATTAGCAGGTAACCTGGCACATGCCGGCCCATCTGTTGATTTAGCCATTTTTTCCCTCCACCTGGCCGGGGTTTCCTCAATCTTAGGAGCAATCAATTTTATTACCACCATTATTAACATGAAACCCCCAGCCACCTCCCAGTACCAAACACCCCTATTTGTCTGATCAGTCCTTATTACCGCCATTCTCCTGCTTCTATCCCTTCCAGTT------------------------------------------------------------------------------------------------------
>14111 Geophagus winemilleri
GCAATCACACGTTGATTTTTCTCGACCAATCACAAAGATATCGGCACCCTCTATTTAGTATTTGGTGCCTGAGCTGGGATAGTGGGCACTGCTTTAAGCCTACTAATTCGAGCAGAACTAAGCCAACCTGGTTCCCTCCTTGGAGATGACCAAATTTATAATGTCATTGTTACTGCACACGCCTTTGTAATAATTTTCTTTATAGTAATGCCAGTTATAATTGGGGGCTTTGGCAACTGACTGGTACCACTAATAATTGGTGCTCCTGATATAGCCTTCCCCCGAATAAACAATATGAGTTTTTGACTCCTACCCCCCTCATTTCTCCTCCTCCTGGCCTCATCAGGTGTTGAAGCGGGGGTAGGTACAGGATGAACTGTGTACCCCCCATTAGCAGGTAACCTGGCACATGCCGGCCCATCTGTTGATTTAGCCATTTTTTCCCTCCACCTAGCCGGGGTTTCCTCAATCTTAGGAGCAATCAATTTTATTACCACCATTATTAATATAAAACCCCCAGCCACCTCCCAGTACCAAACACCCCTATTTGTTTGATCAGTTCTTATTACCGCCATTCTCCTGCTTCTATCCCTTCCAGTTCTTGCCGCCGGCATTACTATACTTTTAACCGACCGAAACCTAAACACAACCTTCTTCGACCCGGCAGGAGGAGGAGACCCTATTCTTTACCAACACTTA---
>14115 Geophagus winemilleri
GCAATCACACGTTGATTTTTCTCGACCAATCACAAAGATATCGGCACCCTCTATTTAGTATTTGGTGCCTGAGCTGGGATAGTGGGCACTGCTTTAAGCCTACTAATTCGAGCAGAACTAAGCCAACCTGGTTCCCTCCTTGGAGATGACCAAATTTATAATGTCATTGTTACTGCACACGCCTTTGTAATAATTTTCTTTATAGTAATGCCAGTTATAATTGGGGGCTTTGGCAACTGACTGGTACCACTAATAATTGGTGCTCCTGATATAGCCTTCCCCCGAATAAACAATATGAGTTTTTGACTCCTACCCCCCTCATTTCTCCTCCTCCTGGCCTCATCAGGTGTTGAAGCAGGGGTAGGTACAGGATGAACTGTGTACCCCCCATTAGCAGGTAACCTGGCACATGCCGGCCCATCTGTTGATTTAGCCATTTTTTCCCTCCACCTAGCCGGGGTTTCCTCAATCTTAGGAGCAATCAATTTTATTACCACCATTATTAATATAAAACCCCCAGCCACCTCCCAGTACCAAACACCCCTATTTGTTTGATCAGTTCTTATTACCGCCATTCTCCTGCTTCTATCCCTTCCAGTTCTTGCCGCCGGCATTACTATACTTTTAACCGACCGAAACCTAAACACAACCTTCTTCGACCCGGCAGGAGGAGGAGACCCTATTCTTTACCAACACTTA---
>14119 Geophagus winemilleri
GCAATCACACGTTGATTTTTCTCGACCAATCACAAAGATATCGGCACCCTCTATTTAGTATTTGGTGCCTGAGCTGGGATAGTGGGCACTGCTTTAAGCCTACTAATTCGAGCAGAACTAAGCCAACCTGGTTCCCTCCTTGGAGATGACCAAATTTATAATGTCATTGTTACTGCACACGCCTTTGTAATAATTTTCTTTATAGTAATGCCAGTTATAATTGGGGGCTTTGGCAACTGACTGGTACCACTAATAATTGGTGCTCCTGATATAGCCTTCCCCCGAATAAACAATATGAGTTTTTGACTCCTACCCCCCTCATTTCTCCTCCTCCTGGCCTCATCAGGTGTTGAAGCAGGGGTAGGTACAGGATGAACTGTGTACCCCCCATTAGCAGGTAACCTGGCACATGCCGGCCCATCTGTTGATTTAGCCATTTTTTCCCTCCACCTAGCCGGGGTTTCCTCAATCTTAGGAGCAATCAATTTTATTACCACCATTATTAATATAAAACCCCCAGCCACCTCCCAGTACCAAACACCCCTATTTGTTTGATCAGTTCTTATTACCGCCATTCTCCTGCTTCTATCCCTTCCAGTTCTTGCCGCCGGCATTACTATACTTTTAACCGACCGAAACCTAAACACAACCTTCTTCGACCCGGCAGGAGGAGGAGACCCTATTCTTTACCAACACTTA---
>14121 Geophagus winemilleri
GCAATCACACGTTGATTTTTCTCGACCAATCACAAAGATATCGGCACCCTCTATTTAGTATTTGGTGCCTGAGCTGGGATAGTGGGCACTGCTTTAAGCCTACTAATTCGAGCAGAACTAAGCCAACCTGGTTCCCTCCTTGGAGATGACCAAATTTATAATGTCATTGTTACTGCACACGCCTTTGTAATAATTTTCTTTATAGTAATGCCAGTTATAATTGGGGGCTTTGGCAACTGACTGGTACCACTAATAATTGGTGCTCCTGATATAGCCTTCCCCCGAATAAACAATATGAGTTTTTGACTCCTACCCCCCTCATTTCTCCTCCTCCTGGCCTCATCAGGTGTTGAAGCAGGGGTAGGTACAGGATGAACTGTGTACCCCCCATTAGCAGGTAACCTGGCACATGCCGGCCCATCTGTTGATTTAGCCATTTTTTCCCTCCACCTAGCCGGGGTTTCCTCAATCTTAGGAGCAATCAATTTTATTACCACCATTATTAATATAAAACCCCCAGCCACCTCCCAGTACCAAACACCCCTATTTGTTTGATCAGTTCTTATTACCGCCATTCTCCTGCTTCTATCCCTTCCAGTTCTTGCCGCCGGCATTACTATACTTTTAACCGACCGAAACCTAAACACAACCTTCTTCGACCCGGCAGGAGGAGGAGACCCTATTCTTTACCAACACTTA---
>14118 Geophagus winemilleri
GCAATCACACGTTGATTTTTCTCGACCAATCACAAAGATATCGGCACCCTCTATTTAGTATTTGGTGCCTGAGCTGGGATAGTGGGCACTGCTTTAAGCCTACTAATTCGAGCAGAACTAAGCCAACCTGGTTCCCTCCTTGGAGATGACCAAATTTATAATGTCATTGTTACTGCACACGCCTTTGTAATAATTTTCTTTATAGTAATGCCAGTTATAATTGGGGGCTTTGGCAACTGACTGGTACCACTAATAATTGGTGCTCCTGATATAGCCTTCCCCCGAATAAACAATATGAGTTTTTGACTCCTACCCCCCTCATTTCTCCTCCTCCTGGCCTCATCAGGTGTTGAAGCGGGGGTAGGTACAGGATGAACTGTGTACCCCCCATTAGCAGGTAACCTGGCACATGCCGGCCCATCTGTTGATTTAGCCATTTTTTCCCTCCACCTAGCCGGGGTTTCCTCAATCTTAGGAGCAATCAATTTTATTACCACCATTATTAATATAAAACCCCCAGCCACCTCCCAGTACCAAACACCCCTATTTGTTTGATCAGTTCTTATTACCGCCATTCTCCTGCTTCTATCCCTTCCAGTTCTTGCCGCCGGCATTACTATACTTTTAACCGACCGAAACCTAAACACA------------------------------------------------------
>14177 Geophagus winemilleri
---------CGTTGATTTTTCTCGACCAATCACAAAGATATCGGCACCCTCTATTTAGTATTTGGTGCCTGAGCTGGGATAGTGGGCACTGCTTTAAGCCTACTAATTCGAGCAGAACTAAGCCAACCTGGTTCCCTCCTTGGAGATGACCAAATTTATAATGTCATTGTTACTGCACACGCCTTTGTAATAATTTTCTTTATAGTAATGCCAGTTATAATTGGGGGCTTTGGCAACTGACTGGTACCACTAATAATTGGTGCTCCTGATATAGCCTTTCCCCGAATAAACAATATGAGTTTTTGACTCCTACCCCCCTCATTTCTCCTCCTCCTGGCCTCATCAGGTGTTGAAGCGGGGGTAGGTACAGGATGAACTGTGTACCCCCCATTAGCAGGTAACCTGGCACATGCCGGCCCATCTGTTGATTTAGCCATTTTTTCCCTCCACCTAGCCGGGGTTTCCTCAATCTTAGGAGCAATCAATTTTATTACCACCATTATTAATATAAAACCCCCAGCCACCTCCCAGTACCAAACACCCCTATTTGTTTGATCAGTTCTTATTACCGCCATTCTCCTGCTTCTATCCCTTCCAGTTCTTGCCGCCGGCATTACTATACTTTTAACCGACCGAA-----------------------------------------------------------------
>15675 Geophagus winemilleri
---------------TTTTTCTCGACCAATCACAAAGATATCGGCACCCTCTATTTAGTATTTGGTGCCTGAGCTGGGATAGTGGGCACTGCTTTAAGCCTACTAATTCGAGCAGAACTAAGCCAACCTGGTTCCCTCCTTGGAGATGACCAAATTTATAATGTCATTGTTACTGCACACGCCTTTGTAATAATTTTCTTTATAGTAATGCCAGTTATAATTGGGGGCTTCGGCAACTGACTGGTACCACTAATAATTGGTGCTCCTGATATAGCCTTCCCCCGAATAAACAATATGAGTTTTTGACTCCTGCCCCCCTCATTTCTCCTCCTCCTGGCCTCATCAGGTGTTGAAGCGGGGGTAGGTACAGGATGAACTGTGTACCCCCCATTAGCAGGTAACCTGGCACATGCCGGCCCATCTGTTGATTTAGCCATTTTTTCCCTCCACCTAGCCGGAGTTTCCTCAATCTTAGGAGCAATCAATTTTATTACCACCATTATTAATATAAAACCCCCAGCCACCTCCCAGTACCAAACACCCCTATTTGTTTGATCAGTTCTTATTACCGCCATTCTCCTGCTTCTATCCCTTCCAGTTCTTGCCGCCGGCATTACTATACTTTTAACCGACCGAAACCTAAACACAACCTTCTTCGACCCGGCA------------------------------------
>15676 Geophagus winemilleri
------------------TTCTCGACCAATCACAAAGATATCGGCACCCTCTATTTAGTATTTGGTGCCTGAGCTGGGATAGTGGGCACTGCTTTAAGCCTACTAATTCGAGCAGAACTAAGCCAACCTGGTTCCCTCCTTGGAGATGACCAAATTTATAATGTCATTGTTACTGCACACGCCTTTGTAATAATTTTCTTTATAGTAATGCCAGTTATAATTGGGGGCTTCGGCAACTGACTGGTACCACTAATAATTGGTGCTCCTGATATAGCCTTCCCCCGAATAAACAATATGAGTTTTTGACTCCTGCCCCCCTCATTTCTCCTCCTCCTGGCCTCATCAGGTGTTGAAGCGGGGGTAGGTACAGGATGAACTGTGTACCCCCCATTAGCAGGTAACCTGGCACATGCCGGCCCATCTGTTGATTTAGCCATTTTTTCCCTCCACCTAGCCGGAGTTTCCTCAATCTTAGGAGCAATCAATTTTATTACCACCATTATTAATATAAAACCCCCAGCCACCTCCCAGTACCAAACACCCCTATTTGTTTGATCAGTTCTTATTACCGCCATTCTCCTGCTTCTATCCCTTCCAGTTCTTGCCGCCGGCATTACTATACTTTTAACCGACCGAAACCTAAACACAACCTTCTTCGACCCGGCA------------------------------------
>12378 Geophagus winemilleri
GCAATCACACGTTGATTTTTCTCGACCAATCACAAAGATATCGGCACCCTCTATTTAGTATTTGGTGCTTGAGCTGGGATAGTGGGCACTGCTTTAAGCCTACTAATTCGAGCAGAACTAAGCCAACCTGGTTCCCTCCTTGGAGATGACCAAATTTATAATGTCATTGTTACTGCACACGCCTTTGTAATAATTTTCTTTATAGTAATGCCAGTTATAATTGGGGGCTTCGGCAACTGACTGGTACCACTAATAATTGGTGCTCCTGATATAGCCTTCCCCCGAATAAACAATATAAGTTTTTGACTCCTGCCCCCCTCATTTCTTCTCCTCCTGGCCTCCTCAGGTGTTGAGGCGGGGGTAGGTACAGGATGAACTGTGTACCCCCCATTAGCAGGTAACCTGGCACATGCCGGCCCATCTGTTGATTTAGCCATTTTTTCCCTCCACCTAGCCGGGGTTTCCTCAATCTTAGGAGCAATCAATTTTATTACCACCATTATTAATATGAAACCCCCAGCCACCTCCCAGTACCAAACACCCCTATTCGTTTGATCAGTTCTTATTACCGCCATTCTCCTGCTTCTATCCCTTCCAGTTCTTGCCGCCGGCATTACTATACTTTTAACCGACCGAAATCTAAACACAACCTTCTTTGACCCGGCAGGAGGAGGAGACCCTATTCTTTACCAACACTTA---
>29627 Geophagus winemilleri
------------------------------------------------CTCTATTTAGTATTTGGTGCTTGAGCTGGGATAGTGGGCACTGCTTTAAGCCTACTAATTCGAGCAGAACTAAGCCAACCTGGTTCCCTCCTTGGAGATGACCAAATTTATAATGTCATTGTTACTGCACACGCCTTTGTAATAATTTTCTTTATAGTAATGCCAGTTATAATTGGGGGCTTCGGCAACTGACTGGTACCACTAATAATTGGTGCTCCTGATATAGCCTTCCCCCGAATAAACAATATGAGTTTTTGACTCCTGCCCCCCTCATTTCTTCTCCTCCTGGCCTCCTCAGGTGTTGAGGCGGGGGTAGGTACAGGATGAACTGTGTACCCCCCATTAGCAGGTAACCTGGCACATGCCGGCCCATCTGTTGATTTAGCCATTTTTTCCCTCCACCTAGCCGGGGTTTCCTCAATCTTAGGAGCAATCAATTTTATTACCACCATTATTAATATGAAACCCCCAGCCACCTCCCAGTACCAAACACCCCTATTCGTTTGATCAGTTCTTATTACCGCCATTCTCCTGCTTCTATCCCTTCCAGTTCTTGCCGCCGGCATTACTATACTTTTAACCGACCGAAATCTAAACACAACCTTCTTTGACCCGGCAGGAGGAGGAGACCCTATTCTTTACCAACACTTA---
>102687 Geophagus proximus
---------------TTTTTCTCGACCAATCACAAAGATATCGGCACCCTCTATTTAGTATTTGGTGCCTGAGCTGGGATAGTGGGCACTGCTTTAAGCCTACTAATTCGAGCAGAACTAAGCCAACCTGGTTCCCTCCTTGGAGATGACCAAATTTATAATGTCATTGTTACTGCACACGCCTTTGTAATAATTTTCTTTATAGTAATGCCAGTTATAATTGGGGGCTTTGGCAACTGACTGGTACCACTAATAATTGGTGCTCCTGATATAGCCTTCCCTCGAATAAACAATATAAGTTTTTGACTCCTGCCCCCCTCATTTCTCCTCCTCCTGGCATCCTCAGGTGTTGAGGCGGGGGTAGGTACAGGATGAACTGTGTACCCCCCATTAGCAGGTAACCTGGCACATGCCGGCCCATCTGTTGATTTAGCCATTTTTTCCCTTCACCTAGCCGGGGTTTCCTCAATTTTAGGAGCAATCAATTTTATTACCACCATTATTAACATGAAACCCCCAGCCACCTCCCAGTACCAAACACCCCTATTTGTCTGATCAGTTCTTATTACCGCCATTCTCCTGCTTCTATCCCTTCCAGTTCTTGCCGCCGGCATTACTATACTTTTAACCGATCGAAACCTAAACACAACCTTCTTCGACCCGGCA------------------------------------
>17025 Geophagus proximus
---------------------TCGACCAATCACAAAGATATCGGCACCCTCTATTTAGTATTTGGTGCCTGAGCTGGGATAGTGGGCACTGCTTTAAGCCTACTAATTCGAGCAGAACTAAGCCAACCTGGTTCCCTCCTTGGAGATGACCAAATTTATAATGTCATTGTTACTGCACACGCCTTTGTAATAATTTTCTTTATAGTAATGCCAGTTATAATTGGGGGCTTCGGCAACTGACTGGTACCACTAATAATTGGTGCTCCTGATATAGCCTTCCCTCGAATAAACAATATGAGTTTTTGACTTCTGCCCCCCTCATTTCTCCTCCTCCTGGC----------------------------------------------------------------------------------------------------------------------------------------------------------------------------------------------------------------------------------------------------------------------------------------------------------------------------------------------------------------------------
>229 Geophagus megasema
------------------TTCTCGACCAATCACAAAGATATCGGCACCCTCTATTTAGTATTTGGTGCCTGAGCTGGGATAGTGGGCACTGCTTTAAGCCTACTAATTCGAGCAGAACTAAGCCAACCTGGCTCCCTCCTTGGAGATGACCAAATTTATAATGTCATCGTTACTGCACACGCCTTTGTAATAATTTTCTTTATAGTAATACCAGTTATAATCGGGGGCTTCGGCAACTGACTGGTACCACTAATAATTGGTGCTCCTGACATAGCGTTCCCTCGAATAAACAACATGAGTTTTTGACTTCTGCCCCCCTCATTCCTCCTCCTCCTAGCCTCCTCAGGTGTTGAGGCGGGAGTAGGAACAGGATGAACTGTATACCCCCCATTAGCAGGTAACCTGGCACATGCCGGCCCATCTGTTGATTTAGCCATTTTTTCCCTCCACCTGGCCGGGGTTTCCTCAATCTTAGGAGCAATCAATTTTATTACCACCATTATTAACATGAAACCCCCAGCCACCTCCCAGTACCAAACACCCCTATTCGTTTGATCAGTTCTTATTACCGCCATTCTCCTGCTTTTATCCCTTCCAGTCCTTGCCGCCGGCATTACTATACTTTTAACCGACCGAAACCTAAACACAACCTTCTTCGACCCGGCGGGAGGAGGGGACCCTATTCTTTACCAACAC------
>299 Geophagus megasema
------------------TTCTCGACCAATCACAAAGATATCGGCACCCTCTATTTAGTATTTGGTGCCTGAGCTGGGATAGTGGGCACTGCTTTAAGCCTACTAATTCGAGCAGAACTAAGCCAACCTGGCTCCCTCCTTGGAGATGACCAAATTTATAATGTCATCGTTACTGCACACGCCTTTGTAATAATTTTCTTTATAGTAATACCAGTTATAATCGGGGGCTTCGGCAACTGACTGGTACCACTAATAATTGGTGCTCCTGACATAGCGTTCCCTCGAATAAACAACATGAGTTTTTGACTTCTGCCCCCCTCATTCCTCCTCCTCCTAGCCTCCTCAGGTGTTGAGGCGGGAGTAGGAACAGGATGAACTGTATACCCCCCATTAGCAGGTAACCTGGCACATGCCGGCCCATCTGTTGATTTAGCCATTTTTTCCCTCCACCTGGCCGGGGTTTCCTCAATCTTAGGAGCAATCAATTTTATTACCACCATTATTAACATGAAACCCCCAGCCACCTCCCAGTACCAAACACCCCTATTCGTTTGATCAGTTCTTATTACCGCCATTCTCCTGCTTTTATCCCTTCCAGTCCTTGCCGCCGGCATTACTATACTTTTAACCGACCGAAACCTAAACACAACCTTCTTCGACCCGGCGGGAGGAGGGGACCCTATTCTTTACCAACAC------
>298 Geophagus megasema
------------------TTCTCGACCAATCACAAAGATATCGGCACCCTCTATTTAGTATTTGGTGCCTGAGCTGGGATAGTGGGCACTGCTTTAAGCCTACTAATTCGAGCAGAACTAAGCCAACCTGGCTCCCTCCTTGGAGATGACCAAATTTATAATGTCATCGTTACTGCACACGCCTTTGTAATAATTTTCTTTATAGTAATACCAGTTATAATCGGGGGCTTCGGCAACTGACTGGTACCACTAATAATTGGTGCTCCTGACATAGCGTTCCCTCGAATAAACAACATGAGTTTTTGACTTCTGCCCCCCTCATTCCTCCTCCTCCTAGCCTCCTCAGGTGTTGAGGCGGGAGTAGGAACAGGATGAACTGTATACCCCCCATTAGCAGGTAACCTGGCACATGCCGGCCCATCTGTTGATTTAGCCATTTTTTCCCTCCACCTGGCCGGGGTTTCCTCAATCTTAGGAGCAATCAATTTTATTACCACCATTATTAACATGAAACCCCCAGCCACCTCCCAGTACCAAACACCCCTATTCGTTTGATCAGTTCTTATTACCGCCATTCTCCTGCTTTTATCCCTTCCAGTCCTTGCCGCCGGCATTACTATACTTTTAACCGACCGAAACCTAAACACAACCTTCTTCGACCCG---------------------------------------
>7040 Geophagus megasema
------------------TTCTCGACCAATCACAAAGATATCGGCACCCTCTATTTAGTATTTGGTGCCTGAGCTGGGATAGTGGGCACTGCTTTAAGCCTACTAATTCGAGCAGAACTAAGCCAACCTGGCTCCCTCCTTGGAGATGACCAAATTTATAATGTCATCGTTACTGCACACGCCTTTGTAATAATTTTCTTTATAGTAATACCAGTTATAATCGGGGGCTTCGGCAACTGACTGGTACCACTAATAATTGGTGCTCCTGACATAGCGTTCCCTCGAATAAACAACATGAGTTTTTGACTTCTGCCCCCCTCATTCCTCCTCCTCCTAGCCTCCTCAGGTGTTGAGGCGGGAGTAGGAACAGGATGAACTGTATACCCCCCATTAGCAGGTAACCTGGCACATGCCGGCCCATCTGTTGATTTAGCCATTTTTTCCCTCCACCTGGCCGGGGTTTCCTCAATCTTAGGAGCAATCGATTTTATTACCACCATTATTAACATGAAACCCCCAGCCACCTCCCAGTACCAAACACCCCTATTCGTTTGATCAGTTCTTA-----------------------------------------------------------------------------------------------------------------------------------------
>17640 Geophagus megasema
GCAATCACACGTTGATTTTTCTCGACCAATCACAAAGATATCGGCACCCTCTATTTAGTATTTGGTGCCTGAGCTGGGATAGTGGGCACTGCTTTAAGCCTACTAATTCGAGCAGAACTAAGCCAACCTGGCTCCCTCCTTGGAGATGACCAAATTTATAATGTCATCGTTACTGCACACGCCTTTGTAATAATTTTCTTTATAGTAATACCAGTTATAATCGGGGGCTTCGGCAACTGACTGGTACCACTAATAATTGGTGCTCCTGACATAGCGTTCCCTCGAATAAACAACATGAGTTTTTGACTTCTGCCCCCCTCATTCCTCCTCCTCCTAGCCTCCTCAGGTGTTGAGGCGGGAGTAGGAACAGGATGAACTGTATACCCCCCATTAGCAGGTAACCTGGCACATGCCGGCCCATCTGTTGATTTAGCCATTTTTTCCCTCCACCTGGCCGGGGTTTCCTCAATCTTAGGAGCAATCAATTTTATTACCACCATTATTAACATGAAACCCCCAGCCACCTCCCAGTACCAAACACCCCTATTCGTTTGATCAGTTCTTATTACCGCCATTCTCCTGCTTTTATCCCTTCCAGTCCTTGCCGCCGGCATTACTATACTTTTAACCGACCGAAACCTAAACACAACCTTCTTCGACCCG---------------------------------------
>17645 Geophagus megasema
GCAATCACACGTTGATTTTTCTCGACCAATCACAAAGATATCGGCACCCTCTATTTAGTATTTGGTGCCTGAGCTGGCATAGTGGGCACTGCTTTAAGCCTACTAATTCGAGCAGAACTAAGCCAACCTGGCTCCCTCCTTGGAGATGACCAAATTTATAATGTCATCGTTACTGCACACGCCTTTGTAATAATTTTCTTTATAGTAATACCAGTTATAATCGGGGGCTTCGGCAACTGACTGGTACCACTAATAATTGGTGCTCCTGACATAGCGTTCCCTCGAATAAACAACATGAGTTTTTGACTTCTGCCCCCCTCATTCCTCCTCCTCCTAGCCTCCTCAGGTGTTGAGGCGGGAGTAGGAACAGGATGAACTGTATACCCCCCATTAGCAGGTAACCTGGCACATGCCGGCCCATCTGTTGATTTAGCCATTTTTTCCCTCCACCTGGCCGGGGTTTCCTCAATCTTAGGAGCAATCAATTTTATTACCACCATTATTAACATGAAACCCCCAGCCACCTCCCAGTACCAAACACCCCTATTCGTTTGATCAGTTCTTATTACCGCCATTCTCCTGCTTTTATCCCTTCCAGTCCTTGCCGCCGGCATTACTATACTTTTAACCGACCGAAACCTAAACACAACCTTCTTCGACCCG---------------------------------------
>17641 Geophagus megasema
GCAATCACACGTTGATTTTTCTCGACCAATCACAAAGATATCGGCACCCTCTATTTAGTATTTGGTGCCTGAGCTGGGATAGTGGGCACTGCTTTAAGCCTACTAATTCGAGCAGAACTAAGCCAACCTGGCTCCCTCCTTGGAGATGACCAAATTTATAATGTCATCGTTACTGCACACGCCTTTGTAATAATTTTCTTTATAGTAATACCAGTTATAATCGGGGGCTTCGGCAACTGACTGGTACCACTAATAATTGGTGCTCCTGACATAGCGTTCCCTCGAATAAACAACATGAGTTTTTGACTTCTGCCCCCCTCATTCCTCCTCCTCCTAGCCTCCTCAGGTGTTGAGGCGGGAGTAGGAACAGGATGAACTGTATACCCCCCATTAGCAGGTAACCTGGCACATGCCGGCCCATCTGTTGATTTAGCCATTTTTTCCCTCCACCTGGCCGGGGTTTCCTCAATCTTAGGAGCAATCAATTTTATTACCACCATTATTAACATGAAACCCCCAGCCACCTCCCAGTACCAAACACCCCTATTCGTTTGATCAGTTCTTATTACCGCCATTCTCCTGCTTTTATCCCTTCCAGTCCTTGCCGCCGGCATTACTATACTTTTAACCGACCGAAACCTAAACACAACCTTCTTCGACCCGGCGGGAGGA------------------------------
>17644 Geophagus megasema
GCAATCACACGTTGATTTTTCTCGACCAATCACAAAGATATCGGCACCCTCTATTTAGTATTTGGTGCCTGAGCTGGGATAGTGGGCACTGCTTTAAGCCTACTAATTCGAGCAGAACTAAGCCAACCTGGCTCCCTCCTTGGAGATGACCAAATTTATAATGTCATCGTTACTGCACACGCCTTTGTAATAATTTTCTTTATAGTAATACCAGTTATAATCGGGGGCTTCGGCAACTGACTGGTACCACTAATAATTGGTGCTCCTGACATAGCGTTCCCTCGAATAAACAACATGAGTTTTTGACTTCTGCCCCCCTCATTCCTCCTCCTCCTAGCCTCCTCAGGTGTTGAGGCGGGAGTAGGAACAGGATGAACTGTATACCCCCCATTAGCAGGTAACCTGGCACATGCCGGCCCATCTGTTGATTTAGCCATTTTTTCCCTCCACCTGGCCGGGGTTTCCTCAATCTTAGGAGCAATCAATTTTATTACCACCATTATTAACATGAAACCCCCAGCCACCTCCCAGTACCAAACACCCCTATTCGTTTGATCAGTTCTTATTACCGCCATTCTCCTGCTTTTATCCCTTCCAGTCCTTGCCGCCGGCATTACTATACTTTTAACCGACCGAAACCTAAACACAACCTTCTTCGACCCGGCGGGAGGA------------------------------
>230 Geophagus megasema
---------------TTTTTCTCGACCAATCACAAAGATATCGGCACCCTCTATTTAGTATTTGGTGCCTGAGCTGGGATAGTGGGCACTGCTTTAAGCCTACTAATTCGAGCAGAACTAAGCCAACCTGGCTCCCTCCTTGGAGATGACCAAATTTATAATGTCATCGTTACTGCACACGCCTTTGTAATAATTTTCTTTATAGTAATACCAGTTATAATCGGGGGCTTCGGCAACTGACTGGTACCACTAATAATTGGTGCTCCTGACATAGCGTTCCCTCGAATAAACAACATGAGTTTTTGACTTCTGCCCCCCTCATTCCTCCTCCTCCTAGCCTCCTCAGGTGTTGAGGCGGGAGTAGGAACAGGATGAACTGTATACCCCCCATTAGCAGGTAACCTGGCACATGCCGGCCCATCTGTTGATTTAGCCATTTTTTCCCTCCACCTGGCCGGGGTTTCCTCAATCTTAGGAGCAATCAATTTTATTACCACCATTATTAACATGAAACCCCCAGCCACCTCCCAGTACCAAACACCCCTATTCGTTTGATCAGTTCTTATTACCGCCATTCTCCTGCTTTTATCCCTTCCAGTCCTTGCCGCCGGCATTACTATACTTTTAACCGACCGAAACCTAAACACAACCTTCTTCGACCCGGCG------------------------------------
>233 Geophagus megasema
---------------TTTTTCTCGACCAATCACAAAGATATCGGCACCCTCTATTTAGTATTTGGTGCCTGAGCTGGGATAGTGGGCACTGCTTTAAGCCTACTAATTCGAGCAGAACTAAGCCAACCTGGCTCCCTCCTTGGAGATGACCAAATTTATAATGTCATCGTTACTGCACACGCCTTTGTAATAATTTTCTTTATAGTAATACCAGTTATAATCGGGGGCTTCGGCAACTGACTGGTACCACTAATAATTGGTGCTCCTGACATAGCGTTCCCTCGAATAAACAACATGAGTTTTTGACTTCTGCCCCCCTCATTCCTCCTCCTCCTAGCCTCCTCAGGTGTTGAGGCGGGAGTAGGAACAGGATGAACTGTATACCCCCCATTAGCAGGTAACCTGGCACATGCCGGCCCATCTGTTGATTTAGCCATTTTTTCCCTCCACCTGGCCGGGGTTTCCTCAATCTTAGGAGCAATCAATTTTATTACCACCATTATTAACATGAAACCCCCAGCCACCTCCCAGTACCAAACACCCCTATTCGTTTGATCAGTTCTTATTACCGCCATTCTCCTGCTTTTATCCCTTCCAGTCCTTGCCGCCGGCATTACTATACTTTTAACCGACCGAAACCTAAACACAACCTTCTTCGACCCGGCG------------------------------------
>232 Geophagus megasema
---------------------------------AAAGATATCGGCACCCTCTATTTAGTATTTGGTGCCTGAGCTGGGATAGTGGGCACTGCTTTAAGCCTACTAATTCGAGCAGAACTAAGCCAACCTGGCTCCCTCCTTGGAGATGACCAAATTTATAATGTCATCGTTACTGCACACGCCTTTGTAATAATTTTCTTTATAGTAATACCAGTTATAATCGGGGGCTTCGGCAACTGACTGGTACCACTAATAATTGGTGCTCCTGACATAGCGTTCCCTCGAATAAACAACATGAGTTTTTGACTTCTGCCCCCCTCATTCCTCCTCCTCCTAGCCTCCTCAGGTGTTGAGGCGGGAGTAGGAACAGGATGAACTGTATACCCCCCATTAGCAGGTAACCTGGCACATGCCGGCCCATCTGTTGATTTAGCCATTTTTTCCCTCCACCTGGCCGGGGTTTCCTCAATCTTAGGAGCAATCAATTTTATTACCACCATTATTAACATGAAACCCCCAGCCACCTCCCAGTACCAAACACCCCTATTCGTTTGATCAGTTCTTATTACCGCCATTCTCCTGCTTTTATCCCTTCCAGTCCTTGCCGCCGGCATTACTATACTTTTAACCGACCGAAACCTAAACACAACCTTCTTCGACCCGGCG------------------------------------
>234 Geophagus megasema
---------------------------------AAAGATATCGGCACCCTCTATTTAGTATTTGGTGCCTGAGCTGGGATAGTGGGCACTGCTTTAAGCCTACTAATTCGAGCAGAACTAAGCCAACCTGGCTCCCTCCTTGGAGATGACCAAATTTATAATGTCATCGTTACTGCACACGCCTTTGTAATAATTTTCTTTATAGTAATACCAGTTATAATCGGGGGCTTCGGCAACTGACTGGTACCACTAATAATTGGTGCTCCTGACATAGCGTTCCCTCGAATAAACAACATGAGTTTTTGACTTCTGCCCCCCTCATTCCTCCTCCTCCTAGCCTCCTCAGGTGTTGAGGCGGGAGTAGGAACAGGATGAACTGTATACCCCCCATTAGCAGGTAACCTGGCACATGCCGGCCCATCTGTTGATTTAGCCATTTTTTCCCTCCACCTGGCCGGGGTTTCCTCAATCTTAGGAGCAATCAATTTTATTACCACCATTATTAACATGAAACCCCCAGCCACCTCCCAGTACCAAACACCCCTATTCGTTTGATCAGTTCTTATTACCGCCATTCTCCTGCTTTTATCCCTTCCAGTCCTTGCCGCCGGCATTACTATACTTTTAACCGACCGAAACCTAAACACAACCTTCTTCGACCCGGCG------------------------------------
>239 Geophagus megasema
---------------------------------AAAGATATCGGCACCCTCTATTTAGTATTTGGTGCCTGAGCTGGGATAGTGGGCACTGCTTTAAGCCTACTAATTCGAGCAGAACTAAGCCAACCTGGCTCCCTCCTTGGAGATGACCAAATTTATAATGTCATCGTTACTGCACACGCCTTTGTAATAATTTTCTTTATAGTAATACCAGTTATAATCGGGGGCTTCGGCAACTGACTGGTACCACTAATAATTGGTGCTCCTGACATAGCGTTCCCTCGAATAAACAACATGAGTTTTTGACTTCTGCCCCCCTCATTCCTCCTCCTCCTAGCCTCCTCAGGTGTTGAGGCGGGAGTAGGAACAGGATGAACTGTATACCCCCCATTAGCAGGTAACCTGGCACATGCCGGCCCATCTGTTGATTTAGCCATTTTTTCCCTCCACCTGGCCGGGGTTTCCTCAATCTTAGGAGCAATCAATTTTATTACCACCATTATTAACATGAAACCCCCAGCCACCTCCCAGTACCAAACACCCCTATTCGTTTGATCAGTTCTTATTACCGCCATTCTCCTGCTTTTATCCCTTCCAGTCCTTGCCGCCGGCATTACTATACTTTTAACCGACCGAAACCTAAACACAACCTTCTTCGACCCGGCG------------------------------------
>7032 Geophagus megasema
---------------------------------AAAGATATCGGCACCCTCTATTTAGTATTTGGTGCCTGAGCTGGGATAGTGGGCACTGCTTTAAGCCTACTAATTCGAGCAGAACTAAGCCAACCTGGCTCCCTCCTTGGAGATGACCAAATTTATAATGTCATCGTTACTGCACACGCCTTTGTAATAATTTTCTTTATAGTAATACCAGTTATAATCGGGGGCTTCGGCAACTGACTGGTACCACTAATAATTGGTGCTCCTGACATAGCGTTCCCTCGAATAAACAACATGAGTTTTTGACTTCTGCCCCCCTCATTCCTCCTCCTCCTAGCCTCCTCAGGTGTTGAGGCGGGAGTAGGAACAGGATGAACTGTATACCCCCCATTAGCAGGTAACCTGGCACATGCCGGCCCATCTGTTGATTTAGCCATTTTTTCCCTCCACCTGGCCGGGGTTTCCTCAATCTTAGGAGCAATCAATTTTATTACCACCATTATTAACATGAAACCCCCAGCCACCTCCCAGTACCAAACACCCCTATTCGTTTGATCAGTTCTTATTACCGCCATTCTCCTGCTTTTATCCCTTCCAGTCCTTGCCGCCGGCATTACTATACTTTTAACCGACCGAAACCTAAACACAACCTTCTTCGACCCGGCG------------------------------------
>9414 Geophagus megasema
---------------------------------AAAGATATCGGCACCCTCTATTTAGTATTTGGTGCCTGAGCTGGGATAGTGGGCACTGCTTTAAGCCTACTAATTCGAGCAGAACTAAGCCAACCTGGCTCCCTCCTTGGAGATGACCAAATTTATAATGTCATCGTTACTGCACACGCCTTTGTAATAATTTTCTTTATAGTAATACCAGTTATAATCGGGGGCTTCGGCAACTGACTGGTACCACTAATAATTGGTGCTCCTGACATAGCGTTCCCTCGAATAAACAACATGAGTTTTTGACTTCTGCCCCCCTCATTCCTCCTCCTCCTAGCCTCCTCAGGTGTTGAGGCGGGAGTAGGAACAGGATGAACTGTATACCCCCCATTAGCAGGTAACCTGGCACATGCCGGCCCATCTGTTGATTTAGCCATTTTTTCCCTCCACCTGGCCGGGGTTTCCTCAATCTTAGGAGCAATCAATTTTATTACCACCATTATTAACATGAAACCCCCAGCCACCTCCCAGTACCAAACACCCCTATTCGTTTGATCAGTTCTTATTACCGCCATTCTCCTGCTTTTATCCCTTCCAGTCCTTGCCGCCGGCATTACTATACTTTTAACCGACCGAAACCTAAACACAACCTTCTTCGACCCGGCG------------------------------------
>695 Geophagus megasema
---------------TTTTTCTCGACCAATCACAAAGATATCGGCACCCTCTATTTAGTATTTGGTGCCTGAGCTGGGATAGTGGGCACTGCTTTAAGCCTACTAATTCGAGCAGAACTAAGCCAACCTGGCTCCCTCCTTGGAGATGACCAAATTTATAATGTCATCGTTACTGCACACGCCTTTGTAATAATTTTCTTTATAGTAATACCAGTTATAATCGGGGGCTTCGGCAACTGACTGGTACCACTAATAATTGGTGCTCCTGACATAGCGTTCCCTCGAATAAACAACATGAGTTTTTGACTTCTGCCCCCCTCATTCCTCCTCCTCCTAGCCTCCTCAGGTGTTGAGGCGGGAGTAGGAACAGGATGAACTGTATACCCCCCATTAGCAGGTAACCTGGCACATGCCGGCCCATCTGTTGATTTAGCCATTTTTTCCCTCCACCTGGCCGGGGTTTCCTCAATCTTAGGAGCAATCAATTTTATTACCACCATTATTAACATGAAACCCCCAGCCACCTCCCAGTACCAAACACCCCTATTCGTTTGATCAGTTCTTATTACCGCCATTCTCCTGCTTTTATCCCTTCCAGTCCTTGCCGCCGGCATTACTATACTTTTAACCGACCGAAACCTAAACACAACCTTCTTCGACCCGGCG------------------------------------
>3307 Geophagus megasema
------------------TTCTCGACCAATCACAAAGATATCGGCACCCTCTATTTAGTATTTGGTGCCTGAGCTGGGATAGTGGGCACTGCTTTAAGCCTACTAATTCGAGCAGAACTAAGCCAACCTGGTTCCCTCCTTGGAGATGACCAAATTTATAATGTCATCGTTACTGCACACGCCTTTGTAATAATTTTCTTTATAGTAATACCAGTTATAATTGGGGGCTTCGGCAACTGACTGGTACCACTAATAATTGGTGCTCCTGACATAGCGTTCCCTCGAATAAACAACATGAGTTTTTGACTCCTGCCCCCCTCATTCCTCCTCCTCCTAGCCTCCTCAGGTGTTGAGGCGGGAGTAGGAACAGGATGAACTGTATACCCCCCATTAGCAGGTAACCTGGCACATGCCGGCCCATCTGTTGATTTAGCCATTTTTTCCCTCCACCTGGCCGGGGTTTCCTCAATCTTAGGAGCAATCAATTTTATTACCACTATTATTAACATGAAACCCCCAGCCACCTCCCAGTACCAAACACCTCTATTCGTTTGATCAGTTCTTATTACCGCCATTCTCCTGCTTTTATCCCTTCCAGTCCTTGCCGCCGGCATTACTATACTTTTAACCGACCGAAACCTAAACACAACCTTCTTCGACCCGGCG------------------------------------
>8016 Geophagus megasema
------------------TTCTCGACCAATCACAAAGATATCGGCACCCTCTATTTAGTATTTGGTGCCTGAGCTGGGATAGTGGGCACTGCTTTAAGCCTACTAATTCGAGCAGAACTAAGCCAACCTGGTTCCCTCCTTGGAGATGACCAAATTTATAATGTCATCGTTACTGCACACGCCTTTGTAATAATTTTCTTTATAGTAATACCAGTTATAATTGGGGGCTTCGGCAACTGACTGGTACCACTAATAATTGGTGCTCCTGACATAGCGTTCCCTCGAATAAACAACATGAGTTTTTGACTCCTGCCCCCCTCATTCCTCCTCCTCCTAGCCTCCTCAGGTGTTGAGGCGGGAGTAGGAACAGGATGAACTGTATACCCCCCATTAGCAGGTAACCTGGCACATGCCGGCCCATCTGTTGATTTAGCCATTTTTTCCCTCCACCTGGCCGGGGTTTCCTCAATCTTAGGAGCAATCAATTTTATTACCACTATTATTAACATGAAACCCCCAGCCACCTCCCAGTACCAAACACCTCTATTCGTTTGATCAGTTCTTATTACCGCCATTCTCCTGCTTTTATCCCTTCCAGTCCTTGCCGCCGGCATTACTATACTTTTAACCGACCGAAACCTAAACACAACCTTCTTCGACCCGGCG------------------------------------
>8760 Geophagus megasema
------------------TTCTCGACCAATCACAAAGATATCGGCACCCTCTATTTAGTATTTGGTGCCTGAGCTGGGATAGTGGGCACTGCTTTAAGCCTACTAATTCGAGCAGAACTAAGCCAACCTGGTTCCCTTCTTGGAGATGACCAAATTTATAATGTCATCGTTACTGCACACGCCTTTGTAATAATTTTCTTTATAGTAATACCAGTTATAATCGGGGGCTTCGGCAACTGACTGGTACCACTAATAATTGGTGCTCCTGACATAGCGTTCCCTCGAATAAACAACATGAGTTTTTGACTCCTGCCCCCCTCATTCCTCCTCCTCCTAGCCTCCTCAGGTGTTGAGGCGGGAGTAGGGACAGGATGAACTGTATACCCCCCATTAGCAGGTAACCTGGCACATGCCGGCCCATCTGTTGATTTAGCCATTTTTTCCCTCCACCTGGCCGGGGTTTCCTCAATCTTAGGAGCAATCAATTTTATTACCACCATTATTAACATGAAACCCCCAGCCACCTCCCAGTACCAAACACCCCTATTCGTTTGATCAGTTCTTATTACCGCCATTCTCCTGCTTTTATCCCTTCCAGTCCTTGCCGCCGGCATTACTATACTTTTAACCGACCGAAACCTAAACACAACCTTCTTCGACCCGGCG------------------------------------
>104034 Geophagus megasema
------------------TTCTCGACCAATCACAAAGATATCGGCACCCTCTATTTAGTATTTGGTGCCTGAGCTGGGATAGTGGGCACTGCTTTAAGCCTACTAATTCGAGCAGAACTAAGCCAACCTGGTTCCCTCCTTGGAGATGACCAAATTTATAATGTCATCGTTACTGCACACGCCTTTGTAATAATTTTCTTTATAGTAATACCAGTTATAATCGGGGGCTTCGGCAACTGACTGGTACCACTAATAATTGGTGCTCCTGACATAGCGTTCCCTCGAATGAACAACATAAGTTTTTGACTCCTGCCCCCCTCATTCCTCCTCCTCCTAGCCTCCTCAGGTGTTGAGGCGGGAGTAGGAACAGGATGAACTGTATACCCCCCATTAGCAGGTAACCTGGCACATGCCGGCCCATCTGTTGATTTAGCCATTTTTTCCCTCCACCTGGCCGGGGTTTCCTCAATCTTAGGAGCAATCAATTTTATTACCACCATTATTAACATGAAACCCCCAGCCACCTCCCAGTACCAAACACCCCTATTCGTTTGATCAGTTCTTATTACCGCCATTCTCCTGCTTTTATCCCTTCCAGTCCTTGCCGCCGGCATTACTATACTTTTAACCGACCGAAACCTAAACACAACCTTCTTCGACCCGGCG------------------------------------
>8033 Geophagus megasema
---------------TTTTTCTCGACCAATCACAAAGATATCGGCACCCTCTATTTAGTATTTGGTGCCTGAGCTGGGATAGTGGGCACTGCTTTAAGCCTACTAATTCGAGCAGAACTAAGCCAACCTGGTTCCCTTCTTGGAGATGACCAAATTTATAATGTCATCGTTACTGCACACGCCTTTGTAATAATTTTCTTTATAGTAATACCAGTTATAATCGGGGGCTTCGGCAACTGACTGGTACCACTAATAATTGGTGCTCCTGACATAGCGTTCCCTCGAATAAACAACATGAGTTTTTGACTCCTGCCCCCCTCATTCCTCCTCCTCCTAGCCTCCTCAGGTGTTGAGGCGGGAGTAGGGACAGGATGAACTGTATACCCCCCATTAGCAGGTAACCTGGCACATGCCGGCCCATCTGTTGATTTAGCCATTTTTTCCCTCCACCTGGCCGGGGTTTCCTCAATCTTAGGAGCAATCAATTTTATTACCACCATTATTAACATGAAACCCCCAGCCACCTCCCAGTACCAAACACCCCTATTCGTTTGATCAGTTCTTATTACCGCCATTCTCCTGCTTTTATCCCTTCCAGTCCTTGCCGCCGGCATTACTATACTTTTAACCGACCGAAACCTAAACACAACCTTCTTCGACCCGGCG------------------------------------
>17643 Geophagus megasema
GCAATCACACGTTGATTTTTCTCGACCAATCACAAAGATATCGGCACCCTCTATTTAGTATTTGGTGCCTGAGCTGGGATAGTGGGCACTGCTTTAAGCCTACTAATTCGAGCAGAACTAAGCCAACCTGGCTCCCTCCTTGGAGATGACCAAATTTATAATGTCATCGTTACTGCACACGCCTTTGTAATAATTTTCTTTATAGTAATACCAGTTATAATCGGGGGCTTCGGCAACTGACTGGTACCACTAATAATTGGTGCTCCTGACATAGCGTTCCCTCGAATAAACAACATGAGTTTTTGACTTCTGCCCCCCTCATTCCTCCTCCTCCTAGCCTCCTCAGGTGTTGAGGCGGGAGTAGGAACAGGATGAACTGTATACCCCCCATTAGCAGGTAACCTGGCACATGCCGGCCCATCTGTTGATTTAGCCATTTTTTCCCTCCACCTGGCCGGGGTTTCCTCAATCTTAGGAGCAATCAATTTTATTACCACCATTATTAACATGAAACCCCCAGCCACCTCCCAGTACCAAACACCCCTATTCGTTTGATCAGTTCTTATTACCGCCATTCTCCTGCTTTTATCCCTTCCAGTCCTTGCCGCCGGCATTACTATACTTTTAACCGACCGAAACCTAAACACAACCTTCTTCGACCCGGCGGGAGGA------------------------------
>300 Geophagus megasema
------------------------------------------------------------------------------------------GCATTAAGCCTACTAATTCGAGCAGAACTAAGCCAACCTGGCTCCCTCCTTGGAGATGACCAAATTTATAATGTCATCGTTACTGCACACGCCTTTGTAATAATTTTCTTTATAGTAATACCAGTTATAATCGGGGGCTTCGGCAACTGACTGGTACCACTAATAATTGGTGCTCCTGACATAGCGTTCCCTCGAATAAACAACATGAGTTTTTGACTTCTGCCCCCCTCATTCCTCCTCCTCCTAGCCTCCTCAGGTGTTGAGGCGGGAGTAGGAACAGGATGAACTGTATACCCCCCATTAGCAGGTAACCTGGCACATGCCGGCCCATCTGTTGATTTAGCCATTTTTTCCCTCCACCTGGCCGGGGTTTCCTCAATCTTAGGAGCAATCAATTTTATTACCACCATTATTAACATGAAACCCCCAGCCACCTCCCAGTACCAAACACCCCTATTCGTTTGATCAGTTCTTATTACCGCCATTCTCCTGCTTTTATCCCTTCCAGTCCTTGCCGCCGGCATTACTATACTTTTAACCGACCGAAACCTAAACACAACCTTCTTCGACCCGGCGGGAGGA------------------------------
>8017 Geophagus megasema
---------------------------------------------------------------------------------------ACTGCTTTAAGCCTACTAATTCGAGCAGAACTAAGCCAACCTGGTTCCCTCCTTGGAGATGACCAAATTTATAATGTCATCGTTACTGCACACGCCTTTGTAATAATTTTCTTTATAGTAATACCAGTTATAATTGGGGGCTTCGGCAACTGACTGGTACCACTAATAATTGGTGCTCCTGACATAGCGTTCCCTCGAATAAACAACATGAGTTTTTGACTCCTGCCCCCCTCATTCCTCCTCCTCCTAGCCTCCTCAGGTGTTGAGGCGGGAGTAGGAACAGGATGAACTGTATACCCCCCATTAGCAGGTAACCTGGCACATGCCGGCCCATCTGTTGATTTAGCCATTTTTTCCCTCCACCTGGCCGGGGTTTCCTCAATCTTAGGAGCAATCAATTTTATTACCACTATTATTAACATGAAACCCCCAGCCACCTCCCAGTACCAAACACCTCTATTCGTTTGATCAGTTCTTATTACCGCCATTCTCCTGCTTTTATCCCTTCCAGTCCTTGCCGCCGGCATTACTATACTTTTAACCGACCGAAACCTAAACACAACCTTCTTCGACCCGGCGGGAGGA------------------------------
>1186 Geophagus sp 1
------------------------------------------------------TTAGTATTTGGTGCCTGAGCTGGGATAGTGGGCACTGCTTTAAGCCTACTCATTCGAGCAGAACTAAGCCAACCTGGTTCCCTCCTTGGAGATGACCAAATTTATAATGTCATCGTTACTGCACACGCCTTTGTAATAATTTTCTTTATAGTAATACCAGTTATAATTGGGGGCTTCGGCAACTGACTAGTACCACTAATAATTGGTGCTCCTGACATAGCGTTCCCTCGAATAAACAACATGAGTTTTTGACTTCTGCCCCCCTCATTCCTCCTCCTCCTGGCCTCCTCAGGTGTTGAGGCGGGAGTAGGAACAGGATGAACTGTATACCCCCCATTAGCAGGTAACCTGGCACATGCCGGCCCATCTGTTGATTTAGCCATTTTCTCCCTCCACCTGGCCGGGGTTTCCTCAATCTTAGGAGCAATCAATTTTATTACCACCATTATTAACATGAAACCCCCAGCCACCTCCCAGTACCAAACACCCCTATTCGTTTGATCAGTTCTTATTACCGCCATTCTCCTGCTTTTATCCCTTCCAGTTCTTGCCGCCGGCATTACTATACTTTTAACCGACCGAAACCTTAACACAACCTTCTTCGACCCGGCGGGAGGAGGGGACCCTATTCTTTACCAACACTTA---
>26286 Geophagus sp 1
GCAATCACACGTTGATTTTTCTCGACCAATCACAAAGATATCGGCACCCTCTATTTAGTATTTGGTGCCTGAGCTGGGATAGTGGGCACTGCTTTAAGCCTACTCATTCGAGCAGAACTAAGCCAACCTGGTTCCCTCCTTGGAGATGACCAAATTTATAATGTCATCGTTACTGCACACGCCTTTGTAATAATTTTCTTTATAGTAATACCAGTTATAATTGGGGGCTTCGGCAACTGACTAGTACCACTAATAATTGGTGCTCCTGACATAGCGTTCCCTCGAATAAACAACATGAGTTTTTGACTCCTGCCCCCCTCATTCCTCCTCCTCCTGGCCTCCTCAGGTGTTGAGGCGGGAGTAGGAACAGGATGAACTGTATACCCCCCATTAGCAGGTAACCTGGCACATGCCGGCCCATCTGTTGATTTAGCCATTTTCTCCCTCCACCTGGCCGGGGTTTCCTCAATCTTAGGAGCAATCAATTTTATTACCACCATTATTAACATGAAACCCCCAGCCACCTCCCAGTACCAAACACCCCTATTCGTTTGATCAGTTCTTATTACCGCCATTCTCCTGCTTTTATCCCTTCCAGTTCTTGCCGCCGGCATTACTATACTTTTAACCGACCGAAACCTTAACACAACCTTCTTCGACCCGGCGGGAGGAGGGGACCCTATTCTTTACCAACACTTA---
>26514 Geophagus sp 1
GCAATCACACGTTGATTTTTCTCGACCAATCACAAAGATATCGGCACCCTCTATTTAGTATTTGGTGCCTGAGCTGGGATAGTGGGCACTGCTTTAAGCCTACTCATTCGAGCAGAACTAAGCCAACCTGGTTCCCTCCTTGGAGATGACCAAATTTATAATGTCATCGTTACTGCACACGCCTTTGTAATAATTTTCTTTATAGTAATGCCAGTTATAATTGGGGGCTTTGGCAACTGACTAGTACCACTAATAATTGGTGCTCCTGACATAGCATTCCCTCGAATAAACAACATGAGTTTTTGACTCCTGCCCCCCTCATTCCTCCTCCTCCTGGCCTCCTCAGGTGTTGAGGCGGGAGTAGGAACAGGATGAACTGTATACCCCCCATTAGCAGGTAACCTGGCACATGCCGGCCCATCTGTTGATTTAGCCATTTTCTCCCTCCACCTGGCCGGGGTTTCCTCAATCTTAGGAGCAATCAATTTTATTACCACCATTATTAACATGAAACCCCCAGCCACCTCCCAGTACCAAACACCCCTATTCGTTTGATCAGTTCTTATTACCGCCATTCTCCTGCTTTTATCCCTTCCAGTTCTTGCCGCCGGCATTACTATACTTTTAACCGACCGAAACCTAAACACAACCTTCTTCGACCCGGCGGGAGGAGGGGACCCTATTCTTTACCAACACTTA---
>26764 Geophagus sp 1
------------------TTCTCGACCAATCACAAAGATATCGGCACCCTCTATTTAGTATTTGGTGCCTGAGCTGGGATAGTGGGCACTGCTTTAAGCCTACTCATTCGAGCAGAACTAAGCCAACCTGGTTCCCTCCTTGGAGATGACCAAATTTATAATGTCATCGTTACTGCACACGCCTTTGTAATAATTTTCTTTATAGTAATGCCAGTTATAATTGGGGGCTTTGGCAACTGACTAGTACCACTAATAATTGGTGCTCCTGACATAGCATTCCCTCGAATAAACAACATGAGTTTTTGACTCCTGCCCCCCTCATTCCTCCTCCTCCTGGCCTCCTCAGGTGTTGAGGCGGGAGTAGGAACAGGATGAACTGTATACCCCCCATTAGCAGGTAACCTGGCACATGCCGGCCCATCTGTTGATTTAGCCATTTTCTCCCTCCACCTGGCCGGGGTTTCCTCAATCTTAGGAGCAATCAATTTTATTACCACCATTATTAACATGAAACCCCCAGCCACCTCCCAGTACCAAACACCCCTATTCGTTTGATCAGTTCTTATTACCGCCATTCTCCTGCTTTTATCCCTTCCAGTTCTTGCCGCCGGCATTACTATACTTTTAACCGACCGAAACCTAAACACAACCTTCTTCGACCCGGCGGGAGGAGGGGACCCTATTCTTTACCAACACTTA---
>14926 Geophagus sp 1
GCAATCACACGTTGATTTTTCTCGACCAATCACAAAGATATCGGCACCCTCTATTTAGTATTTGGTGCCTGAGCTGGGATAGTGGGCACTGCTTTAAGCCTACTCATTCGAGCAGAACTAAGCCAACCTGGCTCCCTCCTTGGAGATGACCAAATTTATAATGTCATCGTTACTGCACACGCCTTTGTAATAATTTTCTTTATAGTAATGCCAGTTATAATTGGGGGCTTTGGCAACTGACTAGTACCACTAATAATTGGTGCTCCTGACATAGCATTCCCTCGAATAAACAACATGAGTTTTTGACTCCTGCCCCCCTCATTCCTCCTCCTCCTGGCCTCCTCAGGTGTTGAGGCGGGGGTAGGAACAGGATGAACTGTATACCCCCCATTAGCAGGTAACCTGGCACATGCCGGCCCATCTGTTGATTTAGCCATTTTCTCCCTTCACCTGGCCGGGGTTTCCTCAATCTTAGGAGCAATCAATTTTATTACCACCATTATTAACATGAAACCCCCAGCCACCTCCCAGTACCAAACACCCCTATTCGTTTGATCAGTTCTTATTACCGCCATTCTCCTGCTTTTATCCCTTCCAGTTCTTGCCGCCGGCATTACTATACTTTTAACCGACCGAAACCTAAACACAACCTTCTTCGACCCGGCGGGAGGAGGAGACCCTATTCTCTACCAACACTTA---
>2168 Geophagus sp 1
------------TGATTTTTCTCGACCAATCACAAAGATATCGGCACCCTCTATTTAGTATTTGGTGCCTGAGCTGGGATAGTGGGCACTGCTTTAAGCCTACTCATTCGAGCAGAACTAAGCCAACCTGGTTCCCTCCTTGGAGATGACCAAATTTATAATGTCATCGTTACTGCACACGCCTTTGTAATAATTTTCTTTATAGTAATGCCAGTTATAATTGGGGGCTTTGGCAACTGACTAGTACCACTAATAATTGGTGCTCCTGACATAGCATTCCCTCGAATAAACAACATGAGTTTTTGACTCCTGCCCCCCTCATTCCTCCTCCTCCTGGCCTCCTCAGGTGTTGAGGCGGGAGTAGGAACAGGATGAACTGTATACCCCCCATTAGCAGGTAACCTGGCACATGCCGGCCCATCTGTTGATTTAGCCATTTTCTCCCTCCACCTGGCCGGGGTTTCCTCAATCTTAGGAGCAATCAATTTTATTACCACCATTATTAACATGAAACCCCCAGCCACCTCCCAGTACCAAACACCCCTATTCGTTTGATCAGTTCTTATTACCGCCATTCTCCTGCTTTTATCCCTTCCAGTTCTTGCCGCCGGCATTACTATACTTTTAACCGACCGAAACCTAAACACAACCTTCTTCGACCCGGCG------------------------------------
>15355 Geophagus sp 1
------------TGATTTTTCTCGACCAATCACAAAGATATCGGCACCCTCTATTTAGTATTTGGTGCCTGAGCTGGGATAGTGGGCACTGCTTTAAGCCTACTCATTCGAGCAGAACTAAGCCAACCTGGTTCCCTCCTTGGAGATGACCAAATTTATAATGTCATCGTTACTGCACACGCCTTTGTAATAATTTTCTTTATAGTAATGCCAGTTATAATTGGGGGCTTTGGCAACTGACTAGTACCACTAATAATTGGTGCCCCTGACATAGCATTCCCTCGAATAAACAACATGAGTTTTTGACTCCTGCCCCCCTCATTCCTCCTCCTCCTGGCCTCCTCAGGTGTTGAGGCGGGAGTAGGAACAGGATGAACTGTATATCCCCCATTAGCAGGTAACCTGGCACATGCCGGCCCATCTGTTGATTTAGCCATTTTCTCCCTCCACCTGGCCGGGGTTTCTTCAATCTTAGGAGCAATCAATTTTATTACCACCATTATTAACATGAAACCCCCAGCCACCTCCCAGTACCAAACACCCCTATTCGTTTGATCGGTTCTTATTACCGCCATTCTCCTGCTTTTATCCCTTCCAGTTCTTGCCGCCGGCATTACTATACTTTTAACCGACCGAAACCTAAACACAACCTTCTTCGACCCGGCA------------------------------------
>15745 Geophagus sp 1
------------TGATTTTTCTCGACCAATCACAAAGATATCGGCACCCTCTATTTAGTATTTGGTGCCTGAGCTGGGATAGTGGGCACTGCTTTAAGCCTACTTATTCGAGCAGAACTAAGCCAACCTGGTTCCCTCCTTGGAGATGACCAAATTTATAATGTCATCGTTACTGCACACGCCTTTGTAATAATTTTCTTTATAGTAATGCCAGTTATAATTGGGGGCTTTGGCAACTGACTAGTACCACTAATAATTGGTGCCCCTGACATAGCATTCCCTCGAATAAACAACATGAGTTTTTGACTCCTGCCCCCCTCATTCCTCCTCCTCCTGGCCTCCTCAGGTGTTGAGGCGGGAGTAGGAACAGGATGAACTGTATATCCCCCATTAGCAGGTAACCTGGCACATGCCGGCCCATCTGTTGATTTAGCCATTTTCTCCCTCCACCTGGCCGGGGTTTCTTCAATCTTAGGAGCAATCAATTTTATTACCACCATTATTAACATGAAACCCCCAGCCACCTCCCAGTACCAAACACCCCTATTCGTTTGATCGGTTCTTATTACCGCCATTCTCCTGCTTTTATCCCTTCCAGTTCTTGCCGCCGGCATTACTATACTTTTAACCGACCGAAACCTAAACACAACCTTCTTTGACCCGGCG------------------------------------
>15746 Geophagus sp 1
------------TGATTTTTCTCGACCAATCACAAAGATATCGGCACCCTCTATTTAGTATTTGGTGCCTGAGCTGGGATAGTGGGCACTGCTTTAAGCCTACTTATTCGAGCAGAACTAAGCCAACCTGGTTCCCTCCTTGGAGATGACCAAATTTATAATGTCATCGTTACTGCACACGCCTTTGTAATAATTTTCTTTATAGTAATGCCAGTTATAATTGGGGGCTTTGGCAACTGACTAGTACCACTAATAATTGGTGCCCCTGACATAGCATTCCCTCGAATAAACAACATGAGTTTTTGACTCCTGCCCCCCTCATTCCTCCTCCTCCTGGCCTCCTCAGGTGTTGAGGCGGGAGTAGGAACAGGATGAACTGTATATCCCCCATTAGCAGGTAACCTGGCACATGCCGGCCCATCTGTTGATTTAGCCATTTTCTCCCTCCACCTGGCCGGGGTTTCTTCAATCTTAGGAGCAATCAATTTTATTACCACCATTATTAACATGAAACCCCCAGCCACCTCCCAGTACCAAACACCCCTATTCGTTTGATCGGTTCTTATTACCGCCATTCTCCTGCTTTTATCCCTTCCAGTTCTTGCCGCCGGCATTACTATACTTTTAACCGACCGAAACCTAAACACAACCTTCTTTGACCCGGCG------------------------------------
>15674 Geophagus sp 1
---------------TTTTTCTCGACCAATCACAAAGATATCGGCACCCTCTATTTAGTATTTGGTGCCTGAGCTGGGATAGTGGGCACTGCTTTAAGCCTACTTATTCGAGCAGAACTAAGCCAACCTGGTTCCCTCCTTGGAGATGACCAAATTTATAATGTCATCGTTACTGCACACGCCTTTGTAATAATTTTCTTTATAGTAATGCCAGTTATAATTGGGGGCTTTGGCAACTGACTAGTACCACTAATAATTGGTGCCCCTGACATAGCATTCCCTCGAATAAACAACATGAGTTTTTGACTCCTGCCCCCCTCATTCCTCCTCCTCCTGGCCTCCTCAGGTGTTGAGGCGGGAGTAGGAACAGGATGAACTGTATATCCCCCATTAGCAGGTAACCTGGCACATGCCGGCCCATCTGTTGATTTAGCCATTTTCTCCCTCCACCTGGCCGGGGTTTCTTCAATCTTAGGAGCAATCAATTTTATTACCACCATTATTAACATGAAACCCCCAGCCACCTCCCAGTACCAAACACCCCTATTCGTTTGATCGGTTCTTATTACCGCCATTCTCCTGCTTTTATCCCTTCCAGTTCTTGCCGCCGGCATTACTATACTTTTAACCGACCGAAACCTAAACACAACCTTCTTTGACCCGGCG------------------------------------
>15743 Geophagus sp 1
---------------TTTTTCTCGACCAATCACAAAGATATCGGCACCCTCTATTTAGTATTTGGTGCCTGAGCTGGGATAGTGGGCACTGCTTTAAGCCTACTTATTCGAGCAGAACTAAGCCAACCTGGTTCCCTCCTTGGAGATGACCAAATTTATAATGTCATCGTTACTGCACACGCCTTTGTAATAATTTTCTTTATAGTAATGCCAGTTATAATTGGGGGCTTTGGCAACTGACTAGTACCACTAATAATTGGTGCCCCTGACATAGCATTCCCTCGAATAAACAACATGAGTTTTTGACTCCTGCCCCCCTCATTCCTCCTCCTCCTGGCCTCCTCAGGTGTTGAGGCGGGAGTAGGAACAGGATGAACTGTATATCCCCCATTAGCAGGTAACCTGGCACATGCCGGCCCATCTGTTGATTTAGCCATTTTCTCCCTCCACCTGGCCGGGGTTTCTTCAATCTTAGGAGCAATCAATTTTATTACCACCATTATTAACATGAAACCCCCAGCCACCTCCCAGTACCAAACACCCCTATTCGTTTGATCGGTTCTTATTACCGCCATTCTCCTGCTTTTATCCCTTCCAGTTCTTGCCGCCGGCATTACTATACTTTTAACCGACCGAAACCTAAACACAACCTTCTTTGACCCGGCG------------------------------------
>15744 Geophagus sp 1
---------------TTTTTCTCGACCAATCACAAAGATATCGGCACCCTCTATTTAGTATTTGGTGCCTGAGCTGGGATAGTGGGCACTGCTTTAAGCCTACTTATTCGAGCAGAACTAAGCCAACCTGGTTCCCTCCTTGGAGATGACCAAATTTATAATGTCATCGTTACTGCACACGCCTTTGTAATAATTTTCTTTATAGTAATGCCAGTTATAATTGGGGGCTTTGGCAACTGACTAGTACCACTAATAATTGGTGCCCCTGACATAGCATTCCCTCGAATAAACAACATGAGTTTTTGACTCCTGCCCCCCTCATTCCTCCTCCTCCTGGCCTCCTCAGGTGTTGAGGCGGGAGTAGGAACAGGATGAACTGTATATCCCCCATTAGCAGGTAACCTGGCACATGCCGGCCCATCTGTTGATTTAGCCATTTTCTCCCTCCACCTGGCCGGGGTTTCTTCAATCTTAGGAGCAATCAATTTTATTACCACCATTATTAACATGAAACCCCCAGCCACCTCCCAGTACCAAACACCCCTATTCGTTTGATCGGTTCTTATTACCGCCATTCTCCTGCTTTTATCCCTTCCAGTTCTTGCCGCCGGCATTACTATACTTTTAACCGACCGAAACCTAAACACAACCTTCTTTGACCCGGCG------------------------------------
>15747 Geophagus sp 1
---------------TTTTTCTCGACCAATCACAAAGATATCGGCACCCTCTATTTAGTATTTGGTGCCTGAGCTGGGATAGTGGGCACTGCTTTAAGCCTACTTATTCGAGCAGAACTAAGCCAACCTGGTTCCCTCCTTGGAGATGACCAAATTTATAATGTCATCGTTACTGCACACGCCTTTGTAATAATTTTCTTTATAGTAATGCCAGTTATAATTGGGGGCTTTGGCAACTGACTAGTACCACTAATAATTGGTGCCCCTGACATAGCATTCCCTCGAATAAACAACATGAGTTTTTGACTCCTGCCCCCCTCATTCCTCCTCCTCCTGGCCTCCTCAGGTGTTGAGGCGGGAGTAGGAACAGGATGAACTGTATATCCCCCATTAGCAGGTAACCTGGCACATGCCGGCCCATCTGTTGATTTAGCCATTTTCTCCCTCCACCTGGCCGGGGTTTCTTCAATCTTAGGAGCAATCAATTTTATTACCACCATTATTAACATGAAACCCCCAGCCACCTCCCAGTACCAAACACCCCTATTCGTTTGATCGGTTCTTATTACCGCCATTCTCCTGCTTTTATCCCTTCCAGTTCTTGCCGCCGGCATTACTATACTTTTAACCGACCGAAACCTAAACACAACCTTCTTTGACCCGGCG------------------------------------
>5002 Geophagus sp 1
---------------TTTTTCTCGACCAATCACAAAGATATCGGCACCCTCTATTTAGTATTTGGTGCCTGAGCTGGGATAGTGGGCACTGCTCTAAGCCTACTCATTCGAGCAGAACTAAGCCAACCTGGCTCCCTCCTTGGAGATGACCAAATTTATAATGTCATCGTTACTGCACACGCCTTTGTAATAATTTTCTTTATAGTAATGCCAGTTATAATTGGGGGCTTTGGCAACTGACTAGTACCACTAATAATTGGTGCTCCTGACATAGCATTCCCTCGAATAAACAACATGAGTTTTTGACTCCTGCCCCCCTCATTCCTCCTCCTCCTGGCCTCCTCAGGTGTTGAAGCGGGAGTAGGAACAGGATGAACTGTATACCCCCCATTAGCAGGTAACCTGGCACATGCCGGCCCATCTGTTGATTTAGCCATTTTCTCCCTTCACCTGGCCGGGGTTTCCTCAATCTTAGGAGCAATCAATTTTATTACCACCATTATTAACATGAAACCCCCAGCCACCTCCCAGTACCAAACACCCCTATTCGTTTGATCAGTTCTTATTACCGCCATTCTCCTGCTTTTATCCCTTCCAGTTCTTGCCGCCGGCATTACTATACTTTTAACCGACCGAAACCTAAACACAACCTTCTTCGACCCGGCG------------------------------------
>11782 Geophagus sp 1
---ATCACACGTTGATTTTTCTCGACCAATCACAAAGATATCGGCACCCTCTATTTAGTATTTGGTGCCTGAGCTGGGATAGTGGGCACTGCTTTAAGCCTACTCATTCGAGCAGAACTAAGCCAACCTGGTTCCCTCCTTGGAGATGACCAAATTTATAATGTCATCGTTACTGCACACGCCTTTGTAATAATTTTCTTTATAGTAATACCAGTTATAATTGGGGGCTTCGGCAACTGACTAGTACCACTAATAATTGGTGCTCCTGACATAGCGTTCCCTCGAATAAACAACATGAGTTTTTGACTTCTGCCCCCCTCATTCCTCCTCCTCCTGGCCTCCTCAGGTGTTGAGGCGGGAGTAGGAACAGGATGAACTGTATACCCCCCATTAGCAGGTAACCTGGCACATGCCGGCCCATCTGTTGATTTAGCCATTTTCTCCCTCCACCTGGCCGGGGTTTCCTCAATCTTAGGAGCAATCAATTTTATTACCACCATTATTAACATGAAACCCCCAGCCACCTCCCAGTACCAAACACCCCTATTCGTTTGATCAGTTCTTATTACCGCCATTCTCCTGCTTTTATCCCTTCCAGTTCTTGCCGCCGGCATTACTATACTTTTAACCGACCGAAACCTTAACACAACCTTCTTC---------------------------------------------
>24215 Geophagus sp 1
------------------TTCTCGACCAATCACAAAGATATCGGCACCCTCTATTTAGTATTTGGTGCCTGAGCTGGGATAGTGGGCACTGCTTTAAGCCTACTCATTCGAGCAGAACTAAGCCAACCTGGTTCCCTCCTTGGAGATGACCAAATTTATAATGTCATCGTTACTGCACACGCCTTTGTAATAATTTTCTTTATAGTAATACCAGTTATAATTGGGGGCTTCGGCAACTGACTAGTACCACTAATAATTGGTGCTCCTGACATAGCGTTCCCTCGAATAAACAACATGAGTTTTTGACTCCTGCCCCCCTCATTCCTCCTCCTCCTGGCCTCCTCAGGTGTTGAGGCGGGAGTAGGAACAGGATGAACTGTATACCCCCCATTAGCAGGTAACCTGGCACATGCCGGCCCATCTGTTGATTTAGCCATTTTCTCCCTCCACCTGGCCGGGGTTTCCTCAATCTTAGGAGCAATCAATTTTATTACCACCATTATTAACATGAAACCCCCAGCCACCTCCCAGTACCAAACACCCCTATTCGTTTGATCAGTTCTTATTACCGCCATTCTCCTGCTTTTATCCCTTCCAGTTCTTGCCGCCGGCATTACTATACTTTTAACCGACCGAAACCTTAACACAACCTTCTTCGACCCGGCGGGA---------------------------------
>26358 Geophagus sp 1
------------------TTCTCGACCAATCACAAAGATATCGGCACCCTCTATTTAGTATTTGGTGCCTGAGCTGGGATAGTGGGCACTGCTTTAAGCCTACTCATTCGAGCAGAACTAAGCCAACCTGGTTCCCTCCTTGGAGATGACCAAATTTATAATGTCATCGTTACTGCACACGCCTTTGTAATAATTTTCTTTATAGTAATACCAGTTATAATTGGGGGCTTCGGCAACTGACTAGTACCACTAATAATTGGTGCTCCTGACATAGCGTTCCCTCGAATAAACAACATGAGTTTTTGACTCCTGCCCCCCTCATTCCTCCTCCTCCTGGCCTCCTCAGGTGTTGAGGCGGGAGTAGGAACAGGATGAACTGTATACCCCCCATTAGCAGGTAACCTGGCACATGCCGGCCCATCTGTTGATTTAGCCATTTTCTCCCTCCACCTGGCCGGGGTTTCCTCAATCTTAGGAGCAATCAATTTTATTACCACCATTATTAACATGAAACCCCCAGCCACCTCCCAGTACCAAACACCCCTATTCGTTTGATCAGTTCTTATTACCGCCATTCTCCTGCTTTTATCCCTTCCAGTTCTTGCCGCCGGCATTACTATACTTTTAACCGACCGAAACCTTAACACAACCTTCTTCGACCCGGCGGGA---------------------------------
>24860 Geophagus sp 1
------------------TTCTCGACCAATCACAAAGATATCGGCACCCTCTATTTAGTATTTGGTGCCTGAGCTGGGATAGTGGGCACTGCTTTAAGCCTACTCATTCGAGCAGAACTAAGCCAACCTGGTTCCCTCCTTGGAGATGACCAAATTTATAATGTCATCGTTACTGCACACGCCTTTGTAATAATTTTCTTTATAGTAATACCAGTTATAATTGGGGGCTTCGGCAACTGACTAGTACCACTAATAATTGGTGCTCCTGACATAGCGTTCCCTCGAATAAACAACATGAGTTTTTGACTCCTGCCCCCCTCATTCCTCCTCCTCCTGGCCTCCTCAGGTGTTGAGGCGGGAGTAGGAACAGGATGAACTGTATACCCCCCATTAGCAGGTAACCTGGCACATGCCGGCCCATCTGTTGATTTAGCCATTTTCTCCCTCCACCTGGCCGGGGTTTCCTCAATCTTAGGAGCAATCAATTTTATTACCACCATTATTAACATGAAACCCCCAGCCACCTCCCAGTACCAAACACCCCTATTCGTTTGATCAGTTCTTATTACCGCCATTCTCCTGCTTTTATCCCTTCCAGTTCTTGCCGCCGGCATTACTATACTTTTAACCGACCGAAACCTTAACACAACCTTCTTCGACCCGGCGGGAGGG------------------------------
>104248 Geophagus sp 1
------------------TTCTCGACCAATCACAAAGATATCGGCACCCTCTATTTAGTATTTGGTGCCTGAGCTGGGATAGTGGGCACTGCTTTAAGCCTACTCATTCGAGCAGAACTAAGCCAACCTGGTTCCCTCCTTGGAGATGACCAAATTTATAATGTCATCGTTACTGCACACGCCTTTGTAATAATTTTCTTTATAGTAATACCAGTTATAATTGGGGGCTTCGGCAACTGACTAGTACCACTAATAATTGGTGCTCCTGACATAGCGTTCCCTCGAATAAACAACATGAGTTTTTGACTCCTGCCCCCCTCATTCCTCCTCCTCCTGGCCTCCTCAGGTGTTGAGGCGGGAGTAGGAACAGGATGAACTGTATACCCCCCATTAGCAGGTAACCTGGCACATGCCGGCCCATCTGTTGATTTAGCCATTTTCTCCCTCCACCTGGCCGGGGTTTCCTCAATCTTAGGAGCAATCAATTTTATTACCACCATTATTAACATGAAACCCCCAGCCACCTCCCAGTACCAAACACCCCTATTCGTTTGATCAGTTCTTATTACCGCCATTCTCCTGCTTTTATCCCTTCCAGTTCTTGCCGCCGGCATTACTATACTTTTAACCGACCGAAACCTTAACACAACCTTCTTCGACCCGGCGGGAGGA------------------------------
>104575 Geophagus sp 1
------------------TTCTCGACCAATCACAAAGATATCGGCACCCTCTATTTAGTATTTGGTGCCTGAGCTGGGATAGTGGGCACTGCTTTAAGCCTACTCATTCGAGCAGAACTAAGCCAACCTGGTTCCCTCCTTGGAGATGACCAAATTTATAATGTCATCGTTACTGCACACGCCTTTGTAATAATTTTCTTTATAGTAATACCAGTTATAATTGGGGGCTTCGGCAACTGACTAGTACCACTAATAATTGGTGCTCCTGACATAGCGTTCCCTCGAATAAACAACATGAGTTTTTGACTCCTGCCCCCCTCATTCCTCCTCCTCCTGGCCTCCTCAGGTGTTGAGGCGGGAGTAGGAACAGGATGAACTGTATACCCCCCATTAGCAGGTAACCTGGCACATGCCGGCCCATCTGTTGATTTAGCCATTTTCTCCCTCCACCTGGCCGGGGTTTCCTCAATCTTAGGAGCAATCAATTTTATTACCACCATTATTAACATGAAACCCCCAGCCACCTCCCAGTACCAAACACCCCTATTCGTTTGATCAGTTCTTATTACCGCCATTCTCCTGCTTTTATCCCTTCCAGTTCTTGCCGCCGGCATTACTATACTTTTAACCGACCGAAACCTTAACACAACCTTCTTCGACCCGGCGGGAGGA------------------------------
>104577 Geophagus sp 1
------------------TTCTCGACCAATCACAAAGATATCGGCACCCTCTATTTAGTATTTGGTGCCTGAGCTGGGATAGTGGGCACTGCTTTAAGCCTACTCATTCGAGCAGAACTAAGCCAACCTGGTTCCCTCCTTGGAGATGACCAAATTTATAATGTCATCGTTACTGCACACGCCTTTGTAATAATTTTCTTTATAGTAATACCAGTTATAATTGGGGGCTTCGGCAACTGACTAGTACCACTAATAATTGGTGCTCCTGACATAGCGTTCCCTCGAATAAACAACATGAGTTTTTGACTCCTGCCCCCCTCATTCCTCCTCCTCCTGGCCTCCTCAGGTGTTGAGGCGGGAGTAGGAACAGGATGAACTGTATACCCCCCATTAGCAGGTAACCTGGCACATGCCGGCCCATCTGTTGATTTAGCCATTTTCTCCCTCCACCTGGCCGGGGTTTCCTCAATCTTAGGAGCAATCAATTTTATTACCACCATTATTAACATGAAACCCCCAGCCACCTCCCAGTACCAAACACCCCTATTCGTTTGATCAGTTCTTATTACCGCCATTCTCCTGCTTTTATCCCTTCCAGTTCTTGCCGCCGGCATTACTATACTTTTAACCGACCGAAACCTTAACACAACCTTCTTCGACCCGGCGGGAGGAGGGGACCCTATTCTTTAC------------
>104574 Geophagus sp 1
------------------TTCTCGACCAATCACAAAGATATCGGCACCCTCTATTTAGTATTTGGTGCCTGAGCTGGGATAGTGGGCACTGCTTTAAGCCTACTCATTCGAGCAGAACTAAGCCAACCTGGTTCCCTCCTTGGAGATGACCAAATTTATAATGTCATCGTTACTGCACACGCCTTTGTAATAATTTTCTTTATAGTAATACCAGTTATAATTGGGGGCTTCGGCAACTGACTAGTACCACTAATAATTGGTGCTCCTGACATAGCGTTCCCTCGAATAAACAACATGAGTTTTTGACTCCTGCCCCCCTCATTCCTCCTCCTCCTGGCCTCCTCAGGTGTTGAGGCGGGAGTAGGAACAGGATGAACTGTATACCCCCCATTAGCAGGTAACCTGGCACATGCCGGCCCATCTGTTGATTTAGCCATTTTCTCCCTCCACCTGGCCGGGGTTTCCTCAATCTTAGGAGCAATCAATTTTATTACCACCATTATTAACATGAAACCCCCAGCCACCTCCCAGTACCAAACACCCCTATTCGTTTGATCAGTTCTTATTACCGCCATTCTCCTGCTTTTATCCCTTCCAGTTCTTGCCGCCGGCATTACTATACTTTTAACCGACCGAAACCTTAACACAACCTTCTTC---------------------------------------------
>13022 Geophagus sp 1
---ATCACACGTTGATTTTTCTCGACCAATCACAAAGATATCGGCACCCTCTATTTAGTATTTGGTGCCTGAGCTGGGATAGTGGGCACTGCTTTAAGCCTACTCATTCGAGCAGAACTAAGCCAACCTGGTTCCCTCCTTGGAGATGACCAAATTTATAATGTCATCGTTACTGCACACGCCTTTGTAATAATTTTCTTTATAGTAATGCCAGTTATAATTGGGGGCTTTGGCAACTGACTAGTACCACTAATAATTGGTGCTCCTGACATAGCATTCCCTCGAATAAACAACATGAGTTTTTGACTCCTGCCCCCCTCATTCCTCCTCCTCCTGGCCTCCTCAGGTGTTGAGGCGGGAGTAGGGACAGGATGAACTGTATACCCCCCATTAGCAGGTAACCTGGCACATGCCGGCCCATCTGTTGATTTAGCCATTTTCTCCCTCCACCTGGCCGGGGTTTCCTCAATCTTAGGAGCAATCAATTTTATTACCACCATTATTAACATGAAACCCCCAGCCACCTCCCAGTACCAAACACCCCTATTCGTTTGATCAGTTCTTATTACCGCCATTCTCCTGCTTTTATCCCTTCCAGTTCTTGCCGCCGGCATTACTATACTTTTGACCGACCGAAACCTAAACACAACCTTCTTCGACCCG---------------------------------------
>107119 Geophagus sp 1
---ATCACACGTTGATTTTTCTCGACCAATCACAAAGATATCGGCACCCTCTATTTAGTATTTGGTGCCTGGGCTGGGATAGTGGGCACTGCTTTAAGCCTACTCATTCGAGCAGAACTAAGCCAACCTGGTTCCCTCCTTGGAGATGACCAAATTTATAATGTCATCGTTACTGCACACGCCTTTGTAATAATTTTCTTTATAGTAATGCCAGTTATAATTGGGGGCTTTGGCAACTGACTAGTACCACTAATAATTGGTGCTCCTGACATAGCATTCCCTCGAATAAACAACATGAGTTTTTGACTCCTGCCCCCCTCATTCCTCCTCCTCCTGGCCTCCTCAGGTGTTGAAGCGGGAGTAGGAACAGGATGAACTGTATACCCCCCATTAGCAGGTAACCTGGCACATGCCGGCCCATCTGTTGATTTAGCCATTTTCTCCCTCCACCTGGCCGGGGTTTCCTCAATCTTAGGAGCAATCAATTTTATTACCACCATTATTAACATGAAACCCCCAGCCACCTCCCAGTACCAAACACCCCTATTCGTTTGATCAGTTCTTATTACCGCCATTCTCCTGCTTTTATCCCTTCCAGTTCTTGCCGCCGGCATTACTATACTTTTAACCGACCGAAACCTAAACACAACCTTCTTCGACCCG---------------------------------------
>14182 Geophagus sp 1
---ATCACACGTTGATTTTTCTCGACCAATCACAAAGATATCGGCACCCTCTATTTAGTATTTGGTGCCTGAGCTGGGATAGTGGGCACTGCTTTAAGCCTACTCATTCGAGCAGAACTAAGCCAACCTGGTTCCCTCCTTGGAGATGACCAAATTTATAATGTCATCGTTACTGCACACGCCTTTGTAATAATTTTCTTTATAGTAATGCCAGTTATAATTGGGGGCTTTGGCAACTGACTAGTACCACTAATAATTGGTGCCCCTGACATAGCATTCCCTCGAATAAACAACATGAGTTTTTGACTCCTGCCCCCCTCATTCCTCCTCCTCCTGGCCTCCTCAGGTGTTGAGGCGGGAGTAGGAACAGGATGAACTGTATATCCCCCATTAGCAGGTAACCTGGCACATGCCGGCCCATCTGTTGATTTAGCCATTTTCTCCCTCCACCTGGCCGGGGTTTCTTCAATCTTAGGAGCAATCAATTTTATTACCACCATTATTAACATGAAACCCCCAGCCACCTCCCAGTACCAAACACCCCTATTCGTTTGATCGGTTCTTATTACCGCCATTCTCCTGCTTTTATCCCTTCCAGTTCTTGCCGCCGGCATTACTATACTTTTAACCGACCGAAACCTAAACACAACCTTCTTCGACCCG---------------------------------------
>14113 Geophagus sp 1
---ATCACACGTTGATTTTTCTCGACCAATCACAAAGATATCGGCACCCTCTATTTAGTATTTGGTGCCTGAGCTGGGATAGTGGGCACTGCTTTAAGCCTACTCATTCGAGCAGAACTAAGCCAACCTGGTTCCCTCCTTGGAGATGACCAAATTTATAATGTCATCGTTACTGCACACGCCTTTGTAATAATTTTCTTTATAGTAATGCCAGTTATAATTGGGGGCTTTGGCAACTGACTAGTACCACTAATAATTGGTGCCCCTGACATAGCATTCCCTCGAATAAACAACATGAGTTTTTGACTCCTGCCCCCCTCATTCCTCCTCCTCCTGGCCTCCTCAGGTGTTGAGGCGGGAGTAGGAACAGGATGAACTGTATATCCCCCATTAGCAGGTAACCTGGCACATGCCGGCCCATCTGTTGATTTAGCCATTTTCTCCCTCCACCTGGCCGGGGTTTCTTCAATCTTAGGAGCAATCAATTTTATTACCACCATTATTAACATGAAACCCCCAGCCACCTCCCAGTACCAAACACCCCTATTCGTTTGATCGGTTCTTATTACCGCCATTCTCCTGCTTTTATCCCTTCCAGTTCTTGCCGCCGGCATTACTATACTTTTAACCGACCGAAACCTAAACACAACCTTCTTCGACCCG---------------------------------------
>14178 Geophagus sp 1
---ATCACACGTTGATTTTTCTCGACCAATCACAAAGATATCGGCACCCTCTATTTAGTATTTGGTGCCTGAGCTGGGATAGTGGGCACTGCTTTAAGCCTACTCATTCGAGCAGAACTAAGCCAACCTGGTTCCCTCCTTGGAGATGACCAAATTTATAATGTCATCGTTACTGCACACGCCTTTGTAATAATTTTCTTTATAGTAATGCCAGTTATAATTGGGGGCTTTGGCAACTGACTAGTACCACTAATAATTGGTGCCCCTGACATAGCATTCCCTCGAATAAACAACATGAGTTTTTGACTCCTGCCCCCCTCATTCCTCCTCCTCCTGGCCTCCTCAGGTGTTGAGGCGGGAGTAGGAACAGGATGAACTGTATATCCCCCATTAGCAGGTAACCTGGCACATGCCGGCCCATCTGTTGATTTAGCCATTTTCTCCCTCCACCTGGCCGGGGTTTCTTCAATCTTAGGAGCAATCAATTTTATTACCACCATTATTAACATGAAACCCCCAGCCACCTCCCAGTACCAAACACCCCTATTCGTTTGATCGGTTCTTATTACCGCCATTCTCCTGCTTTTATCCCTTCCAGTTCTTGCCGCCGGCATTACTATACTTTTAACCGACCGAAACCTAAACACAACCTTCTTCGACCCG---------------------------------------
>14184 Geophagus sp 1
---ATCACACGTTGATTTTTCTCGACCAATCACAAAGATATCGGCACCCTCTATTTAGTATTTGGTGCCTGAGCTGGGATAGTGGGCACTGCTTTAAGCCTACTCATTCGAGCAGAACTAAGCCAACCTGGTTCCCTCCTTGGAGATGACCAAATTTATAATGTCATCGTTACTGCACACGCCTTTGTAATAATTTTCTTTATAGTAATGCCAGTTATAATTGGGGGCTTTGGCAACTGACTAGTACCACTAATAATTGGTGCCCCTGACATAGCATTCCCTCGAATAAACAACATGAGTTTTTGACTCCTGCCCCCCTCATTCCTCCTCCTCCTGGCCTCCTCAGGTGTTGAGGCGGGAGTAGGAACAGGATGAACTGTATATCCCCCATTAGCAGGTAACCTGGCACATGCCGGCCCATCTGTTGATTTAGCCATTTTCTCCCTCCACCTGGCCGGGGTTTCTTCAATCTTAGGAGCAATCAATTTTATTACCACCATTATTAACATGAAACCCCCAGCCACCTCCCAGTACCAAACACCCCTATTCGTTTGATCGGTTCTTATTACCGCCATTCTCCTGCTTTTATCCCTTCCAGTTCTTGCCGCCGGCATTACTATACTTTTAACCGACCGAAACCTAAACACAACCTTCTTCGACCCG---------------------------------------
>14116 Geophagus sp 1
---ATCACACGTTGATTTTTCTCGACCAATCACAAAGATATCGGCACCCTCTATTTAGTATTTGGTGCCTGAGCTGGGATAGTGGGCACTGCTTTAAGCCTACTCATTCGAGCAGAACTAAGCCAACCTGGTTCCCTCCTTGGAGATGACCAAATTTATAATGTCATCGTTACTGCACACGCCTTTGTAATAATTTTCTTTATAGTAATGCCAGTTATAATTGGGGGCTTTGGCAACTGACTAGTACCACTAATAATTGGTGCCCCTGACATAGCATTCCCTCGAATAAACAACATGAGTTTTTGACTCCTGCCCCCCTCATTCCTCCTCCTCCTGGCCTCCTCAGGTGTTGAGGCGGGAGTAGGAACAGGATGAACTGTATATCCCCCATTAGCAGGTAACCTGGCACATGCCGGCCCATCTGTTGATTTAGCCATTTTCTCCCTCCACCTGGCCGGGGTTTCTTCAATCTTAGGAGCAATCAATTTTATTACCACCATTATTAACATGAAACCCCCAGCCACCTCCCAGTACCAAACACCCCTATTCGTTTGATCGGTTCTTATTACCGCCATTCTCCTGCTTTTATCCCTTCCAGTTCTTGCCGCCGGCATTACTATACTTTTAACCGACCGAAACCTAAACACAACCTTCTTCGACCCGGCAGGA---------------------------------
>14117 Geophagus sp 1
---ATCACACGTTGATTTTTCTCGACCAATCACAAAGATATCGGCACCCTCTATTTAGTATTTGGTGCCTGAGCTGGGATAGTGGGCACTGCTTTAAGCCTACTCATTCGAGCAGAACTAAGCCAACCTGGTTCCCTCCTTGGAGATGACCAAATTTATAATGTCATCGTTACTGCACACGCCTTTGTAATAATTTTCTTTATAGTAATGCCAGTTATAATTGGGGGCTTTGGCAACTGACTAGTACCACTAATAATTGGTGCCCCTGACATAGCATTCCCTCGAATAAACAACATGAGTTTTTGACTCCTGCCCCCCTCATTCCTCCTCCTCCTGGCCTCCTCAGGTGTTGAGGCGGGAGTAGGAACAGGATGAACTGTATATCCCCCATTAGCAGGTAACCTGGCACATGCCGGCCCATCTGTTGATTTAGCCATTTTCTCCCTCCACCTGGCCGGGGTTTCTTCAATCTTAGGAGCAATCAATTTTATTACCACCATTATTAACATGAAACCCCCAGCCACCTCCCAGTACCAAACACCCCTATTCGTTTGATCGGTTCTTATTACCGCCATTCTCCTGCTTTTATCCCTTCCAGTTCTTGCCGCCGGCATTACTATACTTTTAACCGACCGAAACCTAAACACAACCTTCTTCGACCCGGCAGGA---------------------------------
>14120 Geophagus sp 1
---ATCACACGTTGATTTTTCTCGACCAATCACAAAGATATCGGCACCCTCTATTTAGTATTTGGTGCCTGAGCTGGGATAGTGGGCACTGCTTTAAGCCTACTCATTCGAGCAGAACTAAGCCAACCTGGTTCCCTCCTTGGAGATGACCAAATTTATAATGTCATCGTTACTGCACACGCCTTTGTAATAATTTTCTTTATAGTAATGCCAGTTATAATTGGGGGCTTTGGCAACTGACTAGTACCACTAATAATTGGTGCCCCTGACATAGCATTCCCTCGAATAAACAACATGAGTTTTTGACTCCTGCCCCCCTCATTCCTCCTCCTCCTGGCCTCCTCAGGTGTTGAGGCGGGAGTAGGAACAGGATGAACTGTATATCCCCCATTAGCAGGTAACCTGGCACATGCCGGCCCATCTGTTGATTTAGCCATTTTCTCCCTCCACCTGGCCGGGGTTTCTTCAATCTTAGGAGCAATCAATTTTATTACCACCATTATTAACATGAAACCCCCAGCCACCTCCCAGTACCAAACACCCCTATTCGTTTGATCGGTTCTTATTACCGCCATTCTCCTGCTTTTATCCCTTCCAGTTCTTGCCGCCGGCATTACTATACTTTTAACCGACCGAAACCTAAACACAACCTTCTTCGACCCGGCAGGA---------------------------------
>14179 Geophagus sp 1
---ATCACACGTTGATTTTTCTCGACCAATCACAAAGATATCGGCACCCTCTATTTAGTATTTGGTGCCTGAGCTGGGATAGTGGGCACTGCTTTAAGCCTACTCATTCGAGCAGAACTAAGCCAACCTGGTTCCCTCCTTGGAGATGACCAAATTTATAATGTCATCGTTACTGCACACGCCTTTGTAATAATTTTCTTTATAGTAATGCCAGTTATAATTGGGGGCTTTGGCAACTGACTAGTACCACTAATAATTGGTGCCCCTGACATAGCATTCCCTCGAATAAACAACATGAGTTTTTGACTCCTGCCCCCCTCATTCCTCCTCCTCCTGGCCTCCTCAGGTGTTGAGGCGGGAGTAGGAACAGGATGAACTGTATATCCCCCATTAGCAGGTAACCTGGCACATGCCGGCCCATCTGTTGATTTAGCCATTTTCTCCCTCCACCTGGCCGGGGTTTCTTCAATCTTAGGAGCAATCAATTTTATTACCACCATTATTAACATGAAACCCCCAGCCACCTCCCAGTACCAAACACCCCTATTCGTTTGATCGGTTCTTATTACCGCCATTCTCCTGCTTTTATCCCTTCCAGTTCTTGCCGCCGGCATTACTATACTTTTAACCGACCGAAACCTAAACACAACCTTCTTCGACCCGGCAGGA---------------------------------
>14174 Geophagus sp 1
---ATCACACGTTGATTTTTCTCGACCAATCACAAAGATATCGGCACCCTCTATTTAGTATTTGGTGCCTGAGCTGGGATAGTGGGCACTGCTTTAAGCCTACTCATTCGAGCAGAACTAAGCCAACCTGGTTCCCTCCTTGGAGATGACCAAATTTATAATGTCATCGTTACTGCACACGCCTTTGTAATAATTTTCTTTATAGTAATGCCAGTTATAATTGGGGGCTTTGGCAACTGACTAGTACCACTAATAATTGGTGCCCCTGACATAGCATTCCCTCGAATAAACAACATGAGTTTTTGACTCCTGCCCCCCTCATTCCTCCTCCTCCTGGCCTCCTCAGGTGTTGAGGCGGGAGTAGGAACAGGATGAACTGTATATCCCCCATTAGCAGGTAACCTGGCACATGCCGGCCCATCTGTTGATTTAGCCATTTTCTCCCTCCACCTGGCCGGGGTTTCTTCAATCTTAGGAGCAATCAATTTTATTACCACCATTATTAACATGAAACCCCCAGCCACCTCCCAGTACCAAACACCCCTATTCGTTTGATCGGTTCTTATTACCGCCATTCTCCTGCTTTTATCCCTTCCAGTTCTTGCCGCCGGCATTACTATACTTTTAACCGACCGAAACCTAAACACAACCTTCTTCGACCCGGCGGGA---------------------------------
>15353 Geophagus sp 1
---ATCACACGTTGATTTTTCTCGACCAATCACAAAGATATCGGCACCCTCTATTTAGTATTTGGTGCCTGAGCTGGGATAGTGGGCACTGCTTTAAGCCTACTCATTCGAGCAGAACTAAGCCAACCTGGTTCCCTCCTTGGAGATGACCAAATTTATAATGTCATCGTTACTGCACACGCCTTTGTAATAATTTTCTTTATAGTAATGCCAGTTATAATTGGGGGCTTTGGCAACTGACTAGTACCACTAATAATTGGTGCCCCTGACATAGCATTCCCTCGAATAAACAACATGAGTTTTTGACTCCTGCCCCCCTCATTCCTCCTCCTCCTGGCCTCCTCAGGTGTTGAGGCGGGAGTAGGAACAGGATGAACTGTATATCCCCCATTAGCAGGTAACCTGGCACATGCCGGCCCATCTGTTGATTTAGCCATTTTCTCCCTCCACCTGGCCGGGGTTTCTTCAATCTTAGGAGCAATCAATTTTATTACCACCATTATTAACATGAAACCCCCAGCCACCTCCCAGTACCAAACACCCCTATTCGTTTGATCGGTTCTTATTACCGCCATTCTCCTGCTTTTATCCCTTCCAGTTCTTGCCGCCGGCATTACTATACTTTTAACCGACCGAAACCTAAACACAACCTTCTTC---------------------------------------------
>14112 Geophagus sp 1
---ATCACACGTTGATTTTTCTCGACCAATCACAAAGATATCGGCACCCTCTATTTAGTATTTGGTGCCTGAGCTGGGATAGTGGGCACTGCTTTAAGCCTACTCATTCGAGCAGAACTAAGCCAACCTGGTTCCCTCCTTGGAGATGACCAAATTTATAATGTCATCGTTACTGCACACGCCTTTGTAATAATTTTCTTTATAGTAATGCCAGTTATAATTGGGGGCTTTGGCAACTGACTAGTACCACTAATAATTGGTGCCCCTGACATAGCATTCCCTCGAATAAACAACATGAGTTTTTGACTCCTGCCCCCCTCATTCCTCCTCCTCCTGGCCTCCTCAGGTGTTGAGGCGGGAGTAGGAACAGGATGAACTGTATATCCCCCATTAGCAGGTAACCTGGCACATGCCGGCCCATCTGTTGATTTAGCCATTTTCTCCCTCCACCTGGCCGGGGTTTCTTCAATCTTAGGAGCAATCAATTTTATTACCACCATTATTAACATGAAACCCCCAGCCACCTCCCAGTACCAAACACCCCTATTCGTTTGATCGGTTCTTATTACCGCCATTCTCCTGCTTTTATCCCTTCCAGTTCTTGCCGCCGGCATTACTATACTTTTAACCGACCGAAACCTAAACACAACCTTCTTC---------------------------------------------
>14122 Geophagus sp 1
---ATCACACGTTGATTTTTCTCGACCAATCACAAAGATATCGGCACCCTCTATTTAGTATTTGGTGCCTGAGCTGGGATAGTGGGCACTGCTTTAAGCCTACTCATTCGAGCAGAACTAAGCCAACCTGGTTCCCTCCTTGGAGATGACCAAATTTATAATGTCATCGTTACTGCACACGCCTTTGTAATAATTTTCTTTATAGTAATGCCAGTTATAATTGGGGGCTTTGGCAACTGACTAGTACCACTAATAATTGGTGCCCCTGACATAGCATTCCCTCGAATAAACAACATGAGTTTTTGACTCCTGCCCCCCTCATTCCTCCTCCTCCTGGCCTCCTCAGGTGTTGAGGCGGGAGTAGGAACAGGATGAACTGTATATCCCCCATTAGCAGGTAACCTGGCACATGCCGGCCCATCTGTTGATTTAGCCATTTTCTCCCTCCACCTGGCCGGGGTTTCTTCAATCTTAGGAGCAATCAATTTTATTACCACCATTATTAACATGAAACCCCCAGCCACCTCCCAGTACCAAACACCCCTATTCGTTTGATCGGTTCTTATTACCGCCATTCTCCTGCTTTTATCCCTTCCAGTTCTTGCCGCCGGCATTACTATACTTTTAACCGACCGAAACCTAAACACAACCTTCTTC---------------------------------------------
>14123 Geophagus sp 1
---ATCACACGTTGATTTTTCTCGACCAATCACAAAGATATCGGCACCCTCTATTTAGTATTTGGTGCCTGAGCTGGGATAGTGGGCACTGCTTTAAGCCTACTCATTCGAGCAGAACTAAGCCAACCTGGTTCCCTCCTTGGAGATGACCAAATTTATAATGTCATCGTTACTGCACACGCCTTTGTAATAATTTTCTTTATAGTAATGCCAGTTATAATTGGGGGCTTTGGCAACTGACTAGTACCACTAATAATTGGTGCCCCTGACATAGCATTCCCTCGAATAAACAACATGAGTTTTTGACTCCTGCCCCCCTCATTCCTCCTCCTCCTGGCCTCCTCAGGTGTTGAGGCGGGAGTAGGAACAGGATGAACTGTATATCCCCCATTAGCAGGTAACCTGGCACATGCCGGCCCATCTGTTGATTTAGCCATTTTCTCCCTCCACCTGGCCGGGGTTTCTTCAATCTTAGGAGCAATCAATTTTATTACCACCATTATTAACATGAAACCCCCAGCCACCTCCCAGTACCAAACACCCCTATTCGTTTGATCGGTTCTTATTACCGCCATTCTCCTGCTTTTATCCCTTCCAGTTCTTGCCGCCGGCATTACTATACTTTTAACCGACCGAAACCTAAACACAACCTTCTTCGACCCG---------------------------------------
>13172 Geophagus sp 1
---ATCACACGTTGATTTTTCTCGACCAATCACAAAGATATCGGCACCCTCTATTTAGTATTTGGTGCCTGAGCTGGGATAGTGGGCACTGCTTTAAGCCTACTCATTCGAGCAGAACTAAGCCAACCTGGTTCCCTCCTTGGAGATGACCAAATTTATAATGTCATCGTTACTGCACACGCCTTTGTAATAATTTTCTTTATAGTAATGCCAGTTATAATTGGGGGCTTTGGCAACTGACTAGTACCACTAATAATTGGTGCTCCTGACATAGCATTCCCTCGAATAAACAACATGAGTTTTTGACTCCTGCCCCCCTCATTCCTCCTCCTCCTGGCCTCCTCAGGTGTTGAGGCGGGAGTAGGGACAGGATGAACTGTATACCCCCCATTAGCAGGTAACCTGGCACATGCCGGCCCATCTGTTGATTTAGCCATTTTCTCCCTCCACCTGGCCGGGGTTTCCTCAATCTTAGGAGCAATCAATTTTATTACCACCATTATTAACATGAAACCCCCAGCCACCTCCCAGTACCAAACACCCCTATTCGTTTGATCAGTTCTTATTACCGCCATTCTCCTGCTTTTATCCCTTCCAGTTCTTGCCGCCGGCATTACTATACTTTTGACCGACCGAAACCTAAACACAACCTTCTTC---------------------------------------------
>13215 Geophagus sp 1
---ATCACACGTTGATTTTTCTCGACCAATCACAAAGATATCGGCACCCTCTATTTAGTATTTGGTGCCTGAGCTGGGATAGTGGGCACTGCTTTAAGCCTACTCATTCGAGCAGAACTAAGCCAACCTGGTTCCCTCCTTGGAGATGACCAAATTTATAATGTCATCGTTACTGCACACGCCTTTGTAATAATTTTCTTTATAGTAATGCCAGTTATAATTGGGGGCTTTGGCAACTGACTAGTACCACTAATAATTGGTGCTCCTGACATAGCATTCCCTCGAATAAACAACATGAGTTTTTGACTCCTGCCCCCCTCATTCCTCCTCCTCCTGGCCTCCTCAGGTGTTGAGGCGGGAGTAGGGACAGGATGAACTGTATACCCCCCATTAGCAGGTAACCTGGCACATGCCGGCCCATCTGTTGATTTAGCCATTTTCTCCCTCCACCTGGCCGGGGTTTCCTCAATCTTAGGAGCAATCAATTTTATTACCACCATTATTAACATGAAACCCCCAGCCACCTCCCAGTACCAAACACCCCTATTCGTTTGATCAGTTCTTATTACCGCCATTCTCCTGCTTTTATCCCTTCCAGTTCTTGCCGCCGGCATTACTATACTTTTGACCGACCGAAACCTAAACACAACCTTC------------------------------------------------
>14864 Geophagus sp 1
---ATCACACGTTGATTTTTCTCGACCAATCACAAAGATATCGGCACCCTCTATTTAGTATTTGGTGCCTGAGCTGGAATAGTGGGCACTGCTTTAAGCCTACTCATTCGAGCAGAACTAAGCCAACCTGGTTCCCTCCTTGGAGATGACCAAATTTATAATGTCATCGTTACTGCACACGCCTTTGTAATAATTTTCTTTATAGTAATGCCAGTAATAATTGGGGGCTTTGGCAACTGACTAGTACCACTAATAATTGGTGCTCCTGACATAGCATTCCCTCGAATAAACAACATGAGTTTTTGACTCCTGCCCCCCTCATTCCTCCTCCTCCTGGCCTCCTCAGGTGTTGAGGCGGGAGTAGGAACAGGATGAACTGTATACCCCCCATTAGCAGGTAACCTGGCACATGCCGGCCCATCTGTTGATTTAGCCATTTTCTCCCTCCACCTGGCCGGGGTTTCCTCAATCTTAGGAGCAATCAATTTTATTACCACCATTATTAACATGAAACCCCCAGCCACCTCCCAGTACCAAACACCCCTATTCGTTTGATCAGTTCTTATTACCGCCATTCTCCTGCTTTTATCCCTTCCAGTTCTTGCCGCCGGCATTACTATACTTTTAACCGACCGAAACCTAAACACAACCTTCTTCGACCCGGCGGGA---------------------------------
>15166 Geophagus sp 1
------ACACGTTGATTTTTCTCGACCAATCACAAAGATATCGGCACCCTCTATTTAGTATTTGGTGCCTGAGCTGGAATAGTGGGCACTGCTTTAAGCCTACTCATTCGAGCAGAACTAAGCCAACCTGGTTCCCTCCTTGGAGATGACCAAATTTATAATGTCATCGTTACTGCACACGCCTTTGTAATAATTTTCTTTATAGTAATGCCAGTTATAATTGGGGGCTTTGGCAACTGACTAGTACCACTAATAATTGGTGCTCCTGACATAGCATTCCCTCGAATAAACAACATGAGTTTTTGACTCCTGCCCCCCTCATTCCTCCTCCTCCTGGCCTCCTCAGGTGTTGAGGCGGGAGTAGGAACAGGATGAACTGTATACCCCCCGTTAGCAGGTAACCTGGCACATGCCGGCCCATCTGTTGATTTAGCCATTTTCTCCCTCCACCTGGCCGGGGTTTCCTCAATCTTAGGAGCAATCAATTTTATTACCACCATTATTAACATGAAACCCCCAGCCACCTCCCAGTACCAAACACCCCTATTCGTTTGATCAGTTCTTATTACCGCCATTCTCCTGCTTTTATCCCTTCCAGTTCTTGCCGCCGGCATTACTATACTTTTAACCGACCGAAACCTAAACACAACCTTCTTCGACCCGGCGGGA---------------------------------
>15184 Geophagus sp 1
------ACACGTTGATTTTTCTCGACCAATCACAAAGATATCGGCACCCTCTATTTAGTATTTGGTGCCTGAGCTGGAATAGTGGGCACTGCTTTAAGCCTACTCATTCGAGCAGAACTAAGCCAACCTGGTTCCCTCCTTGGAGATGACCAAATTTATAATGTCATCGTTACTGCACACGCCTTTGTAATAATTTTCTTTATAGTAATGCCAGTTATAATTGGGGGCTTTGGCAACTGACTAGTACCACTAATAATTGGTGCTCCTGACATAGCATTCCCTCGAATAAACAACATGAGTTTTTGACTCCTGCCCCCCTCATTCCTCCTCCTCCTGGCCTCCTCAGGTGTTGAGGCGGGAGTAGGAACAGGATGAACTGTATACCCCCCATTAGCAGGTAACCTGGCACATGCCGGCCCATCTGTTGATTTAGCCATTTTCTCCCTCCACCTGGCCGGGGTTTCCTCAATCTTAGGAGCAATCAATTTTATTACCACCATTATTAACATGAAACCCCCAGCCACCTCCCAGTACCAAACACCCCTATTCGTTTGATCAGTTCTTATTACCGCCATTCTCCTGCTTTTATCCCTTCCAGTTCTTGCCGCCGGCATTACTATACTTTTAACCGACCGAAACCTAAACACAACCTTCTTCGACCCGGCGGGA---------------------------------
>25136 Geophagus sp 1
---ATCACACGTTGATTTTTCTCGACCAATCACAAAGATATCGGCACCCTCTATTTAGTATTTGGTGCCTGAGCTGGGATAGTGGGCACTGCTTTAAGCCTACTCATTCGAGCAGAACTAAGCCAACCTGGTTCCCTCCTTGGAGATGACCAAATTTATAATGTCATCGTTACTGCACACGCCTTTGTAATAATTTTCTTTATAGTAATACCAGTTATAATTGGGGGCTTCGGCAACTGACTAGTACCACTAATAATTGGTGCTCCTGACATAGCGTTCCCTCGAATAAACAACATGAGTTTTTGACTCCTGCCCCCCTCATTCCTCCTCCTCCTGGCCTCCTCAGGTGTTGAGGCGGGAGTAGGAACAGGATGAACTGTATATCCCCCATTAGCAGGTAACCTGGCACATGCCGGCCCATCTGTTGATTTAGCCATTTTCTCCCTCCACCTGGCCGGGGTTTCCTCAATCTTAGGAGCAATCAATTTTATTACCACCATTATTAACATGAAACCCCCAGCCACCTCCCAGTACCAAACACCCCTATTCGTTTGATCAGTTCTTATTACCGCCATTCTCCTGCTTTTATCCCTTCCAGTTCTTGCCGCCGGCATTACTATACTTTTAACCGACCGAAACCTTAACACAACCTTCTTCGACCCGGCGGGA---------------------------------
>14181 Geophagus sp 1
------------------TTCTCGACCAATCACAAAGATATCGGCACCCTCTATTTAGTATTTGGTGCCTGAGCTGGGATAGTGGGCACTGCTTTAAGCCTACTCATTCGAGCAGAACTAAGCCAACCTGGTTCCCTCCTTGGAGATGACCAAATTTATAATGTCATCGTTACTGCACACGCCTTTGTAATAATTTTCTTTATAGTAATGCCAGTTATAATTGGGGGCTTTGGCAACTGACTAGTACCACTAATAATTGGTGCCCCTGACATAGCATTCCCTCGAATAAACAACATGAGTTTTTGACTCCTGCCCCCCTCATTCCTCCTCCTCCTGGCCTCCTCAGGTGTTGAGGCGGGAGTAGGAACAGGATGAACTGTATATCCCCCATTAGCAGGTAACCTGGCACATGCCGGCCCATCTGTTGATTTAGCCATTTTCTCCCTCCACCTGGCCGGGGTTTCTTCAATCTTAGGAGCAATCAATTTTATTACCACCATTATTAACATGAAACCCCCAGCCACCTCCCAGTACCAAACACCCCTATTCGTTTGATCGGTTCTTATTACCGCCATTCTCCTGCTTTTATCCCTTCCAGTTCTTGCCGCCGGCATTACTATACTTTTAACCGACCGAAACCTAAACACAACC---------------------------------------------------
>14183 Geophagus sp 1
------------------TTCTCGACCAATCACAAAGATATCGGCACCCTCTATTTAGTATTTGGTGCCTGAGCTGGGATAGTGGGCACTGCTTTAAGCCTACTCATTCGAGCAGAACTAAGCCAACCTGGTTCCCTCCTTGGAGATGACCAAATTTATAATGTCATCGTTACTGCACACGCCTTTGTAATAATTTTCTTTATAGTAATGCCAGTTATAATTGGGGGCTTTGGCAACTGACTAGTACCACTAATAATTGGTGCCCCTGACATAGCATTCCCTCGAATAAACAACATGAGTTTTTGACTCCTGCCCCCCTCATTCCTCCTCCTCCTGGCCTCCTCAGGTGTTGAGGCGGGAGTAGGAACAGGATGAACTGTATATCCCCCATTAGCAGGTAACCTGGCACATGCCGGCCCATCTGTTGATTTAGCCATTTTCTCCCTCCACCTGGCCGGGGTTTCTTCAATCTTAGGAGCAATCAATTTTATTACCACCATTATTAACATGAAACCCCCAGCCACCTCCCAGTACCAAACACCCCTATTCGTTTGATCGGTTCTTATTACCGCCATTCTCCTGCTTTTATCCCTTCCAGTTCTTGCCGCCGGCATTACTATACTTTTAACCGACCGAAACCTAAACACAACCTTCTTCGACCCG---------------------------------------
>15354 Geophagus sp 1
------ACACGTTGATTTTTCTCGACCAATCACAAAGATATCGGCACCCTCTATTTAGTATTTGGTGCCTGAGCTGGGATAGTGGGCACTGCTTTAAGCCTACTCATTCGAGCAGAACTAAGCCAACCTGGTTCCCTCCTTGGAGATGACCAAATTTATAATGTCATCGTTACTGCACACGCCTTTGTAATAATTTTCTTTATAGTAATGCCAGTTATAATTGGGGGCTTTGGCAACTGACTAGTACCACTAATAATTGGTGCCCCTGACATAGCATTCCCTCGAATAAACAACATGAGTTTTTGACTCCTGCCCCCCTCATTCCTCCTCCTCCTGGCCTCCTCAGGTGTTGAGGCGGGAGTAGGAACAGGATGAACTGTATATCCCCCATTAGCAGGTAACCTGGCACATGCCGGCCCATCTGTTGATTTAGCCATTTTCTCCCTCCACCTGGCCGGGGTTTCTTCAATCTTAGGAGCAATCAATTTTATTACCACCATTATTAACATGAAACCCCCAGCCACCTCCCAGTACCAAACACCCCTATTCGTTTGATCGGTTCTTATTACCGCCATTCTCCTGCTTTTATCCCTTCCAGTTCTTGCCGCCGGCATTACTATACTTTTAACCGACCGAAACCTAAACACAACCTTCTTCGACCCG---------------------------------------
>2164 Geophagus sp 1
---------CGTTGATTTTTCTCGACCAATCACAAAGATATCGGCACCCTCTATTTAGTATTTGGTGCCTGAGCTGGGATAGTGGGCACTGCTTTAAGCCTACTCATTCGAGCAGAACTAAGCCAACCTGGTTCCCTCCTTGGAGATGACCAAATTTATAATGTCATCGTTACTGCACACGCCTTTGTAATAATTTTCTTTATAGTAATGCCAGTTATAATTGGGGGCTTTGGCAACTGACTAGTACCACTAATAATTGGTGCTCCTGACATAGCATTCCCTCGAATAAACAACATGAGTTTTTGACTCCTGCCCCCCTCATTCCTCCTCCTCCTGGCCTCCTCAGGTGTTGAGGCGGGAGTAGGAACAGGATGAACTGTATACCCCCCATTAGCAGGTAACCTGGCACATGCCGGCCCATCTGTTGATTTAGCCATTTTCTCCCTCCACCTGGCCGGGGTTTCCTCAATCTTAGGAGCAATCAATTTTATTACCACCATTATTAACATGAAACCCCCAGCCACCTCCCAGTACCAAACACCCCTATTCGTTTGATCAGTTCTTATTACCGCCATTCTCCTGCTTTTATCCCTTCCAGTTCTTGCCGCCGGCATTACTATACTTTTAACCGACCGA------------------------------------------------------------------
>13142 Geophagus sp 1
---------CGTTGATTTTTCTCGACCAATCACAAAGATATCGGCACCCTCTATTTAGTATTTGGTGCCTGAGCTGGGATAGTGGGCACTGCTTTAAGCCTACTCATTCGAGCAGAACTAAGCCAACCTGGTTCCCTCCTTGGAGATGACCAAATTTATAATGTCATCGTTACTGCACACGCCTTTGTAATAATTTTCTTTATAGTAATGCCAGTTATAATTGGGGGCTTTGGCAACTGACTAGTACCACTAATAATTGGTGCTCCTGACATAGCATTCCCTCGAATAAACAACATGAGTTTTTGACTCCTGCCCCCCTCATTCCTCCTCCTCCTGGCCTCCTCAGGTGTTGAGGCGGGAGTAGGGACAGGATGAACTGTATACCCCCCATTAGCAGGTAACCTGGCACATGCCGGCCCATCTGTTGATTTAGCCATTTTCTCCCTCCACCTGGCCGGGGTTTCCTCAATCTTAGGAGCAATCAATTTTATTACCACCATTATTAACATGAAACCCCCAGCCACCTCCCAGTACCAAACACCCCTATTCGTTTGATCAGTTCTTATTACCGCCATTCTCCTGCTTTTATCCCTTCCAGTTCTTGCCGCCGGCATTACTATACTTTTGACCGACCGA------------------------------------------------------------------
>14180 Geophagus sp 1
---------CGTTGATTTTTCTCGACCAATCACAAAGATATCGGCACCCTCTATTTAGTATTTGGTGCCTGAGCTGGGATAGTGGGCACTGCTTTAAGCCTACTCATTCGAGCAGAACTAAGCCAACCTGGTTCCCTCCTTGGAGATGACCAAATTTATAATGTCATCGTTACTGCACACGCCTTTGTAATAATTTTCTTTATAGTAATGCCAGTTATAATTGGGGGCTTTGGCAACTGACTAGTACCACTAATAATTGGTGCCCCTGACATAGCATTCCCTCGAATAAACAACATGAGTTTTTGACTCCTGCCCCCCTCATTCCTCCTCCTCCTGGCCTCCTCAGGTGTTGAGGCGGGAGTAGGAACAGGATGAACTGTATATCCCCCATTAGCAGGTAACCTGGCACATGCCGGCCCATCTGTTGATTTAGCCATTTTCTCCCTCCACCTGGCCGGGGTTTCTTCAATCTTAGGAGCAATCAATTTTATTACCACCATTATTAACATGAAACCCCCAGCCACCTCCCAGTACCAAACACCCCTATTCGTTTGATCGGTTCTTATTACCGCCATTCTCCTGCTTTTATCCCTTCCAGTTCTTGCCGCCGGCATTACTATACTTTTAACCGACCGA------------------------------------------------------------------
>14114 Geophagus sp 1
---------------------------------------------------------------------------------------ACTGCTTTAAGCCTACTCATTCGAGCAGAACTAAGCCAACCTGGTTCCCTCCTTGGAGATGACCAAATTTATAATGTCATCGTTACTGCACACGCCTTTGTAATAATTTTCTTTATAGTAATGCCAGTTATAATTGGGGGCTTTGGCAACTGACTAGTACCACTAATAATTGGTGCCCCTGACATAGCATTCCCTCGAATAAACAACATGAGTTTTTGACTCCTGCCCCCCTCATTCCTCCTCCTCCTGGCCTCCTCAGGTGTTGAGGCGGGAGTAGGAACAGGATGAACTGTATATCCCCCATTAGCAGGTAACCTGGCACATGCCGGCCCATCTGTTGATTTAGCCATTTTCTCCCTCCACCTGGCCGGGGTTTCTTCAATCTTAGGAGCAATCAATTTTATTACCACCATTATTAACATGAAACCCCCAGCCACCTCCCAGTACCAAACACCCCTATTCGTTTGATCGGTTCTTATTACCGCCATTCTCCTGCTTTTATCCCTTCCAGTTCTTGCCGCCGGCATTACTATACTTTTAACCGACCGA------------------------------------------------------------------
>14175 Geophagus sp 1
---ATCACACGTTGATTTTTCTCGACCAATCACAAAGATATCGGCACCCTCTATTTAGTATTTGGTGCCTGAGCTGGGATAGTGGGCACTGCTTTAAGCCTACTCATTCGAGCAGAACTAAGCCAACCTGGTTCCCTCCTTGGAGATGACCAAATTTATAATGTCATCGTTACTGCACACGCCTTTGTAATAATTTTCTTTATAGTAATGCCAGTTATAATTGGGGGCTTTGGCAACTGACTAGTACCACTAATAATTGGTGCCCCTGATATAGCATTCCCTCGAATAAACAACATGAGTTTTTGACTCCTGCCCCCCTCATTCCTCCTCCTCCTGGCCTCCTCAGGTGTTGAGGCGGGAGTAGGAACAGGATGAACTGTATATCCCCCATTAGCAGGTAACCTGGCACATGCCGGCCCATCTGTTGATTTAGCCATTTTCTCCCTCCACCTGGCCGGGGTTTCTTCAATCTTAGGAGCAATCAATTTTATTACCACCATTATTAACATGAAACCCCCAGCCACCTCCCAGTACCAAACACCCCTATTCGTTTGATCGGTTCTTATTACCGCCATTCTCCTGCTTTTATCCCTTCCAGTTCTTGCCGCCGGCATTACTATACTTTTAACCGACCGAAACCTAAACACAACCTTCTTC---------------------------------------------
>14176 Geophagus sp 1
GCAATCACACGTTGATTTTTCTCGACCAATCACAAAGATATCGGCACCCTCTATTTAGTATTTGGTGCCTGAGCTGGGATAGTGGGCACTGCTTTAAGCCTACTCATTCGAGCAGAACTAAGCCAACCTGGTTCCCTCCTTGGAGATGACCAAATTTATAATGTCATCGTTACTGCACACGCCTTTGTAATAATTTTCTTTATAGTAATGCCAGTTATAATTGGGGGCTTTGGCAACTGACTAGTACCACTAATAATTGGTGCCCCTGACATAGCATTCCCTCGAATAAACAACATGAGTTTTTGACTCCTGCCCCCCTCATTCCTCCTCCTCCTGGCCTCCTCAGGTGTTGAGGCGGGAGTAGGAACAGGATGAACTGTATATCCCCCATTAGCAGGTAACCTGGCACATGCCGGCCCATCTGTTGATTTAGCCATTTTCTCCCTCCACCTGGCCGGGGTTTCTTCAATCTTAGGAGCAATCAATTTTATTACCACCATTATTAACATGAAACCCCCAGCCACCTCCCAGTACCAAACACCCCTATTCGTTTGATCGGTTCTTATTACCGCCATTCTCCTGCTTTTATCCCTTCCAGTTCTTGCCGCCGGCATTACTATACTTTTAACCGACCGAAACCTAAACACAACCTTCTTC---------------------------------------------
>15189 Geophagus sp 1
---ATCACACGTTGATTTTTCTCGACCAATCACAAAGATATCGGCACCCTCTATTTAGTATTTGGTGCCTGAGCTGGAATAGTGGGCACTGCTTTAAGCCTACTCATTCGAGCAGAACTAAGCCAACCTGGTTCCCTCCTTGGAGATGACCAAATTTATAATGTCATCGTTACTGCACACGCCTTTGTAATAATTTTCTTTATAGTAATGCCAGTTATAATTGGGGGCTTTGGCAACTGACTAGTACCACTAATAATTGGTGCTCCTGACATAGCATTCCCTCGAATAAACAACATGAGTTTTTGACTCCTGCCCCCCTCATTCCTCCTCCTCCTGGCCTCCTCAGGTGTTGAGGCGGGAGTAGGAACAGGATGAACTGTATACCCCCCATTAGCAGGTAACCTGGCACATGCCGGCCCATCTGTTGATTTAGCCATTTTCTCCCTCCACCTGGCCGGGGTTTCCTCAATCTTAGGAGCAATCAATTTTATTACCACCATTATTAACATGAAACCCCCAGCCACCTCCCAGTACCAAACACCCCTATTCGTTTGATCAGTTCTTATTACCGCCATTCTCCTGCTTTTATCCCTTCCAGTTCTTGCCGCCGGCATTACTATACTTTTAACCGACCGAAACCTA------------------------------------------------------------
>104573 Geophagus sp 1
---ATCACACGTTGATTTTTCTCGACCAATCACAAAGATATCGGCACCCTCTATTTAGTATTTGGTGCCTGAGCTGGGATAGTGGGCACTGCTTTAAGCCTACTCATTCGAGCAGAACTAAGCCAACCTGGTTCCCTCCTTGGAGATGACCAAATTTATAATGTCATCGTTACTGCACACGCCTTTGTAATAATTTTCTTTATAGTAATACCAGTTATAATTGGGGGCTTCGGCAACTGACTAGTACCACTAATAATTGGTGCTCCTGACATAGCGTTCCCTCGAATAAACAACATGAGTTTTTGACTCCTGCCCCCCTCATTCCTCCTCCTCCTGGCCTCCTCAGGTGTTGAGGCGGGAGTAGGAACAGGATGAACTGTATACCCCCCATTAGCAGGTAACCTGGCACATGCCGGCCCATCTGTTGATTTAGCCATTTTCTCCCTCCACCTGGCCGGGGTTTCCTCAATCTTAGGAGCAATCAATTTTATTACCACCATTATTAACATGAAACCCCCAGCCACCTCCCAGTACCAAACACCCCTATTCGTTTGATCAGTTCTTATTACCGCCATTCTCCTGCTTTTATCCCTTCCAGTTCTTGCCGCCGGCATTACTATACTTTTAACCGAC---------------------------------------------------------------------
>16643 Geophagus sp 2
---------CGTTGATTTTTCTCGACTAATCACAAAGATATTGGCACCCTCTATTTAGTATTTGGTGCCTGAGCTGGGATAGTGGGCACTGCTTTAAGCCTACTGATTCGAGCAGAACTAAGCCAACCTGGCTCCCTCCTTGGAGATGATCAAATTTATAATGTCATCGTTACTGCACATGCCTTTGTAATAATTTTCTTTATAGTAATGCCAGTTATAATTGGGGGCTTCGGCAACTGACTGGTACCACTAATAATTGGTGCTCCTGACATAGCATTCCCTCGAATAAACAACATGAGTTTTTGACTGCTGCCCCCCTCATTCCTCCTCCTCCTGGCCTCCTCAGGTGTTGAGGCGGGAGTAGGAACAGGATGAACTGTATACCCCCCATTAGCAGGTAACCTAGCACATGCCGGCCCATCTGTTGATTTAGCCATTTTTTCCCTCCACCTGGCCGGAGTTTCCTCAATTTTAGGAGCAATCAATTTTATTACCACCATTATTAACATGAAACCCCCAGCCACCTCCCAGTACCAAACACCCCTATTCGTTTGATCAGTTCTTATTACCGCCATTCTCCTGCTTTTATCCCTTCCAGTTCTTGCCGCCGGCATTACTATACTTTTAACCGACCGAAAC---------------------------------------------------------------
>16645 Geophagus sp 2
---------CGTTGATTTTTCTCGACTAATCACAAAGATATTGGCACCCTCTATTTAGTATTTGGTGCCTGAGCTGGGATAGTGGGCACTGCTTTAAGCCTACTGATTCGAGCAGAACTAAGCCAACCTGGCTCCCTCCTTGGAGATGATCAAATTTATAATGTCATCGTTACTGCACATGCCTTTGTAATAATTTTCTTTATAGTAATGCCAGTTATAATTGGGGGCTTCGGCAACTGACTGGTACCACTAATAATTGGTGCTCCTGACATAGCATTCCCTCGAATAAACAACATGAGTTTTTGACTGCTGCCCCCCTCATTCCTCCTCCTCCTGGCCTCCTCAGGTGTTGAGGCGGGAGTAGGAACAGGATGAACTGTATACCCCCCATTAGCAGGTAACCTAGCACATGCCGGCCCATCTGTTGATTTAGCCATTTTTTCCCTCCACCTGGCCGGAGTTTCCTCAATTTTAGGAGCAATCAATTTTATTACCACCATTATTAACATGAAACCCCCAGCCACCTCCCAGTACCAAACACCCCTATTCGTTTGATCAGTTCTTATTACCGCCATTCTCCTGCTTTTATCCCTTCCAGTTCTTGCCGCCGGCATTACTATACTTTTAACCGACCGAAACCTAAACACAACCTTCTTCGATCCAGCGGGAGGG------------------------------
>16644 Geophagus sp 2
------------------TTCTCGACTAATCACAAAGATATTGGCACCCTCTATTTAGTATTTGGTGCCTGAGCTGGGATAGTGGGCACTGCTTTAAGCCTACTGATTCGAGCAGAACTAAGCCAACCTGGCTCCCTCCTTGGAGATGATCAAATTTATAATGTCATCGTTACTGCACATGCCTTTGTAATAATTTTCTTTATAGTAATGCCAGTTATAATTGGGGGCTTCGGCAACTGACTGGTACCACTAATAATTGGTGCTCCTGACATAGCATTCCCTCGAATAAACAACATGAGTTTTTGACTGCTGCCCCCCTCATTCCTCCTCCTCCTGGCCTCCTCAGGTGTTGAGGCGGGAGTAGGGACAGGATGAACTGTATACCCCCCATTAGCAGGTAACCTAGCACATGCCGGCCCATCTGTTGATTTAGCCATTTTTTCCCTCCACCTGGCCGGAGTTTCCTCAATTTTAGGAGCAATCAATTTTATTACCACCATTATTAACATGAAACCCCCAGCCACCTCCCAGTACCAAACACCCCTATTCGTTTGATCAGTTCTTATTACCGCCATTCTCCTGCTTTTATCCCTTCCAGTTCTTGCCGCCGGCATTACTATACTTTTAACCGACCGAAAC---------------------------------------------------------------
>17633 Geophagus sp 2
GCAATCACACGTTGATTTTTCTCGACTAATCACAAAGATATTGGCACCCTCTATTTAGTATTTGGTGCCTGAGCTGGGATAGTGGGCACTGCTTTAAGCCTACTGATTCGAGCAGAACTAAGCCAACCTGGCTCCCTCCTTGGAGATGATCAAATTTATAATGTCATCGTTACTGCACATGCCTTTGTAATAATTTTCTTTATAGTAATGCCAGTTATAATTGGGGGCTTCGGCAACTGACTGGTACCACTAATAATTGGTGCTCCTGACATAGCATTCCCTCGAATAAACAACATGAGTTTTTGACTGCTGCCCCCCTCATTCCTCCTCCTCCTGGCCTCCTCAGGTGTTGAGGCGGGAGTAGGAACAGGATGAACTGTATACCCCCCATTAGCAGGTAACCTAGCACATGCCGGCCCATCTGTTGATTTAGCCATTTTTTCCCTCCACCTGGCCGGAGTTTCCTCAATTTTAGGAGCAATCAATTTTATTACCACCATTATTAACATGAAACCCCCAGCCACCTCCCAGTACCAAACACCCCTATTCGTTTGATCAGTTCTTATTACCGCCATTCTCCTGCTTTTATCCCTTCCAGTTCTTGCCGCCGGCATTACTATACTTTTAACCGACCGAAACCTAAACACAACCTTCTTCGATCCAGCGGGAGGGGGGGACCCTATTCTTTACCAACACTTA---
>17634 Geophagus sp 2
GCAATCACACGTTGATTTTTCTCGACTAATCACAAAGATATTGGCACCCTCTATTTAGTATTTGGTGCCTGAGCTGGGATAGTGGGCACTGCTTTAAGCCTACTGATTCGAGCAGAACTAAGCCAACCTGGCTCCCTCCTTGGAGATGATCAAATTTATAATGTCATCGTTACTGCACATGCCTTTGTAATAATTTTCTTTATAGTAATGCCAGTTATAATTGGGGGCTTCGGCAACTGACTGGTACCACTAATAATTGGTGCTCCTGACATAGCATTCCCTCGAATAAACAACATGAGTTTTTGACTGCTGCCCCCCTCATTCCTCCTCCTCCTGGCCTCCTCAGGTGTTGAGGCGGGAGTAGGAACAGGATGAACTGTATACCCCCCATTAGCAGGTAACCTAGCACATGCCGGCCCATCTGTTGATTTAGCCATTTTTTCCCTCCACCTGGCCGGAGTTTCCTCAATTTTAGGAGCAATCAATTTTATTACCACCATTATTAACATGAAACCCCCAGCCACCTCCCAGTACCAAACACCCCTATTCGTTTGATCAGTTCTTATTACCGCCATTCTCCTGCTTTTATCCCTTCCAGTTCTTGCCGCCGGCATTACTATACTTTTAACCGACCGAAACCTAAACACAACCTTCTTCGATCCAGCGGGAGGGGGGGACCCTATTCTTTACCAACACTTA---
>17635 Geophagus sp 2
GCAATCACACGTTGATTTTTCTCGACTAATCACAAAGATATTGGCACCCTCTATTTAGTATTTGGTGCCTGAGCTGGGATAGTGGGCACTGCTTTAAGCCTACTGATTCGAGCAGAACTAAGCCAACCTGGCTCCCTCCTTGGAGATGATCAAATTTATAATGTCATCGTTACTGCACATGCCTTTGTAATAATTTTCTTTATAGTAATGCCAGTTATAATTGGGGGCTTCGGCAACTGACTGGTACCACTAATAATTGGTGCTCCTGACATAGCATTCCCTCGAATAAACAACATGAGTTTTTGACTGCTGCCCCCCTCATTCCTCCTCCTCCTGGCCTCCTCAGGTGTTGAGGCGGGAGTAGGAACAGGATGAACTGTATACCCCCCATTAGCAGGTAACCTAGCACATGCCGGCCCATCTGTTGATTTAGCCATTTTTTCCCTCCACCTGGCCGGAGTTTCCTCAATTTTAGGAGCAATCAATTTTATTACCACCATTATTAACATGAAACCCCCAGCCACCTCCCAGTACCAAACACCCCTATTCGTTTGATCAGTTCTTATTACCGCCATTCTCCTGCTTTTATCCCTTCCAGTTCTTGCCGCCGGCATTACTATACTTTTAACCGACCGAAACCTAAACACAACCTTCTTCGATCCAGCGGGAGGGGGGGACCCTATTCTTTACCAACACTTA---
>17638 Geophagus sp 2
GCAATCACACGTTGATTTTTCTCGACTAATCACAAAGATATTGGCACCCTCTATTTAGTATTTGGTGCCTGAGCTGGGATAGTGGGCACTGCTTTAAGCCTACTGATTCGAGCAGAACTAAGCCAACCTGGCTCCCTCCTTGGAGATGATCAAATTTATAATGTCATCGTTACTGCACATGCCTTTGTAATAATTTTCTTTATAGTAATGCCAGTTATAATTGGGGGCTTCGGCAACTGACTGGTACCACTAATAATTGGTGCTCCTGACATAGCATTCCCTCGAATAAACAACATGAGTTTTTGACTGCTGCCCCCCTCATTCCTCCTCCTCCTGGCCTCCTCAGGTGTTGAGGCGGGAGTAGGAACAGGATGAACTGTATACCCCCCATTAGCAGGTAACCTAGCACATGCCGGCCCATCTGTTGATTTAGCCATTTTTTCCCTCCACCTGGCCGGAGTTTCCTCAATTTTAGGAGCAATCAATTTTATTACCACCATTATTAACATGAAACCCCCAGCCACCTCCCAGTACCAAACACCCCTATTCGTTTGATCAGTTCTTATTACCGCCATTCTCCTGCTTTTATCCCTTCCAGTTCTTGCCGCCGGCATTACTATACTTTTAACCGACCGAAACCTAAACACAACCTTCTTCGATCCAGCGGGAGGGGGGGACCCTATTCTTTACCAACACTTA---
>17639 Geophagus sp 2
GCAATCACACGTTGATTTTTCTCGACTAATCACAAAGATATTGGCACCCTCTATTTAGTATTTGGTGCCTGAGCTGGGATAGTGGGCACTGCTTTAAGCCTACTGATTCGAGCAGAACTAAGCCAACCTGGCTCCCTCCTTGGAGATGATCAAATTTATAATGTCATCGTTACTGCACATGCCTTTGTAATAATTTTCTTTATAGTAATGCCAGTTATAATTGGGGGCTTCGGCAACTGACTGGTACCACTAATAATTGGTGCTCCTGACATAGCATTCCCTCGAATAAACAACATGAGTTTTTGACTGCTGCCCCCCTCATTCCTCCTCCTCCTGGCCTCCTCAGGTGTTGAGGCGGGAGTAGGAACAGGATGAACTGTATACCCCCCATTAGCAGGTAACCTAGCACATGCCGGCCCATCTGTTGATTTAGCCATTTTTTCCCTCCACCTGGCCGGAGTTTCCTCAATTTTAGGAGCAATCAATTTTATTACCACCATTATTAACATGAAACCCCCAGCCACCTCCCAGTACCAAACACCCCTATTCGTTTGATCAGTTCTTATTACCGCCATTCTCCTGCTTTTATCCCTTCCAGTTCTTGCCGCCGGCATTACTATACTTTTAACCGACCGAAACCTAAACACAACCTTCTTCGATCCAGCGGGAGGGGGGGACCCTATTCTTTACCAACACTTA---
>17637 Geophagus sp 2
GCAATCACACGTTGATTTTTCTCGACTAATCACAAAGATATTGGCACCCTCTATTTAGTATTTGGTGCCTGAGCTGGGATAGTGGGCACTGCTTTAAGCCTACTGATTCGAGCAGAACTAAGCCAACCTGGCTCCCTCCTTGGAGATGATCAAATTTATAATGTCATCGTTACTGCACATGCCTTTGTAATAATTTTCTTTATAGTAATGCCAGTTATAATTGGGGGCTTCGGCAACTGACTGGTACCACTAATAATTGGTGCTCCTGACATAGCATTCCCTCGAATAAACAACATGAGTTTTTGACTGCTGCCCCCCTCATTCCTCCTCCTCCTGGCCTCCTCAGGTGTTGAGGCGGGAGTAGGAACAGGATGAACTGTATACCCCCCATTAGCAGGTAACCTAGCACATGCCGGCCCATCTGTTGATTTAGCCATTTTTTCCCTCCACCTGGCCGGAGTTTCCTCAATTTTAGGAGCAATCAATTTTATTACCACCATTATTAACATGAAACCCCCAGCCACCTCCCAGTACCAAACACCCCTATTCGTTTGATCAGTTCTTATTACCGCCATTCTCCTGCTTTTATCCCTTCCAGTTCTTGCCGCCGGCATTACTATACTTTTAACCGACCGAAACCTAAACACAACCTTCTTCGATCCAGCGGGAGGGGGGAACCCTATTCTTTACCAACACTTA---
>17636 Geophagus sp 2
GCAATCACACGTTGATTTTTCTCGACTAATCACAAAGATATTGGCACCCTCTATTTAGTATTTGGTGCCTGAGCTGGGATAGTGGGCACTGCTTTAAGCCTACTGATTCGAGCAGAACTAAGCCAACCTGGCTCCCTCCTTGGAGATGATCAAATTTATAATGTCATCGTTACTGCACATGCCTTTGTAATAATTTTCTTTATAGTAATGCCAGTTATAATTGGGGGCTTCGGCAACTGACTGGTACCACTAATAATTGGTGCTCCTGACATAGCATTCCCTCGAATAAACAACATGAGTTTTTGACTGCTGCCCCCCTCATTCCTCCTCCTCCTGGCCTCCTCAGGTGTTGAGGCGGGAGTAGGAACAGGATGAACTGTATACCCCCCATTAGCAGGTAACCTAGCACATGCCGGCCCATCTGTTGATTTAGCCATTTTTTCCCTCCACCTGGCCGGAGTTTCCTCAATTTTAGGAGCAATCAATTTTATTACCACCATTATTAACATGAAACCCCCAGCCACCTCCCAGTACCAAACACCCCTATTCGTTTGATCAGTTCTTATTACCGCCATTCTCCTGCTTTTATCCCTTCCAGTTCTTGCCGCCGGCATTACTATACTTTTAACCGACCGAAACCTAAACACAACCTTCTTCGATCCAGCGGGAGGGGGGGACCCTATTCTTTACCAACACTTA---
>11527 Geophagus mirabilis
------------------TTCTCGACCAATCACAAAGATATCGGCACCCTCTATTTAGTATTTGGTGCCTGAGCTGGAATAGTGGGCACTGCTTTAAGCCTACTGATTCGAGCAGAACTAAGCCAACCTGGTTCCCTCCTTGGAGATGACCAAATTTATAATGTCATCGTTACTGCACACGCCTTTGTAATAATTTTCTTTATAGTAATGCCAGTTATAATTGGGGGCTTCGGCAACTGACTGGTGCCACTAATAATTGGTGCTCCTGACATAGCATTCCCTCGAATAAACAACATGAGTTTTTGACTTCTGCCCCCCTCATTCCTTCTCCTCCTGGCTTCCTCAGGTGTTGAGGCGGGAGTAGGAACAGGATGAACTGTATACCCCCCGTTAGCAGGTAACCTGGCACATGCCGGTCCATCTGTTGATTTAGCCATTTTTTCCCTCCACCTGGCAGGAGTTTCCTCAATCTTAGGAGCAATCAATTTTATTACCACCATTATTAACATGAAACCCCCAGCCACCTCC------------------------------------------------------------------------------------------------------------------------------------------------------------------------------
>11528 Geophagus mirabilis
---------------TTTTTCTCGACCAATCACAAAGATATCGGCACCCTCTATTTAGTATTTGGTGCCTGAGCTGGAATAGTGGGCACTGCTTTAAGCCTACTGATTCGAGCAGAACTAAGCCAACCTGGTTCCCTCCTTGGAGATGACCAAATTTATAATGTCATCGTTACTGCACACGCCTTTGTAATAATTTTCTTTATAGTAATGCCAGTTATAATTGGGGGCTTCGGCAACTGACTGGTGCCACTAATAATTGGTGCTCCTGACATAGCATTCCCTCGAATAAACAACATGAGTTTTTGACTTCTGCCCCCCTCATTCCTTCTCCTCCTGGCTTCCTCAGGTGTTGAGGCGGGAGTAGGAACAGGATGAACTGTATACCCCCCGTTAGCAGGTAACCTGGCACATGCCGGTCCATCTGTTGATTTAGCCATTTTTTCCCTCCACCTGGCAGGAGTTTCCTCAATCTTAGGAGCAATCAATTTTATTACCACCATTATTAACATGAAACCCCCAGCCACCTCCCAGTACCAAACACCCCTATTCGTTTGGTCAGTTCTCATTACCGCCATTCTCCTGCTTTTATCCCTTCCAGTTCTTGCCGCCGGCATTACTATACTTTTAACCGACCGAAACCTAAACACAACCTTCTTCGATCCGGCA------------------------------------
>11530 Geophagus mirabilis
---------------TTTTTCTCGACCAATCACAAAGATATCGGCACCCTCTATTTAGTATTTGGTGCCTGAGCTGGAATAGTGGGCACTGCTTTAAGCCTACTGATTCGAGCAGAACTAAGCCAACCTGGTTCCCTCCTTGGGGATGACCAAATTTATAATGTCATCGTTACTGCACACGCCTTTGTAATAATTTTCTTTATAGTAATGCCAGTTATAATTGGGGGCTTCGGCAACTGACTGGTGCCACTAATAATTGGTGCTCCTGACATAGCATTCCCTCGAATAAACAACATGAGTTTTTGACTTCTGCCCCCCTCATTCCTTCTCCTCCTGGCTTCCTCAGGTGTTGAGGCGGGAGTAGGAACAGGATGAACTGTATACCCCCCGTTAGCAGGTAACCTGGCACATGCCGGTCCATCTGTTGATTTAGCCATTTTTTCCCTCCACCTGGCAGGAGTTTCCTCAATCTTAGGAGCAATCAATTTTATTACCACCATTATTAACATGAAACCCCCAGCCACCTCCCAGTACCAAACACCCTTATTCGTTTGGTCAGTTCTCATTACCGCCATTCTCCTGCTTTTATCCCTTCCAGTTCTTGCCGCCGGCATTACTATACTTTTAACCGACCGAAACCTAAACACAACCTTCTTCGATCCGGCA------------------------------------
>11529 Geophagus mirabilis
---------------TTTTTCTCGACCAATCACAAAGATATCGGCACCCTCTATTTAGTATTTGGTGCCTGAGCTGGAATAGTGGGCACTGCTTTAAGCCTACTGATTCGAGCAGAACTAAGCCAACCTGGTTCCCTCCTTGGAGATGACCAAATTTATAATGTCATCGTTACTGCACACGCCTTTGTAATAATTTTCTTTATAGTAATGCCAGTTATAATTGGGGGCTTCGGCAACTGACTGGTGCCACTAATAATTGGTGCTCCTGACATAGCATTCCCTCGAATAAACAACATGAGTTTTTGACTTCTGCCCCCCTCATTCCTTCTCCTCCTGGCTTCCTCAGGTGTTGAGGCGGGAGTAGGAACAGGATGAACTGTATACCCCCCGTTAGCAGGTAACCTGGCACATGCCGGTCCATCTGTTGATTTAGCCATTTTTTCCCTCCACCTGGCAGGAGTTTCCTCAATCTTAGGAGCAATCAATTTTATTACCACCATTATTAACATGAAACCCCCAGCCACCTCCCAGTACCAAACACCCCTATTCGTTTGGTCAGTTCTCATTACCGCCATTCTCCTGCTTTTATCCCTTCCAGTTCTTGCCGCCGGCATTACTATACTTTTAACCGACCGAAACCTAAACACAACCTTCTTCGATCCGGCA------------------------------------
>11531 Geophagus mirabilis
------------------TTCTCGACCAATCACAAAGATATCGGCACCCTCTATTTAGTATTTGGTGCCTGAGCTGGAATAGTGGGCACTGCTTTAAGCCTACTGATTCGAGCAGAACTAAGCCAACCTGGTTCCCTCCTTGGGGATGACCAAATTTATAATGTCATCGTTACTGCACACGCCTTTGTAATAATTTTCTTTATAGTAATGCCAGTTATAATTGGGGGCTTCGGCAACTGACTGGTGCCACTAATAATTGGTGCTCCTGACATAGCATTCCCTCGAATAAACAACATGAGTTTTTGACTTCTGCCCCCCTCATTCCTTCTCCTCCTGGCTTCCTCAGGTGTTGAGGCGGGAGTAGGAACAGGATGAACTGTATACCCCCCGTTAGCAGGTAACCTGGCACATGCCGGTCCATCTGTTGATTTAGCCATTTTTTCCCTCCACCTGGCAGGAGTTTCCTCAATCTTAGGAGCAATCAATTTTATTACCACCATTATTAACATGAAACCCCCAGCCACCTCCCAGTACCAAACACCCCTATTCGTTTGGTCAGTTCTCATTACCGCCATTCTCCTGCTTTTATCCCTTCCAGTTCTTGCCGCCGGCATTACTATACTTTTAACCGACCGAAACCTAAACACAACCTTCTTCGATCCGGCA------------------------------------
>1649 Geophagus sp 3
GCAATCACACGTTGATTTTTCTCGACCAATCACAAAGATATCGGCACCCTCTATTTAGTATTTGGTGCCTGAGCTGGAATAGTGGGCACTGCTTTAAGCCTACTGATTCGAGCAGAACTAAGCCAACCTGGTTCCCTTCTTGGAGATGACCAAATTTATAATGTCATCGTTACTGCACACGCTTTTGTAATAATTTTCTTTATAGTAATGCCAGTTATAATTGGGGGCTTCGGCAACTGACTGGTACCACTAATAATTGGTGCTCCTGACATGGCTTTCCCTCGAATAAACAACATGAGTTTTTGACTCCTGCCCCCCTCATTCCTCCTCCTCCTAGCCTCCTCAGGTGTAGAGGCGGGGGTAGGTACAGGATGAACTGTATACCCCCCATTAGCGGGTAACCTGGCACATGCCGGCCCATCTGTTGATTTAGCCATTTTTTCCCTCCACCTGGCCGGAGTTTCCTCAATCTTAGGAGCAATCAATTTTATTACCACCATTATTAACATAAAACCCCCAGCCACCTCCCAGTACCAAACACCCCTATTTGTTTGATCAGTTCTTATTACCGCCATTCTCCTGCTTCTATCCCTTCCAGTTCTTGCCGCCGGCATTACTATACTTTTAACCGACCGAAACCTAAACACAACCTTC------------------------------------------------
>1652 Geophagus sp 3
GCAATCACACGTTGATTTTTCTCGACCAATCACAAAGATATCGGCACCCTCTATTTAGTATTTGGTGCCTGAGCTGGAATAGTGGGCACTGCTTTAAGCCTACTGATTCGAGCAGAACTAAGCCAACCTGGTTCCCTTCTTGGAGATGACCAAATTTATAATGTCATCGTTACTGCACACGCTTTTGTAATAATTTTCTTTATAGTAATGCCAGTTATAATTGGGGGCTTCGGCAACTGACTGGTACCACTAATAATTGGTGCTCCTGACATGGCTTTCCCTCGAATAAACAACATGAGTTTTTGACTCCTGCCCCCCTCATTCCTCCTCCTCCTAGCCTCCTCAGGTGTAGAGGCGGGGGTAGGTACAGGATGAACTGTATACCCCCCATTAGCGGGTAACCTGGCACATGCCGGCCCATCTGTTGATTTAGCCATTTTTTCCCTCCACCTGGCCGGAGTTTCCTCAATCTTAGGAGCAATCAATTTTATTACCACCATTATTAACATAAAACCCCCAGCCACCTCCCAGTACCAAACACCCCTATTTGTTTGATCAGTTCTTATTACCGCCATTCTCCTGCTTCTATCCCTTCCAGTTCTTGCCGCCGGCATTACTATACTTTTAACCGACCGAAACCTAAACACAACCTTCTTCGACCCGGCGGGAGGAGGGGACCCTATTCTTTACCAACACTTA---
>1656 Geophagus sp 3
GCAATCACACGTTGATTTTTCTCGACCAATCACAAAGATATCGGCACCCTCTATTTAGTATTTGGTGCCTGAGCTGGAATAGTGGGCACTGCTTTAAGCCTACTGATTCGAGCAGAACTAAGCCAACCTGGTTCCCTTCTTGGAGATGACCAAATTTATAATGTCATCGTTACTGCACACGCTTTTGTAATAATTTTCTTTATAGTAATGCCAGTTATAATTGGGGGCTTCGGCAACTGACTGGTACCACTAATAATTGGTGCTCCTGACATGGCTTTCCCTCGAATAAACAACATGAGTTTTTGACTCCTGCCCCCCTCATTCCTCCTCCTCCTAGCCTCCTCAGGTGTAGAGGCGGGGGTAGGTACAGGATGAACTGTATACCCCCCATTAGCGGGTAACCTGGCACATGCCGGCCCATCTGTTGATTTAGCCATTTTTTCCCTCCACCTGGCCGGAGTTTCCTCAATCTTAGGAGCAATCAATTTTATTACCACCATTATTAACATAAAACCCCCAGCCACCTCCCAGTACCAAACACCCCTATTTGTTTGATCAGTTCTTATTACCGCCATTCTCCTGCTTCTATCCCTTCCAGTTCTTGCCGCCGGCATTACTATACTTTTAACCGACCGAAACCTAAACACAACCTTCTTCGAC------------------------------------------
>1651 Geophagus sp 3
GCAATCACACGTTGATTTTTCTCGACCAATCACAAAGATATCGGCACCCTCTATTTAGTATTTGGTGCCTGAGCTGGAATAGTGGGCACTGCTTTAAGCCTACTGATTCGAGCAGAACTAAGCCAACCTGGTTCCCTTCTTGGAGATGACCAAATTTATAATGTCATCGTTACTGCACACGCTTTTGTAATAATTTTCTTTATAGTAATGCCAGTTATAATTGGGGGCTTCGGCAACTGACTGGTACCACTAATAATTGGTGCTCCTGACATGGCTTTCCCTCGAATAAACAACATGAGTTTTTGACTCCTGCCCCCCTCATTCCTCCTCCTCCTAGCCTCCTCAGGTGTAGAGGCGGGGGTAGGTACAGGATGAACTGTATACCCCCCATTAGCGGGTAACCTGGCACATGCCGGCCCATCTGTTGATTTAGCCATTTTTTCCCTCCACCTGGCCGGAGTTTCCTCAATCTTAGGAGCAATCAATTTTATTACCACCATTATTAACATAAAACCCCCAGCCACCTCCCAGTACCAAACACCCCTATTTGTTTGATCAGTTCTTATTACCGCCATTCTCCTGCTTCTATCCCTTCCAGTTCTTGCCGCCGGCATTACTATACTTTTAACCGACCGAAACCTAAACACACCCTTCTTC---------------------------------------------
>1764 Geophagus sp 3
GCAATCACACGTTGATTTTTCTCGACCAATCACAAAGATATCGGCACCCTCTATTTAGTATTTGGTGCCTGAGCTGGAATAGTGGGCACTGCTTTAAGCCTACTGATTCGAGCAGAACTAAGCCAACCTGGTTCCCTTCTTGGAGATGACCAAATTTATAATGTCATCGTTACTGCACACGCTTTTGTAATAATTTTCTTTATAGTAATGCCAGTTATAATTGGGGGCTTCGGCAACTGACTGGTACCACTAATAATTGGTGCTCCTGACATGGCTTTCCCTCGAATAAACAACATGAGTTTTTGACTCCTGCCCCCCTCATTCCTCCTCCTCCTAGCCTCCTCAGGTGTAGAGGCGGGGGTAGGTACAGGATGAACTGTATACCCCCCATTAGCGGGTAACCTGGCACATGCCGGCCCATCTGTTGATTTAGCCATTTTTTCCCTCCACCTGGCCGGAGTTTCCTCAATCTTAGGAGCAATCAATTTTATTACCACCATTATTAACATAAAACCCCCAGCCACCTCCCAGTACCAAACACCCCTATTTGTTTGATCAGTTCTTATTACCGCCATTCTCCTGCTTCTATCCCTTCCAGTTCTTGCCGCCGGCATTACTATACTTTTAACCGACCGAAACCTAAACACAACCTTCTTC---------------------------------------------
>23655 Geophagus sp 3
------------------------------CACAAAGATATCGGCACCCTCTATTTAGTATTTGGTGCCTGAGCTGGGATAGTGGGCACTGCTTTAAGCCTACTGATTCGAGCAGAACTAAGCCAACCTGGTTCCCTCCTTGGAGATGACCAAATTTATAATGTCATCGTTACTGCACACGCTTTTGTAATAATTTTCTTTATAGTAATGCCAGTTATAATTGGGGGCTTCGGCAACTGACTGGTACCACTAATAATTGGCGCTCCTGACATGGCTTTCCCTCGAATAAACAACATGAGTTTTTGACTCCTGCCCCCCTCATTCCTCCTCCTCCTAGCCTCCTCAGGTGTAGAGGCGGGGGTAGGTACAGGATGAACTGTATACCCCCCATTAGCGGGTAACCTGGCACATGCCGGCCCATCTGTTGATTTAGCCATTTTTTCCCTCCACCTGGCCGGAGTCTCCTCAATCTTAGGAGCAATCAATTTTATTACCACCATTATTAACATAAAACCCCCAGCCACCTCCCAGTACCAAACACCCCTATTTGTTTGATCAGTTCTTATTACCGCCATTCTCCTGCTTCTATCCCTTCCAGTTCTTGCCGCCGGCATTACTATACTTTTAACCGACCGAAACCTAAACACAACCTTCTTC---------------------------------------------
>1653 Geophagus sp 3
------------------TTCTCGACCAATCACAAAGATATCGGCACCCTCTATTTAGTATTTGGTGCCTGAGCTGGAATAGTGGGCACTGCTTTAAGCCTACTGATTCGAGCAGAACTAAGCCAACCTGGTTCCCTTCTTGGAGATGACCAAATTTATAATGTCATCGTTACTGCACACGCTTTTGTAATAATTTTCTTTATAGTAATGCCAGTTATAATTGGGGGCTTCGGCAACTGACTGGTACCACTAATAATTGGTGCTCCTGACATGGCTTTCCCTCGAATAAACAACATGAGTTTTTGACTCCTGCCCCCCTCATTCCTCCTCCTCCTAGCCTCCTCAGGTGTAGAGGCGGGGGTAGGTACAGGATGAACTGTATACCCCCCATTAGCGGGTAACCTGGCACATGCCGGCCCATCTGTTGATTTAGCCATTTTTTCCCTCCACCTGGCCGGAGTTTCCTCAATCTTAGGAGCAATCAATTTTATTACCACCATTATTAACATAAAACCCCCAGCCACCTCCCAGTACCAAACACCCCTATTTGTTTGATCAGTTCTTATTACCGCCATTCTCCTGCTTCTATCCCTTCCAGTTCTTGCCGCCGGCATTACTATACTTTTAACCGACCGAAACCTAAACACAACCTTCTTCGACCCGGCGGGA---------------------------------
>1655 Geophagus sp 3
GCAATCACACGTTGATTTTTCTCGACCAATCACAAAGATATCGGCACCCTCTATTTAGTATTTGGTGCCTGAGCTGGAATAGTGGGCACTGCTTTAAGCCTACTGATTCGAGCAGAACTAAGCCAACCTGGTTCCCTTCTTGGAGATGACCAAATTTATAATGTCATCGTTACTGCACACGCTTTTGTAATAATTTTCTTTATAGTAATGCCAGTTATAATTGGGGGCTTCGGCAACTGACTGGTACCACTAATAATTGGTGCTCCTGACATGGCTTTCCCTCGAATAAACAACATGAGTTTTTGACTCCTGCCCCCCTCATTCCTCCTCCTCCTAGCCTCCTCAGGTGTAGAGGCGGGGGTAGGTACAGGATGAACTGTATACCCCCCATTAGCGGGTAACCTGGCACATGCCGGCCCATCTGTTGATTTAGCCATTTTTTCCCTCCACCTGGCCGGAGTTTCCTCAATCTTAGGAGCAATCAATTTTATTACCACCATTATTAACATAAAACCCCCAGCCACCTCCCAGTACCAAACACCCCTATTTGTTTGATCAGTTCTTATTACCGCCATTCTCCTGCTTCTATCCCTTCCAGTTCTTGCCGCCGGCATTACTATACTTTTAACCGACCGAAACCTAAACACAACCTTCTTCGACCCGGCGGGA---------------------------------
>23158 Geophagus sp 3
------------------TTCTCGACCAATCACAAAGATATCGGCACCCTCTATTTAGTATTTGGTGCCTGAGCTGGAATAGTGGGCACTGCTTTAAGCCTACTGATTCGAGCAGAACTAAGCCAACCTGGTTCCCTTCTTGGAGATGACCAAATTTATAATGTCATCGTTACTGCACACGCTTTTGTAATAATTTTCTTTATAGTAATGCCAGTTATAATTGGGGGCTTCGGCAACTGACTGGTACCACTAATAATTGGTGCTCCTGACATGGCTTTCCCTCGAATAAACAACATGAGTTTTTGACTCCTGCCCCCCTCATTCCTCCTCCTCCTAGCCTCCTCAGGTGTAGAGGCGGGGGTAGGTACAGGATGAACTGTATACCCCCCATTAGCGGGTAACCTGGCACATGCCGGCCCATCTGTTGATTTAGCCATTTTTTCCCTCCACCTGGCCGGAGTTTCCTCAATCTTAGGAGCAATCAATTTTATTACCACCATTATTAACATAAAACCCCCAGCCACCTCCCAGTACCAAACACCCCTATTTGTTTGATCAGTTCTTATTACCGCCATTCTCCTGCTTCTATCCCTTCCAGTTCTTGCCGCCGGCATTACTATACTTTTAACCGACCGAAACCTAAACACAACCTTCTTCGACCCGGCGGGA---------------------------------
>24632 Geophagus sp 3
---ATCACACGTTGATTTTTCTCGACCAATCACAAAGATATCGGCACCCTCTATTTAGTATTTGGTGCCTGAGCTGGGATAGTGGGCACTGCTTTAAGCCTACTGATTCGAGCAGAACTAAGCCAACCTGGTTCCCTCCTTGGAGATGACCAAATTTATAATGTCATCGTTACTGCACACGCTTTTGTAATAATTTTCTTTATAGTAATGCCAGTTATAATTGGGGGCTTCGGCAACTGACTGGTACCACTAATAATTGGCGCTCCTGACATGGCTTTCCCTCGAATAAACAACATGAGTTTTTGACTCCTGCCCCCCTCATTCCTCCTCCTCCTAGCCTCCTCAGGTGTAGAGGCGGGGGTAGGTACAGGATGAACTGTATACCCCCCATTAGCGGGTAACCTGGCACATGCCGGCCCATCTGTTGATTTAGCCATTTTTTCCCTCCACCTGGCCGGAGTTTCCTCAATCTTAGGAGCAATCAATTTTATTACCACCATTATTAACATAAAACCCCCAGCCACCTCCCAGTACCAAACACCCCTATTTGTTTGATCAGTTCTTATTACCGCCATTCTCCTGCTTCTATCCCTTCCAGTTCTTGCCGCCGGCATTACTATACTTTTAACCGACCGAAACCTAAACACAACCTTCTTCGACCCGGCGGGA---------------------------------
>26005 Geophagus sp 3
---ATCACACGTTGATTTTTCTCGACCAATCACAAAGATATCGGCACCCTCTATTTAGTATTTGGTGCCTGAGCTGGAATAGTGGGCACTGCTTTAAGCCTACTGATTCGAGCAGAACTAAGCCAACCTGGTTCCCTTCTTGGAGATGACCAAATTTATAATGTCATCGTTACTGCACACGCTTTTGTAATAATTTTCTTTATAGTAATGCCAGTTATAATTGGGGGCTTCGGCAACTGACTGGTACCACTAATAATTGGTGCTCCTGACATGGCTTTCCCTCGAATAAACAACATGAGTTTTTGACTCCTGCCCCCCTCATTCCTCCTCCTCCTAGCCTCCTCAGGTGTAGAGGCGGGGGTAGGTACAGGATGAACTGTATACCCCCCATTAGCGGGTAACCTGGCACATGCCGGCCCATCTGTTGATTTAGCCATTTTTTCCCTCCACCTGGCCGGAGTTTCCTCAATCTTAGGAGCAATCAATTTTATTACCACCATTATTAACATAAAACCCCCAGCCACCTCCCAGTACCAAACACCCCTATTTGTTTGATCAGTTCTTATTACCGCCATTCTCCTGCTTCTATCCCTTCCAGTTCTTGCCGCCGGCATTACTATACTTTTAACCGACCGAAACCTAAACACAACCTTCTTCGACCCGGCGGGA---------------------------------
>1654 Geophagus sp 3
GCAATCACACGTTGATTTTTCTCGACCAATCACAAAGATATCGGTACCCTCTATTTAGTATTTGGTGCCTGAGCTGGGATAGTGGGCACTGCTTTAAGCCTACTGATTCGAGCAGAACTAAGCCAACCTGGTTCCCTCCTTGGAGATGACCAAATTTATAATGTCATCGTTACTGCACACGCTTTTGTAATAATTTTCTTTATAGTAATGCCAGTTATAATTGGGGGCTTCGGCAACTGACTGGTGCCACTAATAATTGGTGCTCCTGACATGGCTTTCCCTCGAATAAACAACATGAGTTTTTGACTCCTGCCCCCCTCATTCCTCCTCCTCCTAGCCTCCTCAGGTGTAGAGGCGGGGGTAGGTACAGGATGAACTGTTTACCCCCCATTAGCGGGTAACCTGGCACATGCCGGCCCATCTGTTGATTTAGCCATTTTTTCCCTCCACCTGGCCGGAGTTTCCTCAATCTTAGGGGCAATCAATTTTATTACCACCATTATTAACATAAAACCCCCAGCCACCTCCCAGTACCAAACACCCCTATTTGTTTGATCAGTTCTTATTACCGCCATTCTCCTGCTTCTATCCCTTCCAGTTCTTGCCGCCGGCATTACTATACTTTTAACCGACCGAAACCTAAACACAACCTTCTTCGATCCGGCGGGA---------------------------------
>1767 Geophagus sp 3
GCAATCACACGTTGATTTTTCTCGACCAATCACAAAGATATCGGCACCCTCTATTTAGTATTTGGTGCCTGAGCTGGAATAGTGGGCACTGCTTTAAGCCTACTGATTCGAGCAGAACTAAGCCAACCTGGTTCCCTTCTTGGAGATGACCAAATTTATAATGTCATCGTTACTGCACACGCTTTTGTAATAATTTTCTTTATAGTAATGCCAGTTATAATTGGGGGCTTCGGCAACTGACTGGTACCACTAATAATTGGTGCTCCTGACATGGCTTTCCCTCGAATAAACAACATGAGTTTTTGACTCCTGCCCCCCTCATTCCTCCTCCTCCTAGCCTCCTCAGGTGTAGAGGCGGGGGTAGGTACAGGATGAACTGTATACCCCCCATTAGCGGGTAACCTGGCACATGCCGGCCCATCTGTTGATTTAGCCATTTTTTCCCTCCACCTGGCCGGAGTTTCCTCAATCTTAGGAGCAATCAATTTTATTACCACCATTATTAACATAAAACCCCCAGCCACCTCCCAGTACCAAACACCCCTATTTGTTTGATCAGTTCTTATTACCGCCATTCTCCTGCTTCTATCCCTTCCAGTTCTTGCCGCCGGCATTACTATACTTTTAACCGACCGAAACCTAAACACAACCTTCTTC---------------------------------------------
>24594 Geophagus sp 3
---------------------TCGACCAATCACAAAGATATCGGCACCCTCTATTTAGTATTTGGTGCCTGAGCTGGAATAGTGGGCACTGCTTTAAGCCTACTGATTCGAGCAGAACTAAGCCAACCTGGTTCCCTTCTTGGAGATGACCAAATTTATAATGTCATCGTTACTGCACACGCTTTTGTAATAATTTTCTTTATAGTAATGCCAGTTATAATTGGGGGCTTCGGCAACTGACTGGTACCACTAATAATTGGTGCTCCTGACATGGCTTTCCCTCGAATAAACAACATGAGTTTTTGACTCCTGCCCCCCTCATTCCTCCTCCTCCTAGCCTCCTCAGGTGTAGAGGCGGGGGTAGGTACAGGATGAACTGTATACCCCCCATTAGCGGGTAACCTGGCACATGCCGGCCCATCTGTTGATTTAGCCATTTTTTCCCTCCACCTGGCCGGAGTTTCCTCAATCTTAGGAGCAATCAATTTTATTACCACCATTATTAACATAAAACCCCCAGCCACCTCCCAGTACCAAACACCCCTATTTGTTTGATCAGTTCTTATTACCGCCATTCTCCTGCTTCTATCCCTTCCAGTTCTTGCCGCCGGCATTACTATACTTTTAACCGACCGAAACCTAAACACAACCTTCTTCGACCCGGCG------------------------------------
>25787 Geophagus sp 3
GCAATCACACGTTGATTTTTCTCGACCAATCACAAAGATATCGGCACCCTCTATTTAGTATTTGGTGCCTGAGCTGGAATAGTGGGCACTGCTTTAAGCCTACTGATTCGAGCAGAACTAAGCCAACCTGGTTCCCTTCTTGGAGATGACCAAATTTATAATGTCATCGTTACTGCACACGCTTTTGTAATAATTTTCTTTATAGTAATGCCAGTTATAATTGGGGGCTTCGGCAACTGACTGGTACCACTAATAATTGGTGCTCCTGACATGGCTTTCCCTCGAATAAACAACATGAGTTTTTGACTCCTGCCCCCCTCATTCCTCCTCCTCCTAGCCTCCTCAGGTGTAGAGGCGGGGGTAGGTACAGGATGAACTGTATACCCCCCATTAGCGGGTAACCTGGCACATGCCGGCCCATCTGTTGATTTAGCCATTTTTTCCCTCCACCTGGCCGGAGTTTCCTCAATCTTAGGAGCAATCAATTTTATTACCACCATTATTAACATAAAACCCCCAGCCACCTCCCAGTACCAAACACCCCTATTTGTTTGATCAGTTCTTATTACCGCCATTCTCCTGCTTCTATCCCTTCCAGTTCTTGCCGCCGGCATTACTATACTTTTAACCGACCGAAACCTAAACACAACCTTCTTCGACCCGGCGGGAGGAGGAGACCCTATTCTTTACCAACACTTA---
>2040 Geophagus sp 3
------------------------------------------------------------------------------------------------------------------GAACTAAGCCAACCTGGTTCCCTTCTTGGAGATGACCAAATTTATAATGTCATCGTTACTGCACACGCTTTTGTAATAATTTTCTTTATAGTAATGCCAGTTATAATTGGGGGCTTCGGCAACTGACTGGTACCACTAATAATTGGTGCTCCTGACATGGCTTTCCCTCGAATAAACAACATGAGTTTTTGACTCCTGCCCCCCTCATTCCTCCTCCTCCTAGCCTCCTCAGGTGTAGAGGCGGGGGTAGGTACAGGATGAACTGTATACCCCCCATTAGCGGGTAACCTGGCACATGCCGGCCCATCTGTTGATTTAGCCATTTTTTCCCTCCACCTGGCCGGAGTTTCCTCAATCTTAGGAGCAATCAATTTTATTACCACCATTATTAACATAAAACCCCCAGCCACCTCCCAGTACCAAACACCCCTATTTGTTTGATCAGTTCTTATTACCGCCATTCTCCTGCTTCTATCCCTTCCAGTTCTTGCCGCCGGCATTACTATACTTTTAACCGACCGAAACCTAAACACAACCTTCTTCGACCCGGCGGGAGGAGGGGACCCTATTCTTTACCAACACTTA---
>25162 Geophagus sp 3
------------------------ACCAATCACAAAGATATCGGCACCCTCTATTTAGTATTTGGTGCCTGAGCTGGAATAGTGGGCACTGCTTTAAGCCTACTGATTCGAGCAGAACTAAGCCAACCTGGTTCCCTTCTTGGAGATGACCAAATTTATAATGTCATCGTTACTGCACACGCTTTTGTAATAATTTTCTTTATAGTAATGCCAGTTATAATTGGGGGCTTCGGCAACTGACTGGTACCACTAATAATTGGTGCTCCTGACATGGCTTTCCCTCGAATAAACAACATGAGTTTTTGACTCCTGCCCCCCTCATTCCTCCTCCTCCTAGCCTCCTCAGGTGTAGAGGCGGGGGTAGGTACAGGATGAACTGTATACCCCCCATTAGCGGGTAACCTGGCACATGCCGGCCCATCTGTTGATTTAGCCATTTTTTCCCTCCACCTGGCCGGAGTTTCCTCAATCTTAGGAGCAATCAATTTTATTACCACCATTATTAACATAAAACCCCCAGCCACCTCCCAGTACCAAACACCCCTATTTGTTTGATCAGTTCTTATTACCGCCATTCTCCTGCTTCTATCCCTTCCAGTTCTTGCCGCCGGCATTACTATACTTTTAACCGACCGAAACCTAAACACAACCTTCTTCGACCCGGCGGGAGGAGGGGACCCTATTCTTTACCAACACTTA---
>26128 Geophagus sp 3
------------------TTCTCGACCAATCACAAAGATATCGGCACCCTCTATTTAGTATTTGGTGCCTGAGCTGGAATAGTGGGCACTGCTTTAAGCCTACTGATTCGAGCAGAACTAAGCCAACCTGGTTCCCTTCTTGGAGATGACCAAATTTATAATGTCATCGTTACTGCACACGCTTTTGTAATAATTTTCTTTATAGTAATGCCAGTTATAATTGGGGGCTTCGGCAACTGACTGGTACCACTAATAATTGGTGCTCCTGACATGGCTTTCCCTCGAATAAACAACATGAGTTTTTGACTCCTGCCCCCCTCATTCCTCCTCCTCCTAGCCTCCTCAGGTGTAGAGGCGGGGGTAGGTACAGGATGAACTGTATACCCCCCATTAGCGGGTAACCTGGCACATGCCGGCCCATCTGTTGATTTAGCCATTTTTTCCCTCCACCTGGCCGGAGTTTCCTCAATCTTAGGAGCAATCAATTTTATTACCACCATTATTAACATAAAACCCCCAGCCACCTCCCAGTACCAAACACCCCTATTTGTTTGATCAGTTCTTATTACCGCCATTCTCCTGCTTCTATCCCTTCCAGTTCTTGCCGCCGGCATTACTATACTTTTAACCGACCGAAACCTTAACACAACCTTCTTCGACCCGGCGGGAGGAGGGGACCCTATTCTTTACCAACACTTA---
>26202 Geophagus sp 3
------------------TTCTCGACCAATCACAAAGATATCGGCACCCTCTATTTAGTATTTGGTGCCTGAGCTGGAATAGTGGGCACTGCTTTAAGCCTACTGATTCGAGCAGAACTAAGCCAACCTGGTTCCCTTCTTGGAGATGACCAAATTTATAATGTCATCGTTACTGCACACGCTTTTGTAATAATTTTCTTTATAGTAATGCCAGTTATAATTGGGGGCTTCGGCAACTGACTGGTACCACTAATAATTGGTGCTCCTGACATGGCTTTCCCTCGAATAAACAACATGAGTTTTTGACTCCTGCCCCCCTCATTCCTCCTCCTCCTAGCCTCCTCAGGTGTAGAGGCGGGGGTAGGTACAGGATGAACTGTATACCCCCCATTAGCGGGTAACCTGGCACATGCCGGCCCATCTGTTGATTTAGCCATTTTTTCCCTCCACCTGGCCGGAGTTTCCTCAATCTTAGGAGCAATCAATTTTATTACCACCATTATTAACATAAAACCCCCAGCCACCTCCCAGTACCAAACACCCCTATTTGTTTGATCAGTTCTTATTACCGCCATTCTCCTGCTTCTATCCCTTCCAGTTCTTGCCGCCGGCATTACTATACTTTTAACCGACCGAAACCTAAACACAACCTTCTTCGACCCGGCGGGAGGAGGGGACCCTATTCTTTACCAACACTTA---
>2041 Geophagus sp 3
---------------------------------------------------------------------------------------------------------------------------------------------------------------------------------------TTTGTAATAATTTTCTTTATAGTAATGCCAGTTATAATTGGGGGCTTCGGCAACTGACTGGTACCACTAATAATTGGTGCTCCTGACATGGCTTTCCCTCGAATAAACAACATGAGTTTTTGACTCCTGCCCCCCTCATTCCTCCTCCTCCTAGCCTCCTCAGGTGTAGAGGCGGGGGTAGGTACAGGATGAACTGTATACCCCCCATTAGCGGGTAACCTGGCACATGCCGGCCCATCTGTTGATTTAGCCATTTTTTCCCTCCACCTGGCCGGAGTTTCCTCAATCTTAGGAGCAATCAATTTTATTACCACCATTATTAACATAAAACCCCCAGCCACCTCCCAGTACCAAACACCCTTATTTGTTTGATCAGTTCTTATTACCGCCATTCTCCTGCTTCTATCCCTTCCAGTTCTTGCCGCCGGCATTACTATACTTTTAACCGACCGAAACCTAAACACAACCTTCTTCGACCCGGCGGGAGGAGGGGACCCTATTCTTTACCAACACTTA---
>2042 Geophagus sp 3
---------------------------------------------------------------------------------------------------------------------------------------------------------------------------------------TTTGTAATAATTTTCTTTATAGTAATGCCAGTTATAATTGGGGGCTTCGGCAACTGACTGGTACCACTAATAATTGGTGCTCCTGACATGGCTTTCCCTCGAATAAACAACATGAGTTTTTGACTCCTGCCCCCCTCATTCCTCCTCCTCCTAGCCTCCTCAGGTGTAGAGGCGGGGGTAGGTACAGGATGAACTGTATACCCCCCATTAGCGGGTAACCTGGCACATGCCGGCCCATCTGTTGATTTAGCCATTTTTTCCCTCCACCTGGCCGGAGTTTCCTCAATCTTAGGAGCAATCAATTTTATTACCACCATTATTAACATAAAACCCCCAGCCACCTCCCAGTACCAAACACCCCTATTTGTTTGATCAGTTCTTATTACCGCCATTCTCCTGCTTCTATCCCTTCCAGTTCTTGCCGCCGGCATTACTATACTTTTAACCGACCGAAACCTAAACACAACCTTCTTCGACCCGGCGGGAGGAGGGGACCCTATTCTTTACCAACACTTA---
>1650 Geophagus sp 3
---------CGTTGATTTTTCTCGACCAATCACAAAGATATCGGCACCCTCTATTTAGTATTTGGTGCCTGAGCTGGAATAGTGGGCACTGCTTTAAGCCTACTGATTCGAGCAGAACTAAGCCAACCTGGTTCCCTCCTTGGAGATGACCAAATTTATAATGTCATCGTTACTGCACACGCTTTTGTAATAATTTTCTTTATAGTAATGCCAGTTATAATTGGGGGCTTCGGCAACTGACTGGTACCACTAATAATTGGTGCTCCTGACATGGCCTTCCCTCGAATAAACAACATGAGTTTTTGACTCCTGCCCCCCTCATTCCTCCTCCTCCTGGCCTCCTCAGGTGTAGAGGCGGGGGTAGGTACAGGATGAACTGTATACCCCCCATTAGCGGGTAACCTGGCACATGCCGGCCCATCTGTTGATTTAGCCATTTTTTCCCTCCACCTGGCCGGAGTTTCCTCAATCTTAGGAGCAATCAATTTTATTACCACCATTATTAACATAAAACCCCCAGCCACCTCCCAGTACCAAACACCCCTATTTGTTTGATCAGTTCTTATTACCGCCATTCTCCTGCTTCTATCCCTTCCAGTTCTTGCCGCCGGCATTACTATACTTTTAACCGACCGAAACCTAAA----------------------------------------------------------
>357 Geophagus altifrons
GCAATCACACGTTGATTTTTCTCGACCAATCACAAAGATATCGGCACCCTCTATTTAGTATTTGGTGCCTGAGCTGGAATAGTGGGTACTGCTTTAAGCCTACTAATTCGAGCAGAACTAAGCCAACCTGGCTCCCTCCTTGGAGATGACCAAATTTATAATGTTATTGTTACTGCACACGCCTTTGTAATAATTTTCTTTATAGTAATGCCAGTTATAATTGGGGGCTTCGGCAACTGATTGGTACCACTAATAATTGGTGCTCCTGACATAGCCTTCCCTCGAATAAACAATATGAGTTTTTGACTCCTGCCCCCCTCATTTCTCCTCCTTCTGGCCTCCTCAGGTGTTGAGGCGGGGGTAGGTACAGGATGAACTGTGTACCCCCCATTAGCAGGTAATCTGGCACATGCCGGCCCATCTGTTGATTTAGCCATCTTTTCCCTCCACCTGGCCGGGGTCTCCTCAATCTTAGGAGCAATCAATTTTATCACCACCATTATTAACATGAAACCCCCAGCCACATCCCAGTACCAAACACCCCTATTTGTCTGATCAGTTCTTATTACCGCCATTCTCCTGCTTTTATCCCTTCCAGTTCTTGCCGCCGGCATTACTATGCTTTTAACCGACCGAAACCTAAACACAACCTTCTTCGACCCG---------------------------------------
>100445 Geophagus altifrons
GCAATCACACGTTGATTTTTCTCGACCAATCACAAAGATATCGGCACCCTCTATTTAGTATTTGGTGCCTGAGCTGGAATAGTGGGTACTGCTTTAAGCCTACTAATTCGAGCAGAACTAAGCCAACCTGGCTCCCTCCTTGGAGATGACCAAATTTATAATGTTATTGTTACTGCACACGCCTTTGTAATAATTTTCTTTATAGTAATGCCAGTTATAATTGGGGGCTTCGGCAACTGATTGGTACCACTAATAATTGGTGCTCCTGACATAGCCTTCCCTCGAATAAACAATATGAGTTTTTGACTCCTGCCCCCCTCATTTCTCCTCCTTCTGGCCTCCTCAGGTGTTGAGGCGGGGGTAGGTACAGGATGAACTGTGTACCCCCCATTAGCAGGTAATCTGGCACATGCCGGCCCATCTGTTGATTTAGCCATTTTTTCCCTCCACCTGGCCGGGGTCTCCTCAATCTTAGGAGCAATCAATTTTATTACCACCATTATTAACATGAAACCCCCAGCCACATCCCAGTACCAAACACCCCTATTTGTCTGATCAGTTCTTATTACCGCCATTCTCCTGCTTTTATCCCTTCCAGTTCTTGCCGCCGGCATTACTATGCTTTTAACCGACCGAAACCTAAACACAACCTTCTTCGACCCG---------------------------------------
>1607 Geophagus altifrons
GCAATCACACGTTGATTTTTCTCGACCAATCACAAAGATATCGGCACCCTCTATTTAGTATTTGGTGCCTGAGCTGGAATAGTGGGTACTGCTTTAAGCCTACTAATTCGAGCAGAACTAAGCCAACCTGGCTCCCTCCTTGGAGATGACCAAATTTATAATGTTATTGTTACTGCACACGCCTTTGTAATAATTTTCTTTATAGTAATGCCAGTTATAATTGGGGGCTTCGGCAACTGATTGGTACCACTAATAATTGGTGCTCCTGACATAGCCTTCCCTCGAATAAACAATATGAGTTTTTGACTCCTGCCCCCCTCATTTCTCCTCCTTCTGGCCTCCTCAGGTGTTGAGGCGGGGGTAGGTACAGGATGAACTGTGTACCCCCCATTAGCAGGTAATCTGGCACATGCCGGCCCATCTGTTGATTTAGCCATTTTTTCCCTCCACCTGGCCGGGGTCTCCTCAATCTTAGGAGCAATCAATTTTATTACCACCATTATTAACATGAAACCCCCAGCCACATCCCAGTACCAAACACCCCTATTTGTCTGATCAGTTCTTATTACCGCCATTCTCCTGCTTTTATCCCTTCCAGTTCTTGCCGCCGGCATTACTATGCTTTTAACCGACCGAAACCTAAACACAACCTTCTTCGA-------------------------------------------
>1614 Geophagus altifrons
GCAATCACACGTTGATTTTTCTCGACCAATCACAAAGATATCGGCACCCTCTATTTAGTATTTGGTGCCTGAGCTGGAATAGTGGGTACTGCTTTAAGCCTACTAATTCGAGCAGAACTAAGCCAACCTGGCTCCCTCCTTGGAGATGACCAAATTTATAATGTTATTGTTACTGCACACGCCTTTGTAATAATTTTCTTTATAGTAATGCCAGTTATAATTGGGGGCTTCGGCAACTGATTGGTACCACTAATAATTGGTGCTCCTGACATAGCCTTCCCTCGAATAAACAATATGAGTTTTTGACTCCTGCCCCCCTCATTTCTCCTCCTTCTGGCCTCCTCAGGTGTTGAGGCGGGGGTAGGTACAGGATGAACTGTGTACCCCCCATTAGCAGGTAATCTGGCACATGCCGGCCCATCTGTTGATTTAGCCATTTTTTCCCTCCACCTGGCCGGGGTCTCCTCAATCTTAGGAGCAATCAATTTTATTACCACCATTATTAACATGAAACCCCCAGCCACATCCCAGTACCAAACACCCCTATTTGTCTGATCAGTTCTTATTACCGCCATTCTCCTGCTTTTATCCCTTCCAGTTCTTGCCGCCGGCATTACTATGCTTTTAACCGACCGAAACCTAAACACAACCTTCTTCGA-------------------------------------------
>11549 Geophagus altifrons
GCAATCACACGTTGATTTTTCTCGACCAATCACAAAGATATCGGCACCCTCTATTTAGTATTTGGTGCCTGAGCTGGAATAGTGGGTACTGCTTTAAGCCTACTAATTCGAGCAGAACTAAGCCAACCTGGCTCCCTCCTTGGAGATGACCAAATTTATAATGTTATTGTTACTGCACACGCCTTTGTAATAATTTTCTTTATAGTAATGCCAGTTATAATTGGGGGCTTCGGCAACTGATTGGTACCACTAATAATTGGTGCTCCTGACATAGCCTTCCCTCGAATAAACAATATGAGTTTTTGACTCCTGCCCCCCTCATTTCTCCTCCTTCTGGCCTCCTCAGGTGTTGAGGCGGGGGTAGGTACAGGATGAACTGTGTACCCCCCATTAGCAGGTAATCTGGCACATGCCGGCCCATCTGTTGATTTAGCCATTTTTTCCCTCCACCTGGCCGGGGTCTCCTCAATCTTAGGAGCAATCAATTTTATTACCACCATTATTAACATGAAACCCCCAGCCACATCCCAGTACCAAACACCCCTATTTGTCTGATCAGTTCTTATTACCGCCATTCTCCTGCTTTTATCCCTTCCAGTTCTTGCCGCCGGCATTACTATGCTTTTAACCGACCGAAACCTAAACACAACCTTCTTCGA-------------------------------------------
>14627 Geophagus altifrons
GCAATCACACGTTGATTTTTCTCGACCAATCACAAAGATATCGGCACCCTCTATTTAGTATTTGGTGCCTGAGCTGGAATAGTGGGTACTGCTTTAAGCCTACTAATTCGAGCAGAACTAAGCCAACCTGGCTCCCTCCTTGGAGATGACCAAATTTATAATGTTATTGTTACTGCACACGCCTTTGTAATAATTTTCTTTATAGTAATGCCAGTTATAATTGGGGGCTTCGGCAACTGATTGGTACCACTAATAATTGGTGCTCCTGACATAGCCTTCCCTCGAATAAACAATATGAGTTTTTGACTCCTGCCCCCCTCATTTCTCCTCCTTCTGGCCTCCTCAGGTGTTGAGGCGGGGGTAGGTACAGGATGAACTGTGTACCCCCCATTAGCAGGTAATCTGGCACATGCCGGCCCATCTGTTGATTTAGCCATTTTTTCCCTCCACCTGGCCGGGGTCTCCTCAATCTTAGGAGCAATCAATTTTATTACCACCATTATTAACATGAAACCCCCAGCCACATCCCAGTACCAAACACCCCTATTTGTCTGATCAGTTCTTATTACCGCCATTCTCCTGCTTTTATCCCTTCCAGTTCTTGCCGCCGGCATTACTATGCTTTTAACCGACCGAAACCTAAACACAACCTTCTTCGACCCAGCGGGAGGAGGAGACCCTATTCTTTACCAACACTTA---
>104693 Geophagus altifrons
GCAATCACACGTTGATTTTTCTCGACCAATCACAAAGATATCGGCACCCTCTATTTAGTATTTGGTGCCTGAGCTGGAATAGTGGGTACTGCTTTAAGCCTACTAATTCGAGCAGAACTAAGCCAACCTGGCTCCCTCCTTGGAGATGACCAAATTTATAATGTTATTGTTACTGCACACGCCTTTGTAATAATTTTCTTTATAGTAATGCCAGTTATAATTGGGGGCTTCGGCAACTGATTGGTACCACTAATAATTGGTGCTCCTGACATAGCCTTCCCTCGAATAAACAATATGAGTTTTTGACTCCTGCCCCCCTCATTTCTCCTCCTTCTGGCCTCCTCAGGTGTTGAGGCGGGGGTAGGTACAGGATGAACTGTGTACCCCCCATTAGCAGGTAATCTGGCACATGCCGGCCCATCTGTTGATTTAGCCATTTTTTCCCTCCACCTGGCCGGGGTCTCCTCAATCTTAGGAGCAATCAATTTTATTACCACCATTATTAACATGAAACCCCCAGCCACATCCCAGTACCAAACACCCCTATTTGTCTGATCAGTTCTTATTACCGCCATTCTCCTGCTTTTATCCCTTCCAGTTCTTGCCGCCGGCATTACTATGCTTTTAACCGACCGAAAC---------------------------------------------------------------
>14439 Geophagus altifrons
GCAATCACACGTTGATTTTTCTCGACCAATCACAAAGATATCGGCACCCTCTATTTAGTATTTGGTGCCTGAGCTGGAATAGTGGGTACTGCTTTAAGCCTACTAATTCGAGCAGAACTAAGCCAACCTGGCTCCCTCCTTGGAGATGACCAAATTTATAATGTTATTGTTACTGCACACGCCTTTGTAATAATTTTCTTTATAGTAATGCCAGTTATAATTGGGGGCTTCGGCAACTGATTGGTACCACTAATAATTGGTGCTCCTGACATAGCCTTCCCTCGAATAAACAATATGAGTTTTTGACTCCTGCCCCCCTCATTTCTCCTCCTTCTGGCCTCCTCAGGTGTTGAGGCGGGGGTAGGTACAGGATGAACTGTGTACCCCCCATTAGCAGGTAATCTGGCACATGCCGGCCCATCTGTTGATTTAGCCATCTTTTCCCTCCACCTGGCCGGGGTCTCCTCAATCTTAGGAGCAATCAATTTTATCACCACCATTATTAACATGAAACCCCCAGCCACATCCCAGTACCAAACACCCCTATTTGTCTGATCAGTTCTTATTACCGCCATTCTCCTGCTTTTATCCCTTCCAGTTCTTGCCGCCGGCATTACTATGCTTTTAACCGACCGAAACCTAAACACA------------------------------------------------------
>14456 Geophagus altifrons
GCAATCACACGTTGATTTTTCTCGACCAATCACAAAGATATCGGCACCCTCTATTTAGTATTTGGTGCCTGAGCTGGAATAGTGGGTACTGCTTTAAGCCTACTAATTCGAGCAGAACTAAGCCAACCTGGCTCCCTCCTTGGAGATGACCAAATTTATAATGTTATTGTTACTGCACACGCCTTTGTAATAATTTTCTTTATAGTAATGCCAGTTATAATTGGGGGCTTCGGCAACTGATTGGTACCACTAATAATTGGTGCTCCTGACATAGCCTTCCCTCGAATAAACAATATGAGTTTTTGACTCCTGCCCCCCTCATTTCTCCTCCTTCTGGCCTCCTCAGGTGTTGAGGCGGGGGTAGGTACAGGATGAACTGTGTACCCCCCATTAGCAGGTAATCTGGCACATGCCGGCCCATCTGTTGATTTAGCCATCTTTTCCCTCCACCTGGCCGGGGTCTCCTCAATCTTAGGAGCAATCAATTTTATCACCACCATTATTAACATGAAACCCCCAGCCACATCCCAGTACCAAACACCCCTATTTGTCTGATCAGTTCTTATTACCGCCATTCTCCTGCTTTTATCCCTTCCAGTTCTTGCCGCCGGCATTACTATGCTTTTAACCGACCGAAACCTAAACACAACCTTC------------------------------------------------
>4599 Geophagus altifrons
GCAATCACACGTTGATTTTTCTCGACCAATCACAAAGATATCGGCACCCTCTATTTAGTATTTGGTGCCTGAGCTGGAATAGTGGGTACTGCTTTAAGCCTACTAATTCGAGCAGAACTAAGCCAACCTGGTTCCCTCCTTGGAGATGACCAAATTTATAATGTTATTGTTACTGCACACGCCTTTGTAATAATTTTCTTTATAGTAATGCCAGTTATAATTGGGGGCTTCGGCAACTGACTGGTACCACTAATAATTGGTGCTCCTGACATAGCCTTCCCTCGGATAAACAATATGAGTTTTTGACTCCTGCCCCCCTCATTTCTTCTCCTTCTGGCCTCCTCAGGTGTTGAAGCGGGGGTAGGTACAGGATGAACTGTGTACCCCCCATTAGCAGGTAATTTGGCACATGCCGGCCCATCTGTTGATTTAGCCATTTTTTCCCTCCACCTGGCCGGGGTCTCCTCAATCTTAGGAGCAATCAATTTTATTACCACCATTATTAACATGAAACCCCCAGCCACATCCCAGTACCAAACACCCCTATTTGTCTGATCAGTTCTTATTACCGCCATTCTCCTGCTTTTATCCCTTCCAGTTCTTGCCGCCGGCATTACTATGCTTTTAACCGACCGAAAC---------------------------------------------------------------
>17448 Geophagus altifrons
GCAATCACACGTTGATTTTTCTCGACCAATCACAAAGATATCGGCACCCTCTATTTAGTATTTGGTGCCTGAGCTGGAATAGTGGGTACTGCTTTAAGCCTACTAATTCGAGCAGAACTAAGCCAACCTGGTTCCCTCCTTGGAGATGACCAAATTTATAATGTTATTGTTACTGCACACGCCTTTGTAATAATTTTCTTTATAGTAATGCCAGTTATAATTGGGGGCTTCGGCAACTGACTGGTACCACTAATAATTGGTGCTCCTGACATAGCCTTCCCTCGGATAAACAATATGAGTTTTTGACTCCTGCCCCCCTCATTTCTTCTCCTTCTGGCCTCCTCAGGTGTTGAAGCGGGGGTAGGTACAGGATGAACTGTGTACCCCCCATTAGCAGGTAATTTGGCACATGCCGGCCCATCTGTTGATTTAGCCATTTTTTCCCTCCACCTGGCCGGGGTCTCCTCAATCTTAGGAGCAATCAATTTTATTACCACCATTATTAACATGAAACCCCCAGCCACATCCCAGTACCAAACACCCCTATTTGTCTGATCAGTTCTTATTACCGCCATTCTCCTGCTTTTATCCCTTCCAGTTCTTGCCGCCGGCATTACTATGCTTTTAACCGACCGAAACCTAAACACAACCTTCTTCGACCCAGCGGGAGGGGGAGACCCTATTCTTTACCAACACTTA---
>4386 Geophagus altifrons
GCAATCACACGTTGATTTTTTTCGACCAATCACAAAGATATCGGCACCCTCTATTTAGTATTTGGTGCCTGAGCTGGAATAGTGGGTACTGCTTTAAGCCTACTAATTCGAGCAGAACTAAGCCAACCTGGTTCCCTCCTTGGAGATGACCAAATTTATAATGTTATTGTTACTGCACACGCCTTTGTAATAATTTTCTTTATAGTAATGCCAGTTATAATTGGGGGCTTCGGCAACTGACTGGTACCACTAATAATTGGTGCTCCTGACATAGCCTTCCCTCGGATAAACAATATGAGTTTTTGACTCCTGCCCCCCTCATTTCTTCTCCTTCTGGCCTCCTCAGGTGTTGAAGCGGGGGTAGGTACAGGATGAACTGTGTACCCCCCATTAGCAGGTAATTTGGCACATGCCGGCCCATCTGTTGATTTAGCCATTTTTTCCCTCCACCTGGCCGGGGTCTCCTCAATCTTAGGAGCAATCAATTTTATTACCACCATTATTAACATGAAACCCCCAGCCACATCCCAGTACCAAACACCCCTATTTGTCTGATCAGTTCTTATTACCGCCATTCTCCTGCTTTTATCCCTTCCAGTTCTTGCCGCCGGCATTACTATGCTTTTAACCGACCGAAACCTAAACACA------------------------------------------------------
>1613 Geophagus altifrons
GCAATCACACGTTGATTTTTCTCGACCAATCACAAAGATATCGGCACCCTCTATTTAGTATTTGGTGCCTGAGCTGGAATAGTGGGTACTGCTTTAAGCCTACTAATTCGAGCAGAACTAAGCCAACCTGGCTCCCTCCTTGGAGATGACCAAATTTATAATGTTATTGTTACTGCACACGCCTTTGTAATAATTTTCTTTATAGTAATGCCAGTTATAATTGGGGGCTTCGGCAACTGATTGGTACCACTAATAATTGGTGCTCCTGACATAGCCTTCCCTCGAATAAACAATATGAGTTTTTGACTCCTGCCCCCCTCATTTCTCCTCCTTCTGGCCTCCTCAGGTGTTGAGGCGGGGGTAGGTACAGGATGAACTGTGTACCCCCCATTAGCAGGTAATCTGGCACATGCCGGCCCATCTGTTGATTTAGCCATTTTTTCCCTCCACCTGGCCGGGGTCTCCTCAATCTTAGGAGCAATCAATTTTATTACCACCATTATTAACATGAAACCCCCAGCCACATCCCAGTACCAAACACCCCTATTTGTCTGATCAGTTCTTATTACCGCCATTCTCCTGCTTTTATCCCTTCCAGTTCTTGCCGCCGGCATTACTATGCTTTTAATC------------------------------------------------------------------------
>12077 Geophagus altifrons
GCAATCACACGTTGATTTTTCTCGACCAATCACAAAGATATCGGCACCCTCTATTTAGTATTTGGTGCCTGAGCTGGAATAGTGGGTACTGCTTTAAGCCTACTAATTCGAGCAGAACTAAGCCAACCTGGCTCCCTCCTTGGAGATGACCAAATTTATAATGTTATTGTTACTGCACACGCCTTTGTAATAATTTTCTTTATAGTAATGCCAGTTATAATTGGGGGCTTCGGCAACTGATTGGTACCACTAATAATTGGTGCTCCTGACATAGCCTTCCCTCGAATAAACAATATGAGTTTTTGACTCCTGCCCCCCTCATTTCTCCTCCTTCTGGCCTCCTCAGGTGTTGAGGCGGGGGTAGGTACAGGATGAACTGTGTACCCCCCATTAGCAGGTAATCTGGCACATGCCGGCCCATCTGTTGATTTAGCCATTTTTTCCCTCCACCTGGCCGGGGTCTCCTCAATCTTAGGAGCAATCAATTTTATTACCACCATTATTAACATGAAACCCCCAGCCACATCCCAGTACCAAACACCCCTATTTGTCTGATCAGTTCTTATTACCGCCATTCTCCTGCTTTTATCCCTTCCAGTTCTTGCCGCCGGCATTACTATGCTTTTAACCGACCGAAACCTAAACACAACCTTCTTC---------------------------------------------
>12135 Geophagus altifrons
GCAATCACACGTTGATTTTTCTCGACCAATCACAAAGATATCGGCACCCTCTATTTAGTATTTGGTGCCTGAGCTGGAATAGTGGGTACTGCTTTAAGCCTACTAATTCGAGCAGAACTAAGCCAACCTGGCTCCCTCCTTGGAGATGACCAAATTTATAATGTTATTGTTACTGCACACGCCTTTGTAATAATTTTCTTTATAGTAATGCCAGTTATAATTGGGGGCTTCGGCAACTGATTGGTACCACTAATAATTGGTGCTCCTGACATAGCCTTCCCTCGAATAAACAATATGAGTTTTTGACTCCTGCCCCCCTCATTTCTCCTCCTTCTGGCCTCCTCAGGTGTTGAGGCGGGGGTAGGTACAGGATGAACTGTGTACCCCCCATTAGCAGGTAATCTGGCACATGCCGGCCCATCTGTTGATTTAGCCATTTTTTCCCTCCACCTGGCCGGGGTCTCCTCAATCTTAGGAGCAATCAATTTTATTACCACCATTATTAACATGAAACCCCCAGCCACATCCCAGTACCAAACACCCCTATTTGTCTGATCAGTTCTTATTACCGCCATTCTCCTGCTTTTATCCCTTCCAGTTCTTGCCGCCGGCATTACTATGCTTTTAACCGACCGAAACCTAAACACAACCTTCTTC---------------------------------------------
>15374 Geophagus altifrons
---ATCACACGTTGATTTTTCTCGACCAATCACAAAGATATCGGCACCCTCTATTTAGTATTTGGTGCCTGAGCTGGAATAGTGGGTACTGCTTTAAGCCTACTAATTCGAGCAGAACTAAGCCAACCTGGCTCCCTCCTTGGAGATGACCAAATTTATAATGTTATTGTTACTGCACACGCCTTTGTAATAATTTTCTTTATAGTAATGCCAGTTATAATTGGGGGCTTCGGCAACTGATTGGTACCACTAATAATTGGTGCTCCTGACATAGCCTTCCCTCGAATAAACAATATGAGTTTTTGACTCCTGCCCCCCTCATTTCTCCTCCTTCTGGCCTCCTCAGGTGTTGAGGCGGGGGTAGGTACAGGATGAACTGTGTACCCCCCATTAGCAGGTAATCTGGCACATGCCGGCCCATCTGTTGATTTAGCCATTTTTTCCCTCCACCTGGCCGGGGTCTCCTCAATCTTAGGAGCAATCAATTTTATTACCACCATTATTAACATGAAACCCCCAGCCACATCCCAGTACCAAACACCCCTATTTGTCTGATCAGTTCTTATTACCGCCATTCTCCTGCTTTTATCCCTTCCAGTTCTTGCCGCCGGCATTACTATGCTTTTAACCGACCGAAACCTAAACACAACCTTCTTC---------------------------------------------
>15379 Geophagus altifrons
GCAATCACACGTTGATTTTTCTCGACCAATCACAAAGATATCGGCACCCTCTATTTAGTATTTGGTGCCTGAGCTGGAATAGTGGGTACTGCTTTAAGCCTACTAATTCGAGCAGAACTAAGCCAACCTGGCTCCCTCCTTGGAGATGACCAAATTTATAATGTTATTGTTACTGCACACGCCTTTGTAATAATTTTCTTTATAGTAATGCCAGTTATAATTGGGGGCTTCGGCAACTGATTGGTACCACTAATAATTGGTGCTCCTGACATAGCCTTCCCTCGAATAAACAATATAAGTTTTTGACTCCTGCCCCCCTCATTTCTCCTCCTTCTGGCCTCCTCAGGTGTTGAGGCGGGGGTAGGTACAGGATGAACTGTGTACCCCCCATTAGCAGGTAATCTGGCACATGCCGGCCCATCTGTTGATTTAGCCATTTTTTCCCTCCACCTGGCCGGGGTCTCCTCAATCTTAGGAGCAATCAATTTTATTACCACCATTATTAACATGAAACCCCCAGCCACATCCCAGTACCAAACACCCCTATTTGTCTGATCAGTTCTTATTACCGCCATTCTCCTGCTTTTATCCCTTCCAGTTCTTGCCGCCGGCATTACTATGCTTTTAACCGACCGAAACCTAAACACAACCTTCTTC---------------------------------------------
>365 Geophagus altifrons
GCAATCACACGTTGATTTTTCTCGACCAATCACAAAGATATCGGCACCCTCTATTTAGTATTTGGTGCCTGAGCTGGAATAGTGGGTACTGCTTTAAGCCTACTAATTCGAGCAGAACTAAGCCAACCTGGCTCCCTCCTTGGAGATGACCAAATTTATAATGTTATTGTTACTGCACACGCCTTTGTAATAATTTTCTTTATAGTAATGCCAGTTATAATTGGGGGCTTCGGCAACTGATTGGTACCACTAATAATTGGTGCTCCTGACATAGCCTTCCCTCGAATAAACAATATGAGTTTTTGACTCCTGCCCCCCTCATTTCTCCTCCTTCTGGCCTCCTCAGGTGTTGAGGCGGGGGTAGGTACAGGATGAACTGTGTACCCCCCATTAGCAGGTAATCTGGCACATGCCGGCCCATCTGTTGATTTAGCCATCTTTTCCCTCCACCTGGCCGGGGTCTCCTCAATCTTAGGAGCAATCAATTTTATTACCACCATTATTAACATGAAACCCCCAGCCACATCCCAGTACCAAACACCCCTATTTGTCTGATCAGTTCTTATTACCGCCATTCTCCTGCTTTTATCCCTTCCAGTTCTTGCCGCCGGCATTACTATGCTTTTAACCGACCGAAACCTAAACACAACCTTCTTCGAC------------------------------------------
>1610 Geophagus altifrons
GCAATCACACGTTGATTTTTCTCGACCAATCACAAAGATATCGGCACCCTCTATTTAGTATTTGGTGCCTGAGCTGGAATAGTGGGTACTGCTTTAAGCCTACTAATTCGAGCAGAACTAAGCCAACCTGGCTCCCTCCTTGGAGATGACCAAATTTATAATGTTATTGTTACTGCACACGCCTTTGTAATAATTTTCTTTATAGTAATGCCAGTTATAATTGGGGGCTTCGGCAACTGATTGGTACCACTAATAATTGGTGCTCCTGACATAGCCTTCCCTCGAATAAACAATATGAGTTTTTGACTCCTGCCCCCCTCATTTCTCCTCCTTCTGGCCTCCTCAGGTGTTGAGGCGGGGGTAGGTACAGGATGAACTGTGTACCCCCCATTAGCAGGTAATCTGGCACATGCCGGCCCATCTGTTGATTTAGCCATTTTTTCCCTCCACCTGGCCGGGGTCTCCTCAATCTTAGGAGCAATCAATTTTATTACCACCATTATTAACATGAAACCCCCAGCCACATCCCAGTACCAAACACCCCTATTTGTCTGATCAGTTCTTATTACCGCCATTCTCCTGCTTTTATCCCTTCCAGTTCTTGCCGCCGGCATTACTATGCTTTTAACCGACCGAAACCTAAACACAACTTTC------------------------------------------------
>14285 Geophagus altifrons
GCAATCACACGTTGATTTTTCTCGACCAATCACAAAGATATCGGCACCCTCTATTTAGTATTTGGTGCCTGAGCTGGAATAGTGGGTACTGCTTTAAGCCTACTAATTCGAGCAGAACTAAGCCAACCTGGCTCCCTCCTTGGAGATGACCAAATTTATAATGTTATTGTTACTGCACACGCCTTTGTAATAATTTTCTTTATAGTAATGCCAGTTATAATTGGGGGCTTCGGCAACTGATTGGTACCACTAATAATTGGTGCTCCTGACATAGCCTTCCCTCGAATAAACAATATGAGTTTTTGACTCCTGCCCCCCTCATTTCTCCTCCTTCTGGCCTCCTCAGGTGTTGAGGCGGGGGTAGGTACAGGATGAACTGTGTACCCCCCATTAGCTGGTAATCTGGCACATGCCGGCCCATCTGTTGATTTAGCCATCTTTTCCCTCCACCTGGCCGGGGTCTCCTCAATCTTAGGAGCAATCAATTTTATCACCACCATTATTAACATGAAACCCCCAGCCACATCCCAGTACCAAACACCCCTATTTGTCTGATCAGTTCTTATTACCGCCATTCTCCTGCTTTTATCCCTTCCAGTTCTTGCCGCCGGCATTACTATGCTTTTAACCGACCGAAACCTAAACACAACCTTCTTCGACCCAGCGGGAGGAGGA---------------------------
>17570 Geophagus altifrons
GCAATCACACGTTGATTTTTCTCGACCAATCACAAAGATATCGGCACCCTCTATTTAGTATTTGGTGCCTGAGCTGGAATAGTGGGTACTGCTTTAAGCCTACTAATTCGAGCAGAACTAAGCCAACCTGGCTCCCTCCTTGGAGATGACCAAATTTATAATGTTATTGTTACTGCACACGCCTTTGTAATAATTTTCTTTATAGTAATGCCAGTTATAATTGGGGGCTTCGGCAACTGATTGGTACCACTAATAATTGGTGCTCCTGACATAGCCTTCCCTCGAATAAACAATATGAGTTTTTGACTCCTGCCCCCCTCATTTCTCCTCCTTCTGGCCTCCTCAGGTGTTGAGGCGGGGGTAGGTACAGGATGAACTGTGTACCCCCCATTAGCAGGTAATCTGGCACATGCCGGCCCATCTGTTGATTTAGCCATCTTTTCCCTCCACCTGGCCGGGGTCTCCTCAATCTTAGGAGCAATCAATTTTATTACCACCATTATTAACATGAAACCCCCAGCCACATCCCAGTACCAAACACCCCTATTTGTCTGATCAGTTCTTATTACCGCCATTCTCCTGCTTTTATCCCTTCCAGTTCTTGCCGCCGGCATTACTATGCTTTTAACCGACCGAAACCTAAACCCAACCTTCTTCGACCCAGCGGGAGGAGGAGACCCTATTCTTTAC------------
>455 Geophagus altifrons
---------------TTTTTCTCGACCAATCACAAAGATATCGGCACCCTCTATTTAGTATTTGGTGCCTGAGCTGGAATAGTGGGTACTGCTTTAAGCCTACTAATTCGAGCAGAACTAAGCCAACCTGGTTCCCTCCTTGGAGATGACCAAATTTATAATGTTATTGTTACTGCACACGCCTTTGTAATAATTTTCTTTATAGTAATGCCAGTTATAATTGGGGGCTTCGGCAACTGACTGGTACCACTAATAATTGGTGCTCCTGACATAGCCTTCCCTCGGATAAACAATATGAGTTTTTGACTCCTGCCCCCCTCATTTCTTCTCCTTCTGGCCTCCTCAGGTGTTGAAGCGGGGGTAGGAACAGGATGAACTGTGTACCCCCCATTAGCAGGTAATTTGGCACATGCCGGCCCATCTGTTGATTTAGCCATTTTTTCCCTCCACCTGGCCGGGGTCTCCTCAATCTTAGGAGCAATCAATTTTATTACCACCATTATTAACATGAAACCCCCAGCCACATCCCAGTACCAAACACCCCTATTTGTCTGATCAGTTCTTATTACCGCCATTCTCCTGCTTTTATCCCTTCCAGTTCTTGCCGCCGGCATTACTATGCTTTTAACCGACCGAAACCTAAACACAACCTTCTTCGACCCAGCG------------------------------------
>3282 Geophagus altifrons
---------------TTTTTCTCGACCAATCACAAAGATATCGGCACCCTCTATTTAGTATTTGGTGCCTGAGCTGGAATAGTGGGTACTGCTTTAAGCCTACTAATTCGAGCAGAACTAAGCCAACCTGGTTCCCTCCTTGGAGATGACCAAATTTATAATGTTATTGTTACTGCACACGCCTTTGTAATAATTTTCTTTATAGTAATGCCAGTTATAATTGGGGGCTTCGGCAACTGACTGGTACCACTAATAATTGGTGCTCCTGACATAGCCTTCCCTCGGATAAACAATATGAGTTTTTGACTCCTGCCCCCCTCATTTCTTCTCCTTCTGGCCTCCTCAGGTGTTGAAGCGGGGGTAGGTACAGGATGAACTGTGTACCCCCCATTAGCAGGTAATTTGGCACATGCCGGCCCATCTGTTGATTTAGCCATTTTTTCCCTCCACCTGGCCGGGGTCTCCTCAATCTTAGGAGCAATCAATTTTATTACCACCATTATTAACATGAAACCCCCAGCCACATCCCAGTACCAAACACCCCTATTTGTCTGATCAGTTCTTATTACCGCCATTCTCCTGCTTTTATCCCTTCCAGTTCTTGCCGCCGGCATTACTATGCTTTTAACCGACCGAAACCTAAACACAACCTTCTTCGACCCAGCG------------------------------------
>2796 Geophagus altifrons
------------------TTCTCGACCAATCACAAAGATATCGGCACCCTCTATTTAGTATTTGGTGCCTGAGCTGGAATAGTGGGTACTGCTTTAAGCCTACTAATTCGAGCAGAACTAAGCCAACCTGGTTCCCTCCTTGGAGATGACCAAATTTATAATGTTATTGTTACTGCACACGCCTTTGTAATAATTTTCTTTATAGTAATGCCAGTTATAATTGGGGGCTTCGGCAACTGACTGGTACCACTAATAATTGGTGCTCCTGACATAGCCTTCCCTCGGATAAACAATATGAGTTTTTGACTCCTGCCCCCCTCATTTCTTCTCCTTCTGGCCTCCTCAGGTGTTGAAGCGGGGGTAGGTACAGGATGAACTGTGTACCCCCCATTAGCAGGTAATTTGGCACATGCCGGCCCATCTGTTGATTTAGCCATTTTTTCCCTCCACCTGGCCGGGGTCTCCTCAATCTTAGGAGCAATCAATTTTATTACCACCATTATTAACATGAAACCCCCAGCCACATCCCAGTACCAAACACCCCTATTTGTCTGATCAGTTCTTATTACCGCCATTCTCCTGCTTTTATCCCTTCCAGTTCTTGCCGCCGGCATTACTATGCTTTTAACCGACCGAAACCTAAACACAACCTTCTTCGACCCAGCG------------------------------------
>2799 Geophagus altifrons
------------------TTCTCGACCAATCACAAAGATATCGGCACCCTCTATTTAGTATTTGGTGCCTGAGCTGGAATAGTGGGTACTGCTTTAAGCCTACTAATTCGAGCAGAACTAAGCCAACCTGGTTCCCTCCTTGGAGATGACCAAATTTATAATGTTATTGTTACTGCACACGCCTTTGTAATAATTTTCTTTATAGTAATGCCAGTTATAATTGGGGGCTTCGGCAACTGACTGGTACCACTAATAATTGGTGCTCCTGACATAGCCTTCCCTCGGATAAACAATATGAGTTTTTGACTCCTGCCCCCCTCATTTCTTCTCCTTCTGGCCTCCTCAGGTGTTGAAGCGGGGGTAGGTACAGGATGAACTGTGTACCCCCCATTAGCAGGTAATTTGGCACATGCCGGCCCATCTGTTGATTTAGCCATTTTTTCCCTCCACCTGGCCGGGGTCTCCTCAATCTTAGGAGCAATCAATTTTATTACCACCATTATTAACATGAAACCCCCAGCCACATCCCAGTACCAAACACCCCTATTTGTCTGATCAGTTCTTATTACCGCCATTCTCCTGCTTTTATCCCTTCCAGTTCTTGCCGCCGGCATTACTATGCTTTTAACCGACCGAAACCTAAACACAACCTTCTTC---------------------------------------------
>2167 Geophagus altifrons
------------------TTCTCGACCAATCACAAAGATATCGGCACCCTCTATTTAGTATTTGGTGCCTGAGCTGGAATAGTGGGTACTGCTTTAAGCCTACTAATTCGAGCAGAACTAAGCCAACCTGGCTCCCTCCTTGGAGATGACCAAATTTATAATGTTATTGTTACTGCACACGCCTTTGTAATAATTTTCTTTATAGTAATGCCAGTTATAATCGGGGGCTTCGGCAACTGATTGGTACCACTAATAATTGGTGCTCCTGACATAGCCTTCCCTCGAATAAACAATATGAGTTTTTGACTCCTGCCCCCCTCATTTCTCCTCCTTCTGGCCTCCTCAGGTGTTGAGGCGGGGGTAGGTACAGGATGAACTGTGTACCCCCCATTAGCAGGTAATCTGGCACATGCCGGCCCATCTGTTGATTTAGCCATTTTTTCCCTCCACCTGGCCGGGGTCTCCTCAATCTTAGGAGCAATCAATTTTATTACCACCATTATTAACATGAAACCCCCAGCCACATCCCAGTACCAAACACCCCTATTTGTCTGATCAGTTCTTATTACCGCCATTCTCCTGCTTTTATCCCTTCCAGTTCTTGCCGCCGGCATTACTATGCTTTTAACCGACCGAAACCTAAACACAACCTTCTTCGACCCAGCG------------------------------------
>2169 Geophagus altifrons
---------------TTTTTCTCGACCAATCACAAAGATATCGGCACCCTCTATTTAGTATTTGGTGCCTGAGCTGGAATAGTGGGTACTGCTTTAAGCCTACTAATTCGAGCAGAACTAAGCCAACCTGGCTCCCTCCTTGGAGATGACCAAATTTATAATGTTATTGTTACTGCACACGCCTTTGTAATAATTTTCTTTATAGTAATGCCAGTTATAATCGGGGGCTTCGGCAACTGATTGGTACCACTAATAATTGGTGCTCCTGACATAGCCTTCCCTCGAATAAACAATATGAGTTTTTGACTCCTGCCCCCCTCATTTCTCCTCCTTCTGGCCTCCTCAGGTGTTGAGGCGGGGGTAGGTACAGGATGAACTGTGTACCCCCCATTAGCAGGTAATCTGGCACATGCCGGCCCATCTGTTGATTTAGCCATTTTTTCCCTCCACCTGGCCGGGGTCTCCTCAATCTTAGGAGCAATCAATTTTATTACCACCATTATTAACATGAAACCCCCAGCCACATCCCAGTACCAAACACCCCTATTTGTCTGATCAGTTCTTATTACCGCCATTCTCCTGCTTTTATCCCTTCCAGTTCTTGCCGCCGGCATTACTATGCTTTTAACCGACCGAAACCTAAACACAACCTTCTTCGACCCAGCG------------------------------------
>2161 Geophagus altifrons
---------------TTTTTCTCGACCAATCACAAAGATATCGGCACCCTCTATTTAGTATTTGGTGCCTGAGCTGGAATAGTGGGTACTGCTTTAAGCCTACTAATTCGAGCAGAACTAAGCCAACCTGGCTCCCTCCTTGGAGATGACCAAATTTATAATGTTATTGTTACTGCACACGCCTTTGTAATAATTTTCTTTATAGTAATGCCAGTTATAATTGGGGGCTTCGGCAACTGATTGGTACCACTAATAATTGGTGCTCCTGACATAGCCTTCCCTCGAATAAACAATATGAGTTTTTGACTCCTGCCCCCCTCATTTCTCCTCCTTCTGGCCTCCTCAGGTGTTGAGGCGGGGGTAGGTACAGGATGAACTGTGTACCCCCCATTAGCAGGTAATCTGGCACATGCCGGCCCATCTGTTGATTTAGCCATTTTTTCCCTCCACCTGGCCGGGGTCTCCTCAATCTTAGGAGCAATCAATTTTATTACCACCATTATTAACATAAAACCCCCAGCCACATCCCAGTACCAAACACCCCTATTTGTCTGATCAGTTCTTATTACCGCCATTCTCCTGCTTTTATCCCTTCCAGTTCTTGCCGCCGGCATTACTATGCTTTTAACCGACCGAAACCTAAACACAACCTTCTTCGACCCAGCG------------------------------------
>1191 Geophagus altifrons
------ACACGTTGATTTTTCTCGACCAATCACAAAGATATCGGCACCCTCTATTTAGTATTTGGTGCCTGAGCTGGAATAGTGGGTACTGCTTTAAGCCTACTAATTCGAGCAGAACTAAGCCAACCTGGCTCCCTCCTTGGAGATGACCAAATTTATAATGTTATTGTTACTGCACACGCCTTTGTAATAATTTTCTTTATAGTAATGCCAGTTATAATTGGGGGCTTCGGCAACTGATTGGTACCACTAATAATTGGTGCTCCTGACATAGCCTTCCCTCGAATAAACAATATGAGTTTTTGACTCCTGCCCCCCTCATTTCTCCTCCTTCTGGCCTCCTCAGGTGTTGAGGCGGGGGTAGGTACAGGATGAACTGTGTACCCCCCATTAGCAGGTAATCTGGCACATGCCGGCCCATCTGTTGATTTAGCCATTTTTTCCCTCCACCTGGCCGGGGTCTCCTCAATCTTAGGAGCAATCAATTTTATTACCACCATTATTAACATGAAACCCCCAGCCACATCCCAGTACCAAACACCCCTATTTGTCTGATCAGTTCTTATTACCGCCATTCTCCTGCTTTTATCCCTTCCAGTTCTTGCCGCCGGCATTACTATGCTTTTAACCGACCGAAACCTAAACACAACCTTCTTCGACCCAGCGGGA---------------------------------
>24030 Geophagus altifrons
---ATCACACGTTGATTTTTCTCGACCAATCACAAAGATATCGGCACCCTCTATTTAGTATTTGGTGCCTGAGCTGGAATAGTGGGTACTGCTTTAAGCCTACTAATTCGAGCAGAACTAAGCCAACCTGGCTCCCTCCTTGGAGATGACCAAATTTATAATGTTATTGTTACTGCACACGCCTTTGTAATAATTTTCTTTATAGTAATGCCAGTTATAATTGGGGGCTTCGGCAACTGATTGGTACCACTAATAATTGGTGCTCCTGACATAGCCTTCCCTCGAATAAACAATATGAGTTTTTGACTCCTGCCCCCCTCATTTCTCCTCCTTCTGGCCTCCTCAGGTGTTGAGGCGGGGGTAGGTACAGGATGAACTGTGTACCCCCCATTAGCAGGTAATCTGGCACATGCCGGCCCATCTGTTGATTTAGCCATTTTTTCCCTCCACCTGGCCGGGGTCTCCTCAATCTTAGGAGCAATCAATTTTATTACCACCATTATTAACATGAAACCCCCAGCCACATCCCAGTACCAAACACCCCTATTTGTCTGATCAGTTCTTATTACCGCCATTCTCCTGCTTTTATCCCTTCCAGTTCTTGCCGCCGGCATTACTATGCTTTTAACCGACCGAAACCTAAACACAACCTTCTTCGACCCAGCGGGA---------------------------------
>24196 Geophagus altifrons
------------------TTCTCGACCAATCACAAAGATATCGGCACCCTCTATTTAGTATTTGGTGCCTGAGCTGGAATAGTGGGTACTGCTTTAAGCCTACTAATTCGAGCAGAACTAAGCCAACCTGGCTCCCTCCTTGGAGATGACCAAATTTATAATGTTATTGTTACTGCACACGCCTTTGTAATAATTTTCTTTATAGTAATGCCAGTTATAATTGGGGGCTTCGGCAACTGATTGGTACCACTAATAATTGGTGCTCCTGACATAGCCTTCCCTCGAATAAACAATATGAGTTTTTGACTCCTGCCCCCCTCATTTCTCCTCCTTCTGGCCTCCTCAGGTGTTGAGGCGGGGGTAGGTACAGGATGAACTGTGTACCCCCCATTAGCAGGTAATCTGGCACATGCCGGCCCATCTGTTGATTTAGCCATTTTTTCCCTCCACCTGGCCGGGGTCTCCTCAATCTTAGGAGCAATCAATTTTATTACCACCATTATTAACATGAAACCCCCAGCCACATCCCAGTACCAAACACCCCTATTTGTCTGATCAGTTCTTATTACCGCCATTCTCCTGCTTTTATCCCTTCCAGTTCTTGCCGCCGGCATTACTATGCTTTTAACCGACCGAAACCTAAACACAACCTTCTTCGACCCAGCGGGA---------------------------------
>24757 Geophagus altifrons
------------------TTCTCGACCAATCACAAAGATATCGGCACCCTCTATTTAGTATTTGGTGCCTGAGCTGGAATAGTGGGTACTGCTTTAAGCCTACTAATTCGAGCAGAACTAAGCCAACCTGGCTCCCTCCTTGGAGATGACCAAATTTATAATGTTATTGTTACTGCACACGCCTTTGTAATAATTTTCTTTATAGTAATGCCAGTTATAATTGGGGGCTTCGGCAACTGATTGGTACCACTAATAATTGGTGCTCCTGACATAGCCTTCCCTCGAATAAACAATATGAGTTTTTGACTCCTGCCCCCCTCATTTCTCCTCCTTCTGGCCTCCTCAGGTGTTGAGGCGGGGGTAGGTACAGGATGAACTGTGTACCCCCCATTAGCAGGTAATCTGGCACATGCCGGCCCATCTGTTGATTTAGCCATTTTTTCCCTCCACCTGGCCGGGGTCTCCTCAATCTTAGGAGCAATCAATTTTATTACCACCATTATTAACATGAAACCCCCAGCCACATCCCAGTACCAAACACCCCTATTTGTCTGATCAGTTCTTATTACCGCCATTCTCCTGCTTTTATCCCTTCCAGTTCTTGCCGCCGGCATTACTATGCTTTTAACCGACCGAAACCTAAACACAACCTTCTTCGACCCAGCGGGA---------------------------------
>30301 Geophagus altifrons
------------------TTCTCGACCAATCACAAAGATATCGGCACCCTCTATTTAGTATTTGGTGCCTGAGCTGGAATAGTGGGTACTGCTTTAAGCCTACTAATTCGAGCAGAACTAAGCCAACCTGGCTCCCTCCTTGGAGATGACCAAATTTATAATGTTATTGTTACTGCACACGCCTTTGTAATAATTTTCTTTATAGTAATGCCAGTTATAATTGGGGGCTTCGGCAACTGATTGGTACCACTAATAATTGGTGCTCCTGACATAGCCTTCCCTCGAATAAACAATATGAGTTTTTGACTCCTGCCCCCCTCATTTCTCCTCCTTCTGGCCTCCTCAGGTGTTGAGGCGGGGGTAGGTACAGGATGAACTGTGTACCCCCCATTAGCAGGTAATCTGGCACATGCCGGCCCATCTGTTGATTTAGCCATCTTTTCCCTCCACCTGGCCGGGGTCTCCTCAATCTTAGGAGCAATCAATTTTATCACCACCATTATTAACATGAAACCCCCAGCCACATCCCAGTACCAAACACCCCTATTTGTCTGATCAGTTCTTATTACCGCCATTCTCCTGCTTTTATCCCTTCCAGTTCTTGCCGCCGGCATTACTATGCTTTTAACCGACCGAAACCTAAACACAACCTTCTTCGACCCAGCGGGA---------------------------------
>30771 Geophagus altifrons
------------------TTCTCGACCAATCACAAAGATATCGGCACCCTCTATTTAGTATTTGGTGCCTGAGCTGGAATAGTGGGTACTGCTTTAAGCCTACTAATTCGAGCAGAACTAAGCCAACCTGGTTCCCTCCTTGGAGATGACCAAATTTATAATGTTATTGTTACTGCACACGCCTTTGTAATAATTTTCTTTATAGTAATGCCAGTTATAATTGGGGGCTTCGGCAACTGACTGGTACCACTAATAATTGGTGCTCCTGACATAGCCTTCCCTCGAATAAACAATATGAGTTTTTGACTCCTACCCCCCTCATTTCTTCTCCTTCTGGCCTCCTCAGGTGTTGAGGCGGGAGTAGGTACAGGATGAACTGTGTACCCCCCATTAGCAGGTAATCTGGCACATGCCGGCCCATCTGTTGATTTAGCCATTTTTTCCCTCCACCTGGCTGGGGTCTCCTCAATCTTAGGAGCAATCAATTTTATTACCACCATTATTAACATGAAACCCCCAGCCACATCCCAGTACCAAACACCCCTATTTGTCTGATCAGTTCTTATTACCGCCATTCTCCTGCTTTTATCCCTTCCAGTTCTTGCCGCCGGCATTACTATGCTTTTAACCGACCGAAACCTAAACACAACCTTCTTCGACCCAGCGGGA---------------------------------
>24111 Geophagus altifrons
---ATCACACGTTGATTTTTCTCGACCAATCACAAAGATATCGGCACCCTCTATTTAGTATTTGGTGCCTGAGCTGGAATAGTGGGTACTGCTTTAAGCCTACTAATTCGAGCAGAACTAAGCCAACCTGGCTCCCTCCTTGGAGATGACCAAATTTATAATGTTATTGTTACTGCACACGCCTTTGTAATAATTTTCTTTATAGTAATGCCAGTTATAATTGGGGGCTTCGGCAACTGATTGGTACCACTAATAATTGGTGCTCCTGACATAGCCTTCCCTCGAATAAACAATATGAGTTTTTGACTCCTACCCCCCTCATTTCTCCTCCTTCTGGCCTCCTCAGGTGTTGAGGCGGGGGTAGGTACAGGATGAACTGTGTACCCCCCATTAGCAGGTAATCTGGCACATGCCGGCCCATCTGTTGATTTAGCCATTTTTTCCCTCCACCTGGCCGGGGTCTCCTCAATCTTAGGAGCAATCAATTTTATTACCACCATTATTAACATGAAACCCCCAGCCACATCCCAGTACCAAACACCCCTATTTGTCTGATCAGTTCTTATTACCGCCATTCTCCTGCTTTTATCCCTTCCAGTTCTTGCCGCCGGCATTACTATGCTTTTAACCGACCGAAACCTAAACACAACCTTCTTCGACCCAGCGGGA---------------------------------
>1608 Geophagus altifrons
------------------TTCTCGACCAATCACAAAGATATCGGCACCCTCTATTTAGTATTTGGTGCCTGAGCTGGAATAGTGGGTACTGCTTTAAGCCTACTAATTCGAGCAGAACTAAGCCAACCTGGCTCCCTCCTTGGAGATGACCAAATTTATAATGTTATTGTTACTGCACACGCCTTTGTAATAATTTTCTTTATAGTAATGCCAGTTATAATTGGGGGCTTCGGCAACTGATTGGTACCACTAATAATTGGTGCTCCTGACATAGCCTTCCCTCGAATAAACAATATGAGTTTTTGACTCCTGCCCCCCTCATTTCTCCTCCTTCTGGCCTCCTCAGGTGTTGAGGCGGGGGTAGGTACAGGATGAACTGTGTACCCCCCATTAGCAGGTAATCTGGCACATGCCGGCCCATCTGTTGATTTAGCCATTTTTTCCCTCCACCTGGCCGGGGTCTCCTCAATCTTAGGAGCAATCAATTTTATTACCACCATTATTAACATGAAACCCCCAGCCACATCCCAGTACCAAACACCCCTATTTGTCTGATCAGTTCTTATTACCGCCATTCTCCTGCTTTTATCCCTTCCAGTTCTTGCCGCCGGCATTACTATGCTTTTAACCGACCGAAACCTAAACACAACCTTCTTCGACCCAGCGGGA---------------------------------
>32020 Geophagus altifrons
------------------TTCTCGACCAATCACAAAGATATCGGCACCCTCTATTTAGTATTTGGTGCCTGAGCTGGAATAGTGGGTACTGCTTTAAGCCTACTAATTCGAGCAGAACTAAGCCAACCTGGCTCCCTCCTTGGAGATGACCAAATTTATAATGTTATTGTTACTGCACACGCCTTTGTAATAATTTTCTTTATAGTAATGCCAGTTATAATTGGGGGCTTCGGCAACTGATTGGTACCACTAATAATTGGTGCTCCTGACATAGCCTTCCCTCGAATAAACAATATGAGTTTTTGACTCCTGCCCCCCTCATTTCTCCTCCTTCTGGCCTCCTCAGGTGTTGAGGCGGGGGTAGGTACAGGATGAACTGTGTACCCCCCATTAGCAGGTAATCTGGCACATGCCGGCCCATCTGTTGATTTAGCCATTTTTTCCCTCCACCTGGCCGGGGTCTCCTCAATCTTAGGAGCAATCAATTTTATTACCACCATTATTAACATGAAACCCCCAGCCACATCCCAGTACCAAACACCCCTATTTGTCTGATCAGTTCTTATTACCGCCATTCTCCTGCTTTTATCCCTTCCAGTTCTTGCCGCCGGCATTACTATGCTTTTAACCGACCGAAACCTAAACACAACCTTCTTC---------------------------------------------
>107121 Geophagus altifrons
------------------TTCTCGACCAATCACAAAGATATCGGCACCCTCTATTTAGTATTTGGTGCCTGAGCTGGAATAGTGGGTACTGCTTTAAGCCTACTAATTCGAGCAGAACTAAGCCAACCTGGCTCCCTCCTTGGAGATGACCAAATTTATAATGTTATTGTTACTGCACACGCCTTTGTAATAATTTTCTTTATAGTAATGCCAGTTATAATTGGGGGCTTCGGCAACTGATTGGTACCACTAATAATTGGTGCTCCTGACATAGCCTTCCCTCGAATAAACAATATGAGTTTTTGACTCCTGCCCCCCTCATTTCTCCTCCTTCTGGCCTCCTCAGGTGTTGAGGCGGGGGTAGGTACAGGATGAACTGTGTACCCCCCATTAGCAGGTAATCTGGCACATGCCGGCCCATCTGTTGATTTAGCCATTTTTTCCCTCCACCTGGCCGGGGTCTCCTCAATCTTAGGAGCAATCAATTTTATTACCACCATTATTAACATGAAACCCCCAGCCACATCCCAGTACCAAACACCCCTATTTGTCTGATCAGTTCTTATTACCGCCATTCTCCTGCTTTTATCCCTTCCAGTTCTTGCCGCCGGCATTACTATGCTTTTAACCGACCGAAACCTAAACACAACCTTCTTC---------------------------------------------
>1612 Geophagus altifrons
------------------------------------------------------------------------------------------------------CTAATTCGAGCAGAACTAAGCCAACCTGGCTCCCTCCTTGGAGATGACCAAATTTATAATGTTATTGTTACTGCACACGCCTTTGTAATAATTTTCTTTATAGTAATGCCAGTTATAATTGGGGGCTTCGGCAACTGATTGGTACCACTAATAATTGGTGCTCCTGACATAGCCTTCCCTCGAATAAACAATATGAGTTTTTGACTCCTGCCCCCCTCATTTCTCCTCCTTCTGGCCTCCTCAGGTGTTGAGGCGGGGGTAGGTACAGGATGAACTGTGTACCCCCCATTAGCAGGTAATCTGGCACATGCCGGCCCATCTGTTGATTTAGCCATTTTTTCCCTCCACCTGGCCGGGGTCTCCTCAATCTTAGGAGCAATCAATTTTATTACCACCATTATTAACATGAAACCCCCAGCCACATCCCAGTACCAAACACCCCTATTTGTCTGATCAGTTCTTATTACCGCCATTCTCCTGCTTTTATCCCTTCCAGTTCTTGCCGCCGGCATTACTATGCTTTTAACCGACCGAAACCTAAACACAACCTTCTTC---------------------------------------------
>1192 Geophagus altifrons
------------------------------------------------------------------------------------------------AGCCTACTAATTCGAGCAGAACTAAGCCAACCTGGCTCCCTCCTTGGAGATGACCAAATTTATAATGTTATTGTTACTGCACACGCCTTTGTAATAATTTTCTTTATAGTAATGCCAGTTATAATTGGGGGCTTCGGCAACTGATTGGTACCACTAATAATTGGTGCTCCTGACATAGCCTTCCCTCGAATAAACAATATGAGTTTTTGACTCCTGCCCCCCTCATTTCTCCTCCTTCTGGCCTCCTCAGGTGTTGAGGCGGGGGTAGGTACAGGATGAACTGTGTACCCCCCATTAGCAGGTAATCTGGCACATGCCGGCCCATCTGTTGATTTAGCCATTTTTTCCCTCCACCTGGCCGGGGTCTCCTCAATCTTAGGAGCAATCAATTTTATTACCACCATTATTAACATGAAACCCCCAGCCACATCCCAGTACCAAACACCCCTATTTGTCTGATCAGTTCTTATTACCGCCATTCTCCTGCTTTTATCCCTTCCAGTTCTTGCCGCCGGCATTACTATGCTTTTAACCGACCGAAACCTAAACACAACCTTCTTCGACCCAGCGGGAGGAGGAGACCCTATTCTTTACCAACACTTA---
>1412 Geophagus altifrons
------------------------------------------------------------------------------------------------AGCCTACTAATTCGAGCAGAACTAAGCCAACCTGGCTCCCTCCTTGGAGATGACCAAATTTATAATGTTATTGTTACTGCACACGCCTTTGTAATAATTTTCTTTATAGTAATGCCAGTTATAATTGGGGGCTTCGGCAACTGATTGGTACCACTAATAATTGGTGCTCCTGACATAGCCTTCCCTCGAATAAACAATATGAGTTTTTGACTCCTGCCCCCCTCATTTCTCCTCCTTCTGGCCTCCTCAGGTGTTGAGGCGGGGGTAGGTACAGGATGAACTGTGTACCCCCCATTAGCAGGTAATCTGGCACATGCCGGCCCATCTGTTGATTTAGCCATTTTTTCCCTCCACCTGGCCGGGGTCTCCTCAATCTTAGGAGCAATCAATTTTATTACCACCATTATTAACATGAAACCCCCAGCCACATCCCAGTACCAAACACCCCTATTTGTCTGATCAGTTCTTATTACCGCCATTCTCCTGCTTTTATCCCTTCCAGTTCTTGCCGCCGGCATTACTATGCTTTTAACCGACCGAAACCTAAACACAACCTTCTTCGACCCAGCGGGAGGAGGAGACCCTATTCTTTACCAACACTTA---
>1196 Geophagus altifrons
------------------------------------------------------------------------------------------------AGCCTACTAATTCGAGCAGAACTAAGCCAACCTGGCTCCCTCCTTGGAGATGACCAAATTTATAATGTTATTGTTACTGCACACGCCTTTGTAATAATTTTCTTTATAGTAATGCCAGTTATAATTGGGGGCTTCGGCAACTGATTGGTACCACTAATAATTGGTGCTCCTGACATAGCCTTCCCTCGAATAAACAATATGAGTTTTTGACTCCTGCCCCCCTCATTTCTCCTCCTTCTGGCCTCCTCAGGTGTTGAGGCGGGGGTAGGTACAGGATGAACTGTGTACCCCCCATTAGCAGGTAATCTGGCACATGCCGGCCCATCTGTTGATTTAGCCATTTTTTCCCTCCACCTGGCCGGGGTCTCCTCAATCTTAGGAGCAATCAATTTTATTACCACCATTATTAACATGAAACCCCCAGCCACATCCCAGTACCAAACACCCCTATTTGTCTGATCAGTTCTTATTACCGCCATTCTCCTGCTTTTATCCCTTCCAGTTCTTGCCGCCGGCATTACTATGCTTTTAACCGACCGAA-----------------------------------------------------------------
>1194 Geophagus altifrons
---------------------------------------------------------------------------------------ACTGCTTTAAGCCTACTAATTCGAGCAGAACTAAGCCAACCTGGCTCCCTCCTTGGAGATGACCAAATTTATAATGTTATTGTTACTGCACACGCCTTTGTAATAATTTTCTTTATAGTAATGCCAGTTATAATTGGGGGCTTCGGCAACTGATTGGTACCACTAATAATTGGTGCTCCTGACATAGCCTTCCCTCGAATAAACAATATGAGTTTTTGACTCCTGCCCCCCTCATTTCTCCTCCTTCTGGCCTCCTCAGGTGTTGAGGCGGGGGTAGGTACAGGATGAACTGTGTACCCCCCATTAGCAGGTAATCTGGCACATGCCGGCCCATCTGTTGATTTAGCCATCTTTTCCCTCCACCTGGCCGGGGTCTCCTCAATCTTAGGAGCAATCAATTTTATCACCACCATTATTAACATGAAACCCCCAGCCACATCCCAGTACCAAACACCCCTATTTGTCTGATCAGTTCTTATTACCGCCATTCTCCTGCTTTTATCCCTTCCAGTTCTTGCCGCCGGCATTACTATGCTTTTAACCGACCGAAACCTAAACACAACCTTCTTCGACCCAGCGGGAGGAGGAGACCCTATTCTTTACCAACACTTA---
>1611 Geophagus altifrons
GCAATCACACGTTGATTTTTCTCGACCAATCACAAAGATATCGGCACCCTCTATTTAGTATTTGGTGCCTGAGCTGGAATAGTGGGTACTGCTTTAAGCCTACTAATTCGAGCAGAACTAAGCCAACCTGGCTCCCTCCTTGGAGATGACCAAATTTATAATGTTATTGTTACTGCACACGCCTTTGTAATAATTTTCTTTATAGTAATGCCAGTTATAATTGGGGGCTTCGGCAACTGATTGGTACCACTAATAATTGGTGCTCCTGACATAGCCTTCCCTCGAATAAACAATATGAGTTTTTGACTCCTGCCCCCCTCATTTCTCCTCCTTCTGGCCTCCTCAGGTGTTGAGGCGGGGGTAGGTACAGGATGAACTGTGTACCCCCCATTAGCAGGTAATCTGGCACATGCCGGCCCATCTGTTGATTTAGCCATTTTTTCCCTCCACCTGGCCGGGGTCTCCTCAATCTTAGGAGCAATCAATTTTATTACCACCATTATTAACATGAAACCCCCAGCCACATCCCAGTACCAAACACCCCTATTTGTCTGATCAGTTCTTATTACCGCCATTCTCCTGCTTTTATCCCTTCCAGTTCTTGCCGCCGGCATTACTATGCTTTTAACCGACCGAAACCTAAACACAACCTTCTTCGACCCAGCGGGAGGAGGAGACCCTATTCTTTACCAACACTTA---
>12136 Geophagus altifrons
GCAATCACACGTTGATTTTTCTCGACCAATCACAAAGATATCGGCACCCTCTATTTAGTATTTGGTGCCTGAGCTGGAATAGTGGGTACTGCTTTAAGCCTACTAATTCGAGCAGAACTAAGCCAACCTGGCTCCCTCCTTGGAGATGACCAAATTTATAATGTTATTGTTACTGCACACGCCTTTGTAATAATTTTCTTTATAGTAATGCCAGTTATAATTGGGGGCTTCGGCAACTGATTGGTACCACTAATAATTGGTGCTCCTGACATAGCCTTCCCTCGAATAAACAATATGAGTTTTTGACTCCTGCCCCCCTCATTTCTCCTCCTTCTGGCCTCCTCAGGTGTTGAGGCGGGGGTAGGTACAGGATGAACTGTGTACCCCCCATTAGCAGGTAATCTGGCACATGCCGGCCCATCTGTTGATTTAGCCATTTTTTCCCTCCACCTGGCCGGGGTCTCCTCAATCTTAGGAGCAATCAATTTTATTACCACCATTATTAACATGAAACCCCCAGCCACATCCCAGTACCAAACACCCCTATTTGTCTGATCAGTTCTTATTACCGCCATTCTCCTGCTTTTATCCCTTCCAGTTCTTGCCGCCGGCATTACTATGCTTTTAACCGACCGAAACCTAAACACAACCTTCTTCGACCCAGCGGGAGGAGGAGACCCTATTCTTTACCAACACTTA---
>14284 Geophagus altifrons
GCAATCACACGTTGATTTTTCTCGACCAATCACAAAGATATCGGCACCCTCTATTTAGTATTTGGTGCCTGAGCTGGAATAGTGGGTACTGCTTTAAGCCTACTAATTCGAGCAGAACTAAGCCAACCTGGCTCCCTCCTTGGAGATGACCAAATTTATAATGTTATTGTTACTGCACACGCCTTTGTAATAATTTTCTTTATAGTAATGCCAGTTATAATTGGGGGCTTCGGCAACTGATTGGTACCACTAATAATTGGTGCTCCTGACATAGCCTTCCCTCGAATAAACAATATGAGTTTTTGACTCCTGCCCCCCTCATTTCTCCTCCTTCTGGCCTCCTCAGGTGTTGAGGCGGGGGTAGGTACAGGATGAACTGTGTACCCCCCATTAGCAGGTAATCTGGCACATGCCGGCCCATCTGTTGATTTAGCCATCTTTTCCCTCCACCTGGCCGGGGTCTCCTCAATCTTAGGAGCAATCAATTTTATCACCACCATTATTAACATGAAACCCCCAGCCACATCCCAGTACCAAACACCCCTATTTGTCTGATCAGTTCTTATTACCGCCATTCTCCTGCTTTTATCCCTTCCAGTTCTTGCCGCCGGCATTACTATGCTTTTAACCGACCGAAACCTAAACACAACCTTCTTCGACCCAGCGGGAGGAGGAGACCCTATTCTTTACCAACACTTA---
>14626 Geophagus altifrons
GCAATCACACGTTGATTTTTCTCGACCAATCACAAAGATATCGGCACCCTCTATTTAGTATTTGGTGCCTGAGCTGGAATAGTGGGTACTGCTTTAAGCCTACTAATTCGAGCAGAACTAAGCCAACCTGGCTCCCTCCTTGGAGATGACCAAATTTATAATGTTATTGTTACTGCACACGCCTTTGTAATAATTTTCTTTATAGTAATGCCAGTTATAATTGGGGGCTTCGGCAACTGATTGGTACCACTAATAATTGGTGCTCCTGACATAGCCTTCCCTCGAATAAACAATATGAGTTTTTGACTCCTGCCCCCCTCATTTCTCCTCCTTCTGGCCTCCTCAGGTGTTGAGGCGGGGGTAGGTACAGGATGAACTGTGTACCCCCCATTAGCAGGTAATCTGGCACATGCCGGCCCATCTGTTGATTTAGCCATTTTTTCCCTCCACCTGGCCGGGGTCTCCTCAATCTTAGGAGCAATCAATTTTATTACCACCATTATTAACATGAAACCCCCAGCCACATCCCAGTACCAAACACCCCTATTTGTCTGATCAGTTCTTATTACCGCCATTCTCCTGCTTTTATCCCTTCCAGTTCTTGCCGCCGGCATTACTATGCTTTTAACCGACCGAAACCTAAACACAACCTTCTTCGACCCAGCGGGAGGAGGAGACCCTATTCTTTACCAACACTTA---
>17572 Geophagus altifrons
GCAATCACACGTTGATTTTTCTCGACCAATCACAAAGATATCGGCACCCTCTATTTAGTATTTGGTGCCTGAGCTGGAATAGTGGGTACTGCTTTAAGCCTACTAATTCGAGCAGAACTAAGCCAACCTGGCTCCCTCCTTGGAGATGACCAAATTTATAATGTTATTGTTACTGCACACGCCTTTGTAATAATTTTCTTTATAGTAATGCCAGTTATAATTGGGGGCTTCGGCAACTGATTGGTACCACTAATAATTGGTGCTCCTGACATAGCCTTCCCTCGAATAAACAATATGAGTTTTTGACTCCTGCCCCCCTCATTTCTCCTCCTTCTGGCCTCCTCAGGTGTTGAGGCGGGGGTAGGTACAGGATGAACTGTGTACCCCCCATTAGCAGGTAATCTGGCACATGCCGGCCCATCTGTTGATTTAGCCATCTTTTCCCTCCACCTGGCCGGGGTCTCCTCAATCTTAGGAGCAATCAATTTTATTACCACCATTATTAACATGAAACCCCCAGCCACATCCCAGTACCAAACACCCCTATTTGTCTGATCAGTTCTTATTACCGCCATTCTCCTGCTTTTATCCCTTCCAGTTCTTGCCGCCGGCATTACTATGCTTTTAACCGACCGAAACCTAAACACAACCTTCTTCGACCCAGCGGGAGGAGGAGACCCTATTCTTTACCAACACTTA---
>17578 Geophagus altifrons
GCAATCACACGTTGATTTTTCTCGACCAATCACAAAGATATCGGCACCCTCTATTTAGTATTTGGTGCCTGAGCTGGAATAGTGGGTACTGCTTTAAGCCTACTAATTCGAGCAGAACTAAGCCAACCTGGCTCCCTCCTTGGAGATGACCAAATTTATAATGTTATTGTTACTGCACACGCCTTTGTAATAATTTTCTTTATAGTAATGCCAGTTATAATTGGGGGCTTCGGCAACTGATTGGTACCACTAATAATTGGTGCTCCTGACATAGCCTTCCCTCGAATAAACAATATGAGTTTTTGACTCCTGCCCCCCTCATTTCTCCTCCTTCTGGCCTCCTCAGGTGTTGAGGCGGGGGTAGGTACAGGATGAACTGTGTACCCCCCATTAGCAGGTAATCTGGCACATGCCGGCCCATCTGTTGATTTAGCCATCTTTTCCCTCCACCTGGCCGGGGTCTCCTCAATCTTAGGAGCAATCAATTTTATTACCACCATTATTAACATGAAACCCCCAGCCACATCCCAGTACCAAACACCCCTATTTGTCTGATCAGTTCTTATTACCGCCATTCTCCTGCTTTTATCCCTTCCAGTTCTTGCCGCCGGCATTACTATGCTTTTAACCGACCGAAACCTAAACACAACCTTCTTCGACCCAGCGGGAGGAGGAGACCCTATTCTTTACCAACACTTA---
>17581 Geophagus altifrons
GCAATCACACGTTGATTTTTCTCGACCAATCACAAAGATATCGGCACCCTCTATTTAGTATTTGGTGCCTGAGCTGGAATAGTGGGTACTGCTTTAAGCCTACTAATTCGAGCAGAACTAAGCCAACCTGGCTCCCTCCTTGGAGATGACCAAATTTATAATGTTATTGTTACTGCACACGCCTTTGTAATAATTTTCTTTATAGTAATGCCAGTTATAATTGGGGGCTTCGGCAACTGATTGGTACCACTAATAATTGGTGCTCCTGACATAGCCTTCCCTCGAATAAACAATATGAGTTTTTGACTCCTGCCCCCCTCATTTCTCCTCCTTCTGGCCTCCTCAGGTGTTGAGGCGGGGGTAGGTACAGGATGAACTGTGTACCCCCCATTAGCAGGTAATCTGGCACATGCCGGCCCATCTGTTGATTTAGCCATCTTTTCCCTCCACCTGGCCGGGGTCTCCTCAATCTTAGGAGCAATCAATTTTATTACCACCATTATTAACATGAAACCCCCAGCCACATCCCAGTACCAAACACCCCTATTTGTCTGATCAGTTCTTATTACCGCCATTCTCCTGCTTTTATCCCTTCCAGTTCTTGCCGCCGGCATTACTATGCTTTTAACCGACCGAAACCTAAACACAACCTTCTTCGACCCAGCGGGAGGAGGAGACCCTATTCTTTACCAACACTTA---
>17571 Geophagus altifrons
GCAATCACACGTTGATTTTTCTCGACCAATCACAAAGATATCGGCACCCTCTATTTAGTATTTGGTGCCTGAGCTGGAATAGTGGGTACTGCTTTAAGCCTACTAATTCGAGCAGAACTAAGCCAACCTGGCTCCCTCCTTGGAGATGACCAAATTTATAATGTTATTGTTACTGCACACGCCTTTGTAATAATTTTCTTTATAGTAATGCCAGTTATAATTGGGGGCTTCGGCAACTGATTGGTACCACTAATAATTGGTGCTCCTGACATAGCCTTCCCTCGAATAAACAATATGAGTTTTTGACTCCTGCCCCCCTCATTTCTCCTCCTTCTGGCCTCCTCAGGTGTTGAGGCGGGGGTAGGTACAGGATGAACTGTGTACCCCCCATTAGCAGGTAATCTGGCACATGCCGGCCCATCTGTTGATTTAGCCATCTTTTCCCTCCACCTGGCCGGGGTCTCCTCAATCTTAGGAGCAATCAATTTTATCACCACCATTATTAACATGAAACCCCCAGCCACATCCCAGTACCAAACACCCCTATTTGTCTGATCAGTTCTTATTACCGCCATTCTCCTGCTTTTATCCCTTCCAGTTCTTGCCGCCGGCATTACTATGCTTTTAACCGACCGAAACCTAAACACAACCTTCTTCGACCCAGCGGGAGGAGGAGACCCTATTCTTTACCAACACTTA---
>17573 Geophagus altifrons
GCAATCACACGTTGATTTTTCTCGACCAATCACAAAGATATCGGCACCCTCTATTTAGTATTTGGTGCCTGAGCTGGAATAGTGGGTACTGCTTTAAGCCTACTAATTCGAGCAGAACTAAGCCAACCTGGCTCCCTCCTTGGAGATGACCAAATTTATAATGTTATTGTTACTGCACACGCCTTTGTAATAATTTTCTTTATAGTAATGCCAGTTATAATTGGGGGCTTCGGCAACTGATTGGTACCACTAATAATTGGTGCTCCTGACATAGCCTTCCCTCGAATAAACAATATGAGTTTTTGACTCCTGCCCCCCTCATTTCTCCTCCTTCTGGCCTCCTCAGGTGTTGAGGCGGGGGTAGGTACAGGATGAACTGTGTACCCCCCATTAGCAGGTAATCTGGCACATGCCGGCCCATCTGTTGATTTAGCCATCTTTTCCCTCCACCTGGCCGGGGTCTCCTCAATCTTAGGAGCAATCAATTTTATCACCACCATTATTAACATGAAACCCCCAGCCACATCCCAGTACCAAACACCCCTATTTGTCTGATCAGTTCTTATTACCGCCATTCTCCTGCTTTTATCCCTTCCAGTTCTTGCCGCCGGCATTACTATGCTTTTAACCGACCGAAACCTAAACACAACCTTCTTCGACCCAGCGGGAGGAGGAGACCCTATTCTTTACCAACACTTA---
>17574 Geophagus altifrons
GCAATCACACGTTGATTTTTCTCGACCAATCACAAAGATATCGGCACCCTCTATTTAGTATTTGGTGCCTGAGCTGGAATAGTGGGTACTGCTTTAAGCCTACTAATTCGAGCAGAACTAAGCCAACCTGGCTCCCTCCTTGGAGATGACCAAATTTATAATGTTATTGTTACTGCACACGCCTTTGTAATAATTTTCTTTATAGTAATGCCAGTTATAATTGGGGGCTTCGGCAACTGATTGGTACCACTAATAATTGGTGCTCCTGACATAGCCTTCCCTCGAATAAACAATATGAGTTTTTGACTCCTGCCCCCCTCATTTCTCCTCCTTCTGGCCTCCTCAGGTGTTGAGGCGGGGGTAGGTACAGGATGAACTGTGTACCCCCCATTAGCAGGTAATCTGGCACATGCCGGCCCATCTGTTGATTTAGCCATCTTTTCCCTCCACCTGGCCGGGGTCTCCTCAATCTTAGGAGCAATCAATTTTATCACCACCATTATTAACATGAAACCCCCAGCCACATCCCAGTACCAAACACCCCTATTTGTCTGATCAGTTCTTATTACCGCCATTCTCCTGCTTTTATCCCTTCCAGTTCTTGCCGCCGGCATTACTATGCTTTTAACCGACCGAAACCTAAACACAACCTTCTTCGACCCAGCGGGAGGAGGAGACCCTATTCTTTACCAACACTTA---
>17579 Geophagus altifrons
GCAATCACACGTTGATTTTTCTCGACCAATCACAAAGATATCGGCACCCTCTATTTAGTATTTGGTGCCTGAGCTGGAATAGTGGGTACTGCTTTAAGCCTACTAATTCGAGCAGAACTAAGCCAACCTGGCTCCCTCCTTGGAGATGACCAAATTTATAATGTTATTGTTACTGCACACGCCTTTGTAATAATTTTCTTTATAGTAATGCCAGTTATAATTGGGGGCTTCGGCAACTGATTGGTACCACTAATAATTGGTGCTCCTGACATAGCCTTCCCTCGAATAAACAATATGAGTTTTTGACTCCTGCCCCCCTCATTTCTCCTCCTTCTGGCCTCCTCAGGTGTTGAGGCGGGGGTAGGTACAGGATGAACTGTGTACCCCCCATTAGCAGGTAATCTGGCACATGCCGGCCCATCTGTTGATTTAGCCATCTTTTCCCTCCACCTGGCCGGGGTCTCCTCAATCTTAGGAGCAATCAATTTTATCACCACCATTATTAACATGAAACCCCCAGCCACATCCCAGTACCAAACACCCCTATTTGTCTGATCAGTTCTTATTACCGCCATTCTCCTGCTTTTATCCCTTCCAGTTCTTGCCGCCGGCATTACTATGCTTTTAACCGACCGAAACCTAAACACAACCTTCTTCGACCCAGCGGGAGGAGGAGACCCTATTCTTTACCAACACTTA---
>17646 Geophagus altifrons
GCAATCACACGTTGATTTTTCTCGACCAATCACAAAGATATCGGCACCCTCTATTTAGTATTTGGTGCCTGAGCTGGAATAGTGGGTACTGCTTTAAGCCTACTAATTCGAGCAGAACTAAGCCAACCTGGCTCCCTCCTTGGAGATGACCAAATTTATAATGTTATTGTTACTGCACACGCCTTTGTAATAATTTTCTTTATAGTAATGCCAGTTATAATTGGGGGCTTCGGCAACTGATTGGTACCACTAATAATTGGTGCTCCTGACATAGCCTTCCCTCGAATAAACAATATGAGTTTTTGACTCCTGCCCCCCTCATTTCTCCTCCTTCTGGCCTCCTCAGGTGTTGAGGCGGGGGTAGGTACAGGATGAACTGTGTACCCCCCATTAGCAGGTAATCTGGCACATGCCGGCCCATCTGTTGATTTAGCCATCTTTTCCCTCCACCTGGCCGGGGTCTCCTCAATCTTAGGAGCAATCAATTTTATCACCACCATTATTAACATGAAACCCCCAGCCACATCCCAGTACCAAACACCCCTATTTGTCTGATCAGTTCTTATTACCGCCATTCTCCTGCTTTTATCCCTTCCAGTTCTTGCCGCCGGCATTACTATGCTTTTAACCGACCGAAACCTAAACACAACCTTCTTCGACCCAGCGGGAGGAGGAGACCCTATTCTTTACCAACACTTA---
>1411 Geophagus altifrons
---------------------------------------ATCGGCACCCTCTATTTAGTATTTGGTGCCTGAGCTGGAATAGTGGGTACTGCTTTAAGCCTACTAATTCGAGCAGAACTAAGCCAACCTGGCTCCCTCCTTGGAGATGACCAAATTTATAATGTTATTGTTACTGCACACGCCTTTGTAATAATTTTCTTTATAGTAATGCCAGTTATAATTGGGGGCTTCGGCAACTGATTGGTACCACTAATAATTGGTGCTCCTGACATAGCCTTCCCTCGAATAAACAATATGAGTTTTTGACTCCTGCCCCCCTCATTTCTCCTCCTTCTGGCCTCCTCAGGTGTTGAGGCGGGGGTAGGTACAGGATGAACTGTGTACCCCCCATTAGCAGGTAATCTGGCACATGCCGGCCCATCTGTTGATTTAGCCATTTTTTCCCTCCACCTGGCCGGGGTCTCCTCAATCTTAGGAGCAATCAATTTTATTACCACCATTATTAACATGAAACCCCCAGCCACATCCCAGTACCAAACACCCCTATTTGTCTGATCAGTTCTTATTACCGCCATTCTCCTGCTTTTATCCCTTCCAGTTCTTGCCGCCGGCATTACTATGCTTTTAACCGACCGAAACCTAAACACAACCTTCTTCGACCCAGCGGGAGGAGGAGACCCTATTCTTTACCAACACTTA---
>1413 Geophagus altifrons
---------------------------------------------------------------------------------------------TTAAGCCTACTAATTCGAGCAGAACTAAGCCAACCTGGCTCCCTCCTTGGAGATGACCAAATTTATAATGTTATTGTTACTGCACACGCCTTTGTAATAATTTTCTTTATAGTAATGCCAGTCATAATTGGGGGCTTCGGCAACTGATTGGTACCACTAATAATTGGTGCTCCTGACATAGCCTTCCCTCGAATAAACAATATGAGTTTTTGACTCCTGCCCCCCTCATTTCTCCTCCTTCTGGCCTCCTCAGGTGTTGAGGCGGGGGTAGGTACAGGATGAACTGTGTATCCCCCATTAGCAGGTAATCTGGCACATGCCGGCCCATCTGTTGATTTAGCCATTTTTTCCCTCCACCTGGCCGGGGTCTCCTCAATCTTAGGAGCAATCAATTTTATTACCACCATTATTAACATGAAACCCCCAGCCACATCCCAGTACCAAACACCCCTATTTGTCTGATCAGTTCTTATTACCGCCATTCTCCTGCTTTTATCCCTTCCAGTTCTTGCCGCCGGCATTACTATGCTTTTAACCGACCGAAACCTAAACACAACCTTCTTCGACCCAGCGGGAGGAGGAGACCCTATTCTTTACCAACACTTA---
>17445 Geophagus altifrons
GCAATCACACGTTGATTTTTCTCGACCAATCACAAAGATATCGGCACCCTCTATTTAGTATTTGGTGCCTGAGCTGGAATAGTGGGTACTGCTTTAAGCCTACTAATTCGAGCAGAACTAAGCCAACCTGGTTCCCTCCTTGGAGATGACCAAATTTATAATGTTATTGTTACTGCACACGCCTTTGTAATAATTTTCTTTATAGTAATGCCAGTTATAATTGGGGGCTTCGGCAACTGACTGGTACCACTAATAATTGGTGCTCCTGACATAGCCTTCCCTCGGATAAACAATATGAGTTTTTGACTCCTGCCCCCCTCATTTCTTCTCCTTCTGGCCTCCTCAGGTGTTGAAGCGGGGGTAGGTACAGGATGAACTGTGTACCCCCCATTAGCAGGTAATTTGGCACATGCCGGCCCATCTGTTGATTTAGCCATTTTTTCCCTCCACCTGGCCGGGGTCTCCTCAATCTTAGGAGCAATCAATTTTATTACCACCATTATTAACATGAAACCCCCAGCCACATCCCAGTACCAAACACCCCTATTTGTCTGATCAGTTCTTATTACCGCCATTCTCCTGCTTTTATCCCTTCCAGTTCTTGCCGCCGGCATTACTATGCTTTTAACCGACCGAAACCTAAACACAACCTTCTTCGACCCAGCGGGAGGGGGAGACCCTATTCTTTACCAACACTTA---
>17455 Geophagus altifrons
GCAATCACACGTTGATTTTTCTCGACCAATCACAAAGATATCGGCACCCTCTATTTAGTATTTGGTGCCTGAGCTGGAATAGTGGGTACTGCTTTAAGCCTACTAATTCGAGCAGAACTAAGCCAACCTGGTTCCCTCCTTGGAGATGACCAAATTTATAATGTTATTGTTACTGCACACGCCTTTGTAATAATTTTCTTTATAGTAATGCCAGTTATAATTGGGGGCTTCGGCAACTGACTGGTACCACTAATAATTGGTGCTCCTGACATAGCCTTCCCTCGGATAAACAATATGAGTTTTTGACTCCTGCCCCCCTCATTTCTTCTCCTTCTGGCCTCCTCAGGTGTTGAAGCGGGGGTAGGTACAGGATGAACTGTGTACCCCCCATTAGCAGGTAATTTGGCACATGCCGGCCCATCTGTTGATTTAGCCATTTTTTCCCTCCACCTGGCCGGGGTCTCCTCAATCTTAGGAGCAATCAATTTTATTACCACCATTATTAACATGAAACCCCCAGCCACATCCCAGTACCAAACACCCCTATTTGTCTGATCAGTTCTTATTACCGCCATTCTCCTGCTTTTATCCCTTCCAGTTCTTGCCGCCGGCATTACTATGCTTTTAACCGACCGAAACCTAAACACAACCTTCTTCGACCCAGCGGGAGGGGGAGACCCTATTCTTTACCAACACTTA---
>17449 Geophagus altifrons
GCAATCACACGTTGATTTTTCTCGACCAATCACAAAGATATCGGCACCCTCTATTTAGTATTTGGTGCCTGAGCTGGAATAGTGGGTACTGCTTTAAGCCTACTAATTCGAGCAGAACTAAGCCAACCTGGTTCCCTCCTTGGAGATGACCAAATTTATAATGTTATTGTTACTGCACACGCCTTTGTAATAATTTTCTTTATAGTAATGCCAGTTATAATTGGGGGCTTCGGCAACTGACTGGTACCACTAATAATTGGTGCTCCTGACATAGCCTTCCCTCGGATAAACAATATGAGTTTTTGACTCCTGCCCCCCTCATTTCTTCTCCTTCTGGCCTCCTCAGGTGTTGAAGCGGGGGTAGGTACAGGATGAACTGTGTACCCCCCATTAGCAGGTAATTTGGCACATGCCGGCCCATCTGTTGATTTAGCCATTTTTTCCCTCCACCTGGCCGGGGTCTCCTCAATCTTAGGAGCAATCAATTTTATTACCACCATTATTAACATGAAACCCCCAGCCACATCCCAGTACCAAACACCCCTATTTGTCTGATCAGTTCTTATTACCGCCATTCTCCTGCTTTTATCCCTTCCAGTTCTTGCCGCCGGCATTACTATGCTTTTAACCGACCGAAACCTAAACACAACCTTCTTCGACCCAGCGGGAGGGGGAGACCCTATTCTTT--------------
>17451 Geophagus altifrons
-----------------------------------------------------TTTAGTATTTGGTGCCTGAGCTGGAATAGTGGGCACTGCTTTAAGCCTACTAATTCGAGCAGAACTAAGCCAACCTGGTTCCCTCCTTGGAGATGACCAAATTTATAATGTTATTGTTACTGCACACGCCTTTGTAATAATTTTCTTTATAGTAATGCCAGTTATAATTGGGGGCTTCGGCAACTGACTGGTACCACTAATAATTGGTGCTCCTGACATAGCCTTCCCTCGGATAAACAATATGAGTTTTTGACTCCTGCCCCCCTCATTTCTTCTCCTTCTGGCCTCCTCAGGTGTTGAAGCGGGGGTAGGTACAGGATGAACTGTGTACCCCCCATTAGCAGGTAATTTGGCACATGCCGGCCCATCTGTTGATTTAGCCATTTTTTCCCTCCACCTGGCCGGTGTCTCCTCAATCTTAGGAGCAATCAATTTTATTACCACCATTATTAACATGAAACCCCCAGCCACATCCCAGTACCAAACACCCCTATTTGTCTGATCAGTTCTTATTACCGCCATTCTCCTGCTTTTATCCCTTCCAGTTCTTGCCGCCGGCATTACTATGCTTTTAACCGACCGAAACCTAAACACAACCTTCTTCGACCCAGCGGGAGGGGGAGACCCTATTCTTTACCAACACTTA---
>17452 Geophagus altifrons
---------------------------------------------------------------------------------------ACTGCTTTAAGCCTACTAATTCGAGCAGAACTAAGCCAACCTGGTTCCCTCCTTGGAGATGACCAAATTTATAATGTTATTGTTACTGCACACGCCTTTGTAATAATTTTCTTTATAGTAATGCCAGTTATAATTGGGGGCTTCGGCAACTGACTGGTACCACTAATAATTGGTGCTCCTGACATAGCCTTCCCTCGGATAAACAATATGAGTTTTTGACTCCTGCCCCCCTCATTTCTTCTCCTTCTGGCCTCCTCAGGTGTTGAAGCGGGGGTAGGTACAGGATGAACTGTGTACCCCCCATTAGCAGGTAATTTGGCACATGCCGGCCCATCTGTTGATTTAGCCATTTTTTCCCTCCACCTGGCCGGGGTCTCCTCAATCTTAGGAGCAATCAATTTTATTACCACCATTATTAACATGAAACCCCCAGCCACATCCCAGTACCAAACACCCCTATTTGTCTGATCAGTTCTTATTACCGCCATTCTCCTGCTTTTATCCCTTCCAGTTCTTGCCGCCGGCATTACCATGCTTTTAACCGACCGAAACCTAAACACAACCTTCTTCGACCCAGCGGGAGGGGGAGACCCTATTCTTTACCAACACTTA---
>17453 Geophagus altifrons
------------------------------------------------------------TTTGGTGCCTGAGCTGGAATAGTGGGCACTGCTTTAAGCCTACTAATTCGAGCAGAACTAAGCCAACCTGGTTCCCTCCTTGGAGATGACCAAATTTATAATGTTATTGTTACTGCACACGCCTTTGTAATAATTTTCTTTATAGTAATGCCAGTTATAATTGGGGGCTTCGGCAACTGACTGGTACCACTAATAATTGGTGCTCCTGACATAGCCTTCCCTCGGATAAACAATATGAGTTTTTGACTCCTGCCCCCCTCATTTCTTCTCCTTCTGGCCTCCTCAGGTGTTGAAGCGGGGGTAGGTACAGGATGAACTGTGTACCCCCCATTAGCAGGTAATTTGGCACATGCCGGCCCATCTGTTGATTTAGCCATTTTTTCCCTCCACCTGGCCGGGGTCTCCTCAATCTTAGGAGCAATCAATTTTATTACCACCATTATTAACATGAAACCCCCAGCCACATCCCAGTACCAAACACCCCTATTTGTCTGATCAGTTCTTATTACCGCCATTCTCCTGCTTTTATCCCTTCCAGTTCTTGCCGCCGGCATTACTATGCTTTTAACCGACCGAAACCTAAACACAACCTTCTTCGACCCAGCGGGAGGGGGAGACCCTATTCTTTACCAACACTTA---
>17454 Geophagus altifrons
------------------------------------------------------------------------------------------GCTTTAAGCCTACTAATTCGAGCAGAACTAAGCCAACCTGGTTCCCTCCTTGGAGATGACCAAATTTATAATGTTATTGTTACTGCACACGCCTTTGTAATAATTTTCTTTATAGTAATGCCAGTTATAATTGGGGGCTTCGGCAACTGACTGGTACCACTAATAATTGGTGCTCCTGACATAGCCTTCCCTCGGATAAACAATATGAGTTTTTGACTCCTGCCCCCCTCATTTCTTCTCCTTCTGGCCTCCTCAGGTGTTGAAGCGGGGGTAGGTACAGGATGAACTGTGTACCCCCCATTAGCAGGTAATTTGGCACATGCCGGCCCATCTGTTGATTTAGCCATTTTTTCCCTCCACCTGGCCGGGGTCTCCTCAATCTTAGGAGCAATCAATTTTATTACCACCATTATTAACATGAAACCCCCAGCCACATCCCAGTACCAAACACCCCTATTTGTCTGATCAGTTCTTATTACCGCCATTCTCCTGCTTTTATCCCTTCCAGTTCTTGCCGCCGGCATTACTATGCTTTTAACCGACCGAAACCTAAACACAACCTTCTTCGACCCAGCGGGAGGGGGAGACCCTATTCTTTACCAACACTTA---
>3281 Geophagus altifrons
------------------TTCTCGACCAATCACAAAGATATCGGCACCCTCTATTTAGTATTTGGTGCCTGAGCTGGAATAGTGGGTACTGCTTTAAGCCTACTAATTCGAGCAGAACTAAGCCAACCTGGTTCCCTCCTTGGAGATGACCAAATTTATAATGTTATTGTTACTGCACACGCCTTTGTAATAATTTTCTTTATAGTAATGCCAGTTATAATTGGGGGCTTCGGCAACTGACTGGTACCACTAATAATTGGTGCTCCTGACATAGCCTTCCCTCGGATAAACAATATGAGTTTTTGACTCCTGCCCCCCTCATTTCTTCTCCTTCTGGCCTCCTCAGGTGTTGAAGCGGGGGTAGGTACAGGATGAACTGTGTACCCCCCATTAGCAGGTAATTTGGCACATGCCGGCCCATCTGTTGATTTAGCCATTTTTTCCCTCCACCTGGCCGGGGTCTCCTCAATCTTAGGAGCAATCAATTTTATTACCACCATTATTAACATGAAACCCCCAGCCACATCCCAGTACCAAACACCCCTATTTGTCTGATCAGTTCTTATTACCGCCATTCTCCTGCTTTTATCCCTTCCAGTTCTTGCCGCCGGCATTACTATGCTTTTAACCGACCGAAACCTAAACACAACCTTCTTCGACCCAGCGGGAGGGGG----------------------------
>17450 Geophagus altifrons
GCAATCACACGTTGATTTTTCTCGACCAATCACAAAGATATCGGCACCCTCTATTTAGTATTTGGTGCCTGAGCTGGAATAGTGGGTACTGCTTTAAGCCTACTAATTCGAGCAGAACTAAGCCAACCTGGTTCCCTCCTTGGAGATGACCAAATTTATAATGTTATTGTTACTGCACACGCCTTTGTAATAATTTTCTTTATAGTAATGCCAGTTATAATTGGGGGCTTCGGCAACTGACTGGTACCACTAATAATTGGTGCTCCTGACATAGCCTTCCCTCGGATAAACAATATGAGTTTTTGACTCCTGCCCCCCTCATTTCTTCTCCTTCTGGCCTCCTCAGGTGTTGAAGCGGGGGTAGGTACAGGATGAACTGTGTACCCCCCATTAGCAGGTAATTTGGCACATGCCGGCCCATCTGTTGATTTAGCCATTTTTTCCCTCCACCTGGCCGGGGTCTCCTCAATCTTAGGAGCAATCAATTTTATTACCACCATTATTAACATGAAACCCCCAGCCACATCCCAGTACCAAACACCCCTATTTGTCTGATCAGTTCTTATTACCGCCATTCTCCTGCTTTTATCCCTTCCAGTTCTTGCCGCCGGCATTACTATGCTTTTAACCGACCGAAACCTAAACACAACCTTCTTCGACCCAGCGGGAGGGGGAGACCCTATTCTTTACCAACACTTA---
>1195 Geophagus altifrons
------------------------------------------------------------------------------------------------------------------------------------TCCCTCCTTGGAGATGACCAAATTTATAATGTCATTGTTACTGCGCACGCCTTTGTAATAATTTTCTTTATAGTAATGCCAGTTATAATTGGGGGCTTCGGCAACTGATTGGTACCACTAATAATTGGTGCTCCTGACATAGCCTTCCCTCGAATAAACAATATGAGTTTTTGACTCCTGCCCCCCTCATTTCTCCTCCTTCTGGCCTCCTCAGGTGTTGAGGCGGGGGTAGGTACAGGATGAACTGTGTACCCCCCATTAGCAGGTAATCTGGCACATGCCGGCCCATCTGTTGATTTAGCCATTTTTTCCCTCCACCTGGCCGGGGTCTCCTCAATCTTAGGAGCAATCAATTTTATTACCACCATTATTAACATGAAACCCCCAGCCACATCCCAGTACCAAACACCCCTATTTGTCTGATCAGTTCTTATTACCGCCATTCTCCTGCTTTTATCCCTTCCAGTTCTTGCCGCCGGCATTACTATGCTTTTAACCGACCGAA-----------------------------------------------------------------
>4600 Geophagus altifrons
---ATCACACGTTGATTTTTCTCGACCAATCACAAAGATATCGGCACCCTCTATTTAGTATTTGGTGCCTGAGCTGGAATAGTGGGTACTGCTTTAAGCCTACTAATTCGAGCAGAACTAAGCCAACCTGGTTCCCTCCTTGGAGATGACCAAATTTATAATGTTATTGTTACTGCACACGCCTTTGTAATAATTTTCTTTATAGTAATGCCAGTTATAATTGGGGGCTTCGGCAACTGACTAGTACCACTAATAATTGGTGCTCCTGACATAGCCTTCCCTCGGATAAACAATATGAGTTTTTGACTCCTGCCCCCCTCATTTCTTCTCCTTCTGGCCTCCTCAGGTGTTGAAGCGGGGGTAGGTACAGGATGAACTGTGTACCCCCCATTAGCAGGTAATTTGGCACATGCCGGCCCATCTGTTGATTTAGCCATTTTTTCCCTCCACCTGGCCGGGGTCTCCTCAATCTTAGGAGCAATCAATTTTATTACCACCATTATTAACATGAAACCCCCAGCCACATCCCAGTACCAAACACCCCTATTTGTCTGATCAGTTCTTATTACCGCCATTCTCCTGCTTTTATCCCTTCCAGTTCTTGCCGCCGGCATTACTATGCTTTTAACCGACCGAAACCTAAACACAACCTTCTTCGACC-----------------------------------------
>4601 Geophagus altifrons
---ATCACACGTTGATTTTTCTCGACCAATCACAAAGATATCGGCACCCTCTATTTAGTATTTGGTGCCTGAGCTGGAATAGTGGGTACTGCTTTAAGCCTACTAATTCGAGCAGAACTAAGCCAACCTGGTTCCCTCCTTGGAGATGACCAAATTTATAATGTTATTGTTACTGCACACGCCTTTGTAATAATTTTCTTTATAGTAATGCCAGTTATAATTGGGGGCTTCGGCAACTGACTAGTACCACTAATAATTGGTGCTCCTGACATAGCCTTCCCTCGGATAAACAATATGAGTTTTTGACTCCTGCCCCCCTCATTTCTTCTCCTTCTGGCCTCCTCAGGTGTTGAAGCGGGGGTAGGTACAGGATGAACTGTGTACCCCCCATTAGCAGGTAATTTGGCACATGCCGGCCCATCTGTTGATTTAGCCATTTTTTCCCTCCACCTGGCCGGGGTCTCCTCAATCTTAGGAGCAATCAATTTTATTACCACCATTATTAACATGAAACCCCCAGCCACATCCCAGTACCAAACACCCCTATTTGTCTGATCAGTTCTTATTACCGCCATTCTCCTGCTTTTATCCCTTCCAGTTCTTGCCGCCGGCATTACTATGCTTTTAACCGACCGAAACCTAAACACAACCTTCTTC---------------------------------------------
>16814 Geophagus altifrons
------------TGATTTTTCTCGACCAATCACAAAGATATCGGCACCCTCTATTTAGTATTTGGTGCCTGAGCTGGAATAGTGGGTACTGCTTTAAGCCTACTAATTCGAGCAGAACTAAGCCAACCTGGTTCCCTCCTTGGAGATGACCAAATTTATAATGTTATTGTTACTGCACACGCCTTTGTAATAATTTTCTTTATAGTAATGCCAGTTATAATTGGGGGCTTCGGCAACTGACTGGTACCACTAATAATTGGTGCTCCTGACATAGCCTTCCCTCGGATAAACAATATGAGTTTTTGACTCCTGCCCCCCTCATTTCTTCTCCTTCTGGCCTCCTCAGGTGTTGAAGCGGGGGTAGGTACAGGATGAACTGTGTACCCCCCATTAGCAGGTAATTTGGCACATGCCGGCCCATCTGTTGATTTAGCCATTTTTTCCCTCCACCTGGCCGGGGTCTCCTCAATCTTAGGAGCAATCAATTTTATTACCACCATTATTAACATGAAACCCCCAGCCACATCCCAGTACCAAACACCCCTATTTGTCTGATCAGTTCTTATTACCGCCATTCTCCTGCTTTTATCCCTTCCAGTTCTTGCCGCCGGCATTACTATGCTTTTAAC-------------------------------------------------------------------------
>387 Geophagus altifrons
---------CGTTGATTTTTCTCGACCAATCACAAAGATATCGGCACCCTCTATTTAGTATTTGGTGCCTGAGCTGGAATAGTGGGTACTGCTTTAAGCCTACTAATTCGAGCAGAACTAAGCCAACCTGGTTCCCTCCTTGGAGATGACCAAATTTATAATGTTATTGTTACTGCACACGCCTTTGTAATAATTTTCTTTATAGTAATGCCAGTTATAATTGGGGGCTTCGGCAACTGACTGGTACCACTAATAATTGGTGCTCCTGACATAGCCTTCCCTCGGATAAACAATATGAGTTTTTGACTCCTGCCCCCCTCATTTCTTCTCCTTCTGGCCTCCTCAGGTGTTGAAGCGGGGGTAGGTACAGGATGAACTGTGTACCCCCCATTAGCAGGTAATTTGGCACATGCCGGCCCATCTGTTGATTTAGCCATTTTTTCCCTCCACCTGGCCGGGGTCTCCTCAATCTTAGGAGCAATCAATTTTATTACCACCATTATTAACATGAAACCCCCAGCCACATCCCAGTACCAAACACCCCTATTTGTCTGATCAGTTCTTATTACCGCCATTCTCCTGCTTTTATCCCTTCCAGTTCTTGCCGCCGGCATTACTATGCTTTTAACCGACCGA------------------------------------------------------------------
>2825 Geophagus altifrons
---------CGTTGATTTTTCTCGACCAATCACAAAGATATCGGCACCCTCTATTTAGTATTTGGTGCCTGAGCTGGAATAGTGGGTACTGCTTTAAGCCTACTAATTCGAGCAGAACTAAGCCAACCTGGTTCCCTCCTTGGAGATGACCAAATTTATAATGTTATTGTTACTGCACACGCCTTTGTAATAATTTTCTTTATAGTAATGCCAGTTATAATTGGGGGCTTCGGCAACTGACTGGTACCACTAATAATTGGTGCTCCTGACATAGCCTTCCCTCGGATAAACAATATGAGTTTTTGACTCCTGCCCCCCTCATTTCTTCTCCTTCTGGCCTCCTCAGGTGTTGAAGCGGGGGTAGGTACAGGATGAACTGTGTACCCCCCATTAGCAGGTAATTTGGCACATGCCGGCCCATCTGTTGATTTAGCCATTTTTTCCCTCCACCTGGCCGGGGTCTCCTCAATCTTAGGAGCAATCAATTTTATTACCACCATTATTAACATGAAACCCCCAGCCACATCCCAGTACCAAACACCCCTATTTGTCTGATCAGTTCTTATTACCGCCATTCTCCTGCTTTTATCCCTTCCAGTTCTTGCCGCCGGCATTACTATGCTTTTAACCGACCGA------------------------------------------------------------------
>4604 Geophagus altifrons
---------CGTTGATTTTTCTCGACCAATCACAAAGATATCGGCACCCTCTATTTAGTATTTGGTGCCTGAGCTGGAATAGTGGGTACTGCTTTAAGCCTACTAATTCGAGCAGAACTAAGCCAACCTGGTTCCCTCCTTGGAGATGACCAAATTTATAATGTTATTGTTACTGCACACGCCTTTGTAATAATTTTCTTTATAGTAATGCCAGTTATAATTGGGGGCTTCGGCAACTGACTGGTACCACTAATAATTGGTGCTCCTGACATAGCCTTCCCTCGGATAAACAATATGAGTTTTTGACTCCTGCCCCCCTCATTTCTTCTCCTTCTGGCCTCCTCAGGTGTTGAAGCGGGGGTAGGTACAGGATGAACTGTGTACCCCCCATTAGCAGGTAATTTGGCACATGCCGGCCCATCTGTTGATTTAGCCATTTTTTCCCTTCACCTAGCCGGGGTCTCCTCAATCTTAGGAGCAATCAATTTTATTACCACCATTATTAACATGAAACCCCCAGCCACATCCCAGTACCAAACACCCCTCTTTGTCTGATCAGTTCTTATTACCGCCATTCTCCTGCTTTTATCCCTTCCAGTTCTTGCCGCCGGCATTACTATGCTTTTAACCGACCGA------------------------------------------------------------------
>16815 Geophagus altifrons
---------CGTTGATTTTTCTCGACCAATCACAAAGATATCGGCACCCTCTATTTAGTATTTGGTGCCTGAGCTGGAATAGTGGGTACTGCTTTAAGCCTACTAATTCGAGCAGAACTAAGCCAACCTGGTTCCCTCCTTGGAGATGACCAAATTTATAATGTTATTGTTACTGCACACGCCTTTGTAATAATTTTCTTTATAGTAATGCCAGTTATAATTGGGGGCTTCGGCAACTGACTGGTACCACTAATAATTGGTGCTCCTGACATAGCCTTCCCTCGGATAAACAATATGAGTTTTTGACTCCTGCCCCCCTCATTTCTTCTCCTTCTGGCCTCCTCAGGTGTTGAAGCGGGGGTAGGTACAGGATGAACTGTGTACCCCCCATTAGCAGGTAATTTGGCACATGCCGGCCCATCTGTTGATTTAGCCATTTTTTCCCTCCACCTGGCCGGGGTCTCCTCAATCTTAGGAGCAATCAATTTTATTACCACCATTATTAACATGAAACCCCCAGCCACATCCCAGTACCAAACACCCCTATTTGTCTGATCAGTTCTTATTACCGCCATTCTCCTGCTTTTATCCCTTCCAGTTCTTGCCGCCGGCATTACTATGCTTTTAACCGACCGAAACCTAAACACAACCTTC------------------------------------------------
>16823 Geophagus altifrons
---------CGTTGATTTTTCTCGACCAATCACAAAGATATCGGCACCCTCTATTTAGTATTTGGTGCCTGAGCTGGAATAGTGGGTACTGCTTTAAGCCTACTAATTCGAGCAGAACTAAGCCAACCTGGTTCCCTCCTTGGAGATGACCAAATTTATAATGTTATTGTTACTGCACACGCCTTTGTAATAATTTTCTTTATAGTAATGCCAGTTATAATTGGGGGCTTCGGCAACTGACTGGTACCACTAATAATTGGTGCTCCTGACATAGCCTTCCCTCGGATAAACAATATGAGTTTTTGACTCCTGCCCCCCTCATTTCTTCTCCTTCTGGCCTCCTCAGGTGTTGAAGCGGGGGTAGGTACAGGATGAACTGTGTACCCCCCATTAGCAGGTAATTTGGCACATGCCGGCCCATCTGTTGATTTAGCCATTTTTTCCCTCCACCTGGCCGGGGTCTCCTCAATCTTAGGAGCAATCAATTTTATTACCACCATTATTAACATGAAACCCCCAGCCACATCCCAGTACCAAACACCTCTATTTGTCTGATCAGTTCTTATTACCGCCATTCTCCTGCTTTTATCCCTTCCAGTTCTTGCCGCCGGCATTACTATGCTTTTAACCGACCGAAACCTAAACACAACCTTC------------------------------------------------
>1414 Geophagus altifrons
---------CGTTGATTTTTCTCGACCAATCACAAAGATATCGGCACCCTCTATTTAGTATTTGGTGCCTGAGCTGGAATAGTGGGTACTGCTTTAAGCCTACTAATTCGAGCAGAACTAAGCCAACCTGGTTCCCTCCTTGGAGATGACCAAATTTATAATGTTATTGTTACTGCACACGCCTTTGTAATAATTTTCTTTATAGTAATGCCAGTTATAATTGGGGGCTTCGGCAACTGATTGGTACCACTAATAATTGGTGCTCCTGACATAGCCTTCCCTCGAATAAACAATATGAGTTTTTGACTCCTGCCCCCCTCATTTCTCCTCCTTCTGGCCTCCTCAGGTGTTGAGGCGGGGGTAGGTACAGGATGAACTGTGTACCCCCCATTAGCAGGTAATCTGGCACATGCCGGCCCATCTGTTGATTTAGCCATTTTTTCCCTCCACCTGGCCGGGGTCTCCTCAATCTTAGGAGCAATCAATTTTATTACCACCATTATTAACATGAAACCCCCAGCCACATCCCAGTACCAAACACCCCTATTTGTCTGATCAGTTCTTATTACGGCCATTCTCCTGCTTTTATCCCTTCCAGTTCTTGCCGCCGGCATTACTATGCTTTTAACCGACCGA------------------------------------------------------------------
>1615 Geophagus altifrons
---------CGTTGATTTTTCTCGACCAATCACAAAGATATCGGCACCCTCTATTTAGTATTTGGTGCCTGAGCTGGAATAGTGGGTACTGCTTTAAGCCTACTAATTCGAGCAGAACTAAGCCAACCTGGCTCCCTCCTTGGAGATGACCAAATTTATAATGTTATTGTTACTGCACACGCCTTTGTAATAATTTTCTTTATAGTAATGCCAGTTATAATTGGGGGCTTCGGCAACTGATTGGTACCACTAATAATTGGTGCTCCTGACATAGCCTTCCCTCGAATAAACAATATGAGTTTTTGACTCCTGCCCCCCTCATTTCTCCTCCTTCTGGCCTCCTCAGGTGTTGAGGCGGGGGTAGGTACAGGATGAACTGTGTACCCCCCATTAGCAGGTAATCTGGCACATGCCGGCCCATCTGTTGATTTAGCCATTTTTTCCCTCCACCTGGCCGGGGTCTCCTCAATCTTAGGAGCAATCAATTTTATTACCACCATTATTAACATGAAACCCCCAGCCACATCCCAGTACCAAACACCCCTATTTGTCTGATCAGTTCTTATTACCGCCATTCTCCTGCTTTTATCCCTTCCAGTTCTTGCCGCCGGCATTACTATGCTTTTAACCGACCGA------------------------------------------------------------------
>1616 Geophagus altifrons
---------CGTTGATTTTTCTCGACCAATCACAAAGATATCGGCACCCTCTATTTAGTATTTGGTGCCTGAGCTGGAATAGTGGGTACTGCTTTAAGCCTACTAATTCGAGCAGAACTAAGCCAACCTGGCTCCCTCCTTGGAGATGACCAAATTTATAATGTTATTGTTACTGCACACGCCTTTGTAATAATTTTCTTTATAGTAATGCCAGTTATAATTGGGGGCTTCGGCAACTGATTGGTACCACTAATAATTGGTGCTCCTGACATAGCCTTCCCTCGAATAAACAATATGAGTTTTTGACTCCTGCCCCCCTCATTTCTCCTCCTTCTGGCCTCCTCAGGTGTTGAGGCGGGGGTAGGTACAGGATGAACTGTGTACCCCCCATTAGCAGGTAATCTGGCACATGCCGGCCCATCTGTTGATTTAGCCATTTTTTCCCTCCACCTGGCCGGGGTCTCCTCAATCTTAGGAGCAATCAATTTTATTACCACCATTATTAACATGAAACCCCCAGCCACATCCCAGTACCAAACACCCCTATTTGTCTGATCAGTTCTTATTACCGCCATTCTCCTGCTTTTATCCCTTCCAGTTCTTGCCGCCGGCATTACTATGCTTTTAACCGACCGA------------------------------------------------------------------
>2158 Geophagus altifrons
---------CGTTGATTTTTCTCGACCAATCACAAAGATATCGGCACCCTCTATTTAGTATTTGGTGCCTGAGCTGGAATAGTGGGTACTGCTTTAAGCCTACTAATTCGAGCAGAACTAAGCCAACCTGGCTCCCTCCTTGGAGATGACCAAATTTATAATGTTATTGTTACTGCACACGCCTTTGTAATAATTTTCTTTATAGTAATGCCAGTTATAATTGGGGGCTTCGGCAACTGATTGGTACCACTAATAATTGGTGCTCCTGACATAGCCTTCCCTCGAATAAACAATATGAGTTTTTGACTCCTGCCCCCCTCATTTCTCCTCCTTCTGGCCTCCTCAGGTGTTGAGGCGGGGGTAGGTACAGGATGAACTGTGTACCCCCCATTAGCAGGTAATCTGGCACATGCCGGCCCATCTGTTGATTTAGCCATTTTTTCCCTCCACCTGGCCGGGGTCTCCTCAATCTTAGGAGCAATCAATTTTATTACCACCATTATTAACATAAAACCCCCAGCCACATCCCAGTACCAAACACCCCTATTTGTCTGATCAGTTCTTATTACCGCCATTCTCCTGCTTTTATCCCTTCCAGTTCTTGCCGCCGGCATTACTATGCTTTTAACCGACCGA------------------------------------------------------------------
>2163 Geophagus altifrons
---------CGTTGATTTTTCTCGACCAATCACAAAGATATCGGCACCCTCTATTTAGTATTTGGTGCCTGAGCTGGAATAGTGGGTACTGCTTTAAGCCTACTAATTCGAGCAGAACTAAGCCAACCTGGCTCCCTCCTTGGAGATGACCAAATTTATAATGTTATTGTTACTGCACACGCCTTTGTAATAATTTTCTTTATAGTAATGCCAGTTATAATTGGGGGCTTCGGCAACTGATTGGTACCACTAATAATTGGTGCTCCTGACATAGCCTTCCCTCGAATAAACAATATGAGTTTTTGACTCCTGCCCCCCTCATTTCTCCTCCTTCTGGCCTCCTCAGGTGTTGAGGCGGGGGTAGGTACAGGATGAACTGTGTACCCCCCATTAGCAGGTAATCTGGCACATGCCGGCCCATCTGTTGATTTAGCCATTTTTTCCCTCCACCTGGCCGGGGTCTCCTCAATCTTAGGAGCAATCAATTTTATTACCACCATTATTAACATAAAACCCCCAGCCACATCCCAGTACCAAACACCCCTATTTGTCTGATCAGTTCTTATTACCGCCATTCTCCTGCTTTTATCCCTTCCAGTTCTTGCCGCCGGCATTACTATGCTTTTAACCGACCGA------------------------------------------------------------------
>2159 Geophagus altifrons
---------CGTTGATTTTTCTCGACCAATCACAAAGATATCGGCACCCTCTATTTAGTATTTGGTGCCTGAGCTGGAATAGTGGGTACTGCTTTAAGCCTACTAATTCGAGCAGAACTAAGCCAACCTGGCTCCCTCCTTGGAGATGACCAAATTTATAATGTTATTGTTACTGCACACGCCTTTGTAATAATTTTCTTTATAGTAATGCCAGTTATAATCGGGGGCTTCGGCAACTGATTGGTACCACTAATAATTGGTGCTCCTGACATAGCCTTCCCTCGAATAAACAATATGAGTTTTTGACTCCTGCCCCCCTCATTTCTCCTCCTTCTGGCCTCCTCAGGTGTTGAGGCGGGGGTAGGTACAGGATGAACTGTGTACCCCCCATTAGCAGGTAATCTGGCACATGCCGGCCCATCTGTTGATTTAGCCATTTTTTCCCTCCACCTGGCCGGGGTCTCCTCAATCTTAGGAGCAATCAATTTTATTACCACCATTATTAACATGAAACCCCCAGCCACATCCCAGTACCAAACACCCCTATTTGTCTGATCAGTTCTTATTACCGCCATTCTCCTGCTTTTATCCCTTCCAGTTCTTGCCGCCGGCATTACTATGCTTTTAACCGACCGA------------------------------------------------------------------
>2162 Geophagus altifrons
---------CGTTGATTTTTCTCGACCAATCACAAAGATATCGGCACCCTCTATTTAGTATTTGGTGCCTGAGCTGGAATAGTGGGTACTGCTTTAAGCCTACTAATTCGAGCAGAACTAAGCCAACCTGGCTCCCTCCTTGGAGATGACCAAATTTATAATGTTATTGTTACTGCACACGCCTTTGTAATAATTTTCTTTATAGTAATGCCAGTTATAATCGGGGGCTTCGGCAACTGATTGGTACCACTAATAATTGGTGCTCCTGACATAGCCTTCCCTCGAATAAACAATATGAGTTTTTGACTCCTGCCCCCCTCATTTCTCCTCCTTCTGGCCTCCTCAGGTGTTGAGGCGGGGGTAGGTACAGGATGAACTGTGTACCCCCCATTAGCAGGTAATCTGGCACATGCCGGCCCATCTGTTGATTTAGCCATTTTTTCCCTCCACCTGGCCGGGGTCTCCTCAATCTTAGGAGCAATCAATTTTATTACCACCATTATTAACATGAAACCCCCAGCCACATCCCAGTACCAAACACCCCTATTTGTCTGATCAGTTCTTATTACCGCCATTCTCCTGCTTTTATCCCTTCCAGTTCTTGCCGCCGGCATTACTATGCTTTTAACCGACCGA------------------------------------------------------------------
>2165 Geophagus altifrons
---------CGTTGATTTTTCTCGACCAATCACAAAGATATCGGCACCCTCTATTTAGTATTTGGTGCCTGAGCTGGAATAGTGGGTACTGCTTTAAGCCTACTAATTCGAGCAGAACTAAGCCAACCTGGCTCCCTCCTTGGAGATGACCAAATTTATAATGTTATTGTTACTGCACACGCCTTTGTAATAATTTTCTTTATAGTAATGCCAGTTATAATCGGGGGCTTCGGCAACTGATTGGTACCACTAATAATTGGTGCTCCTGACATAGCCTTCCCTCGAATAAACAATATGAGTTTTTGACTCCTGCCCCCCTCATTTCTCCTCCTTCTGGCCTCCTCAGGTGTTGAGGCGGGGGTAGGTACAGGATGAACTGTGTACCCCCCATTAGCAGGTAATCTGGCACATGCCGGCCCATCTGTTGATTTAGCCATTTTTTCCCTCCACCTGGCCGGGGTCTCCTCAATCTTAGGAGCAATCAATTTTATTACCACCATTATTAACATGAAACCCCCAGCCACATCCCAGTACCAAACACCCCTATTTGTCTGATCAGTTCTTATTACCGCCATTCTCCTGCTTTTATCCCTTCCAGTTCTTGCCGCCGGCATTACTATGCTTTTAACCGACCGA------------------------------------------------------------------
>2166 Geophagus altifrons
---------CGTTGATTTTTCTCGACCAATCACAAAGATATCGGCACCCTCTATTTAGTATTTGGTGCCTGAGCTGGAATAGTGGGTACTGCTTTAAGCCTACTAATTCGAGCAGAACTAAGCCAACCTGGCTCCCTCCTTGGAGATGACCAAATTTATAATGTTATTGTTACTGCACACGCCTTTGTAATAATTTTCTTTATAGTAATGCCAGTTATAATCGGGGGCTTCGGCAACTGATTGGTACCACTAATAATTGGTGCTCCTGACATAGCCTTCCCTCGAATAAACAATATGAGTTTTTGACTCCTGCCCCCCTCATTTCTCCTCCTTCTGGCCTCCTCAGGTGTTGAGGCGGGGGTAGGTACAGGATGAACTGTGTACCCCCCATTAGCAGGTAATCTGGCACATGCCGGCCCATCTGTTGATTTAGCCATTTTTTCCCTCCACCTGGCCGGGGTCTCCTCAATCTTAGGAGCAATCAATTTTATTACCACCATTATTAACATGAAACCCCCAGCCACATCCCAGTACCAAACACCCCTATTTGTCTGATCAGTTCTTATTACCGCCATTCTCCTGCTTTTATCCCTTCCAGTTCTTGCCGCCGGCATTACTATGCTTTTAACCGACCGA------------------------------------------------------------------
>2673 Geophagus altifrons
---------CGTTGATTTTTCTCGACCAATCACAAAGATATCGGCACCCTCTATTTAGTATTTGGTGCCTGAGCTGGAATAGTGGGTACTGCTTTAAGCCTACTAATTCGAGCAGAACTAAGCCAACCTGGCTCCCTCCTTGGAGATGACCAAATTTATAATGTTATTGTTACTGCACACGCCTTTGTAATAATTTTCTTTATAGTAATGCCAGTTATAATTGGGGGCTTCGGCAACTGATTGGTACCACTAATAATTGGTGCTCCTGACATAGCCTTCCCTCGAATAAACAATATGAGTTTTTGACTCCTGCCCCCCTCATTTCTCCTCCTTCTGGCCTCCTCAGGTGTTGAGGCGGGGGTAGGTACAGGATGAACTGTGTACCCCCCATTAGCAGGTAATCTGGCACATGCCGGCCCATCTGTTGATTTAGCCATCTTTTCCCTCCACCTGGCCGGGGTCTCCTCAATCTTAGGAGCAATCAATTTTATCACCACCATTATTAACATGAAACCCCCAGCCACATCCCAATACCAAACACCCCTATTTGTCTGATCAGTTCTTATTACCGCCATTCTCCTGCTTTTATCCCTTCCAGTTCTTGCCGCCGGCATTACTATGCTTTTAACCGACCGA------------------------------------------------------------------
>104696 Geophagus altifrons
---------CGTTGATTTTTCTCGACCAATCACAAAGATATCGGCACCCTCTATTTAGTATTTGGTGCCTGAGCTGGAATAGTGGGTACTGCTTTAAGCCTACTAATTCGAGCAGAACTAAGCCAACCTGGCTCCCTCCTTGGAGATGACCAAATTTATAATGTTATTGTTACTGCACACGCCTTTGTAATAATTTTCTTTATAGTAATGCCAGTTATAATTGGGGGCTTCGGCAACTGATTGGTACCACTAATAATTGGTGCTCCTGACATAGCCTTCCCTCGAATAAACAATATGAGTTTTTGACTCCTGCCCCCCTCATTTCTCCTCCTTCTGGCCTCCTCAGGTGTTGAGGCGGGGGTAGGTACAGGATGAACTGTGTACCCCCCATTAGCAGGTAATCTGGCACATGCCGGCCCATCTGTTGATTTAGCCATCTTTTCCCTCCACCTGGCCGGGGTCTCCTCAATCTTAGGAGCAATCAATTTTATTACCACCATTATTAACATGAAACCCCCAGCCACATCCCAGTACCAAACACCCCTATTTGTCTGATCAGTTCTTATTACCGCCATTCTCCTGCTTTTATCCCTTCCAGTTCTTGCCGCCGGCATTACTATGCTTTTAACCGACCGAAACCTAAACACAACCTTCTTCGACCCAGCGGGAGGAGGAGACCCTATTCTTTACCAACAC------
>104697 Geophagus altifrons
---------CGTTGATTTTTCTCGACCAATCACAAAGATATCGGCACCCTCTATTTAGTATTTGGTGCCTGAGCTGGAATAGTGGGTACTGCTTTAAGCCTACTAATTCGAGCAGAACTAAGCCAACCTGGCTCCCTCCTTGGAGATGACCAAATTTATAATGTTATTGTTACTGCACACGCCTTTGTAATAATTTTCTTTATAGTAATGCCAGTTATAATTGGGGGCTTCGGCAACTGATTGGTACCACTAATAATTGGTGCTCCTGACATAGCCTTCCCTCGAATAAACAATATGAGTTTTTGACTCCTGCCCCCCTCATTTCTCCTCCTTCTGGCCTCCTCAGGTGTTGAGGCGGGGGTAGGTACAGGATGAACTGTGTACCCCCCATTAGCAGGTAATCTGGCACATGCCGGCCCATCTGTTGATTTAGCCATCTTTTCCCTCCACCTGGCCGGGGTCTCCTCAATCTTAGGAGCAATCAATTTTATCACCACCATTATTAACATAAAACCCCCAGCCACATCCCAGTACCAAACACCCCTATTTGTCTGATCAGTTCTTATTACCGCCATTCTCCTGCTTTTATCCCTTCCAGTTCTTGCCGCCGGCATTACTATGCTTT-----------------------------------------------------------------------------
>1409 Geophagus altifrons
---------CGTTGATTTTTCTCGACCAATCACAAAGATATCGGCACCCTCTATTTAGTATTTGGTGCCTGAGCTGGAATAGTGGGTACTGCTTTAAGCCTACTAATTCGAGCAGAACTAAGCCAACCTGGCTCCCTCCTTGGAGATGACCAAATTTATAATGTTATTGTTACTGCACACGCCTTTGTAATAATTTTCTTTATAGTAATGCCAGTTATAATTGGGGGCTTCGGCAACTGATTGGTACCACTAATAATTGGTGCTCCTGACATAGCCTTCCCTCGAATAAACAATATGAGTTTTTGACTCCTGCCCCCCTCATTTCTCCTCCTTCTGGCCTCCTCAGGTGTTGAGGC----------------------------------------------------------------------------------------------------------------------------------------------------------------------------------------------------------------------------------------------------------------------------------------------------------------------------------------------------------
>1410 Geophagus altifrons
---------CGTTGATTTTTCTCGACCAATCACAAAGATATCGGCACCCTCTATTTAGTATTTGGTGCCTGAGCTGGAATAGTGGGTACTGCTTTAAGCCTACTAATTCGAGCAGAACTAAGCCAACCTGGCTCCCTCCTTGGAGATGACCAAATTTATAATGTTATTGTTACTGCACACGCCTTTGTAATAATTTTCTTTATAGTAATGCCAGTTATAATTGGGGGCTTCGGCAACTGATTGGTACCACTAATAATTGGTGCTCCTGACATAGCCTTCCCTCGAATAAACAATATGAGTTTTTGACTCCTGCCCCCCTCATTTCTCCTCCTTCTGGCCTCCTCAGG-------------------------------------------------------------------------------------------------------------------------------------------------------------------------------------------------------------------------------------------------------------------------------------------------------------------------------------------------------------------
>14455 Geophagus altifrons
---------CGTTGATTTTTCTCGACCAATCACAAAGATATCGGCACCCTCTATTTAGTATTTGGTGCCTGAGCTGGAATAGTGGGTACTGCTTTAAGCCTACTAATTCGAGCAGAACTAAGCCAACCTGGCTCCCTCCTTGGAGATGACCAAATTTATAATGTTATTGTTACTGCACACGCCTTTGTAATAATTTTCTTTATAGTAATGCCAGTTATAATTGGGGGCTTCGGCAACTGATTGGTACCACTAATAATTGGTGCTCCTGACATAGCCTTCCCTCGAATAAACAATATGAGTTTTTGACTCCTGCCCCCCTCATTTCTCCTCCTTCTGGCCTCCTCAGGTGTTGAGG-----------------------------------------------------------------------------------------------------------------------------------------------------------------------------------------------------------------------------------------------------------------------------------------------------------------------------------------------------------
>12076 Geophagus altifrons
GCAATCACACGTTGATTTTTCTCGACCAATCACAAAGATATCGGCACCCTCTATTTAGTATTTGGTGCCTGAGCTGGAATAGTGGGTACTGCTTTAAGCCTACTAATTCGAGCAGAACTAAGCCAACCTGGCTCCCTCCTTGGAGATGACCAAATTTATAATGTTATTGTTACTGCACACGCCTTTGTAATAATTTTCTTTATAGTAATGCCAGTTATAATTGGGGGCTTCGGCAACTGATTGGTACCACTAATAATTGGTGCTCCTGACATAGCCTTCCCTCGAATAAACAATATGAGTTTTTGACTCCTGCCCCCCTCATTTCTCCTCCTTCTGGCCTCCTCAGGTGTTGAGGCGGGGGTAGGTACAGGATGAACTGTGTACCCCCCATTAGCAGGTAATCTGGCACATGCCGGCCCATCTGTTGATTTAGCCATTTTTTCCCTCCACCTGGCCGGGGTCTCCTCAATCTTAGGAGCAATCAATTTTATTACCACCATTATTAACATGAAACCCCCAGCCACATCCCAGTACCAAACACCCCTATTTGTCTGATCAGTTCTTATTACCGCCATTCTCCTGCTTTTATCCCTTCCAGTTCTTGCCGCCGGCATTACTATGCTTTTAACCGACCGAAACCTAAACACA------------------------------------------------------
>16885 Geophagus altifrons
---------------------------------------------------------------GGAGCCTGAGCTGGAATAGTGGGTACTGCTTTAAGCCTACTAATTCGAGCAGAACTAAGCCAACCTGGCTCCCTCCTTGGAGATGACCAAATTTATAATGTTATTGTTACTGCACACGCCTTTGTAATAATTTTCTTTATAGTAATGCCAGTTATAATTGGGGGCTTCGGCAACTGATTGGTACCACTAATAATTGGTGCTCCTGACATAGCCTTCCCTCGAATAAACAATATGAGTTTTTGACTCCTGCCCCCCTCATTTCTCCTCCTTCTGGCCTCCTCAGGTGTTGAGGCGGGGGTAGGTACAGGATGAACTGTGTACCCCCCATTAGCAGGTAATCTGGCACATGCCGGCCCATCTGTTGATTTAGCCATTTTTTCCCTCCACCTGGCCGGGGTCTCCTCAATCTTAGGAGCAATCAATTTTATTACCACCATTATTAACATGAAACCCCCAGCCACATCCCAGTACCAAACACCCCTATTTGTCTGATCAGTTCTTATTACCGCCATTCTCCTGCTTTTATCCCTTCCAGTTCTTGCCGCCGGCATTACTATGCTTTTAACCGACCGAAACCTAAA----------------------------------------------------------
>16887 Geophagus altifrons
---------------------------------------------------------GTATTTGGTGCCTGAGCTGGAATAGTGGGTACTGCTTTAAGCCTACTAATTCGAGCAGAACTAAGCCAACCTGGCTCCCTCCTTGGAGATGACCAAATTTATAATGTTATTGTTACTGCACACGCCTTTGTAATAATTTTCTTTATAGTAATGCCAGTTATAATTGGGGGCTTCGGCAACTGATTGGTACCACTAATAATTGGTGCTCCTGACATAGCCTTCCCTCGAATAAACAATATGAGTTTTTGACTCCTGCCCCCCTCATTTCTCCTCCTTCTGGCCTCCTCAGGTGTTGAGGCGGGGGTAGGTACAGGATGAACTGTGTACCCCCCATTAGCAGGTAATCTGGCACATGCCGGCCCATCTGTTGATTTAGCCATTTTTTCCCTCCACCTGGCCGGGGTCTCCTCAATCTTAGGAGCAATCAATTTTATTACCACCATTATTAACATGAAAC--------------------------------------------------------------------------------------------------------------------------------------------------------------------------------------------
>1657 Geophagus argyrostictus
GCAATCACACGTTGATTTTTCTCGACCAATCACAAAGATATCGGCACCCTTTATTTAGTATTTGGTGCCTGAGCTGGAATAGTGGGCACTGCTTTAAGCCTACTAATTCGAGCAGAACTAAGCCAACCCGGCTCCCTCCTTGGAGATGACCAAATTTATAATGTCATTGTTACTGCACACGCCTTTGTAATAATTTTCTTTATAGTTATACCAGTTATAATTGGAGGCTTTGGCAACTGACTGGTACCACTAATAATTGGTGCTCCTGACATAGCCTTCCCTCGAATAAACAATATAAGTTTCTGACTCCTACCCCCCTCATTTCTACTCCTCCTAGCATCCTCAGGTGTTGAGGCAGGGGTGGGCACAGGATGAACTGTATACCCCCCATTAGCAGGCAACCTGGCACATGCCGGCCCATCTGTTGATTTAGCCATTTTTTCCCTTCACTTGGCCGGGGTCTCCTCAATCTTAGGAGCAATCAATTTTATTACCACCATTATTAACATGAAGCCCCCTGCCACCTCTCAATACCAAACACCCCTATTTGTTTGGTCAGTTCTTATTACCGCCATTCTTCTACTTTTATCTCTTCCAGTTCTTGCCGCCGGCATTACCATGCTCTTAACCGACCGAAACCTAAACACAACCTTCTTTG--------------------------------------------
>1760 Geophagus argyrostictus
---ATCACACGTTGATTTTTCTCGACCAATCACAAAGATATCGGCACCCTTTATTTAGTATTTGGTGCCTGAGCTGGAATAGTGGGCACTGCTTTAAGCCTACTAATTCGAGCAGAACTAAGCCAACCCGGCTCCCTCCTTGGAGATGACCAAATTTATAATGTCATTGTTACTGCACACGCCTTTGTAATAATTTTCTTTATAGTTATACCAGTTATAATTGGAGGCTTTGGCAACTGACTGGTACCACTAATAATTGGTGCTCCTGACATAGCCTTCCCTCGAATAAACAATATAAGTTTCTGACTCCTACCCCCCTCATTTCTACTCCTCCTAGCATCCTCAGGTGTTGAGGCAGGGGTGGGCACAGGATGAACTGTATACCCCCCATTAGCAGGCAACCTGGCACATGCCGGCCCATCTGTTGATTTAGCCATTTTTTCCCTTCACTTGGCCGGGGTCTCCTCAATCTTAGGAGCAATCAATTTTATTACCACCATTATTAACATGAAGCCCCCTGCCACCTCTCAATACCAAACACCCCTATTTGTTTGGTCAGTTCTTATTACCGCCATTCTTCTACTTTTATCTCTTCCAGTTCTTGCCGCCGGCATTACCATGCTCTTAACCGACCGAAACCTAAACACA------------------------------------------------------
>1756 Geophagus argyrostictus
GCAATCACACGTTGATTTTTCTCGACCAATCACAAAGATATCGGCACCCTTTATTTAGTATTTGGTGCCTGAGCTGGAATAGTGGGCACTGCTTTAAGCCTACTAATTCGAGCAGAACTAAGCCAACCCGGCTCCCTCCTTGGAGATGACCAAATTTATAATGTCATTGTTACTGCACACGCCTTTGTAATAATTTTCTTTATAGTTATACCAGTTATAATTGGAGGCTTTGGCAACTGACTGGTACCACTAATAATTGGTGCTCCTGACATAGCCTTCCCTCGAATAAACAATATAAGTTTCTGACTCCTACCCCCCTCATTTCTACTCCTCCTAGCATCCTCAGGTGTTGAGGCAGGGGTGGGCACAGGATGAACTGTATACCCCCCATTAGCAGGCAACCTGGCACATGCCGGCCCATCTGTTGATTTAGCCATTTTTTCCCTTCACTTGGCCGGGGTCTCCTCAATCTTAGGAGCAATCAATTTTATTACCACCATTATTAACATGAAGCCCCCTGCCACCTCTCAATACCAAACACCTCTATTTGTTTGGTCAGTTCTTATTACCGCCATTCTTCTACTTTTATCTCTTCCAGTTCTTGCCGCCGGCATTACCATGCTCTTAACCGACCGAAACCTAAACACAACTTTCTTT---------------------------------------------
>1758 Geophagus argyrostictus
GCAATCACACGTTGATTTTTCTCGACCAATCACAAAGATATCGGCACCCTTTATTTAGTATTTGGTGCCTGAGCTGGAATAGTGGGCACTGCTTTAAGCCTACTAATTCGAGCAGAACTAAGCCAACCCGGCTCCCTCCTTGGAGATGACCAAATTTATAATGTCATTGTTACTGCACACGCCTTTGTAATAATTTTCTTTATAGTTATACCAGTTATAATTGGAGGCTTTGGCAACTGACTGGTACCACTAATAATTGGTGCTCCTGACATAGCCTTCCCTCGAATAAACAATATAAGTTTCTGACTCCTACCCCCCTCATTTCTACTCCTCCTAGCATCCTCAGGTGTTGAGGCAGGGGTGGGCACAGGATGAACTGTATACCCCCCATTAGCAGGCAACCTGGCACATGCCGGCCCATCTGTTGATTTAGCCATTTTTTCCCTTCACTTGGCCGGGGTCTCCTCAATCTTAGGAGCAATCAATTTTATTACCACCATTATTAACATGAAGCCCCCTGCCACCTCTCAATACCAAACACCCCTATTTGTTTGGTCAGTTCTTATTACCGCCATTCTTCTACTTTTATCTCTTCCAGTTCTTGCCGCCGGCATTACCATGCTCTTAACCGACCGAAACCTAAACACAACTTTCTTT---------------------------------------------
>11060 Geophagus argyrostictus
---------CGTTGATTTTTCTCGACCAATCACAAAGATATCGGCACCCTTTATTTAGTATTTGGTGCCTGAGCTGGAATAGTGGGCACTGCTTTAAGCCTACTAATTCGAGCAGAACTAAGCCAACCCGGCTCCCTCCTTGGAGATGACCAAATTTATAATGTCATTGTTACTGCACACGCCTTTGTAATAATTTTCTTTATAGTTATACCAGTTATAATTGGAGGCTTTGGCAACTGACTGGTACCACTAATAATTGGTGCTCCTGACATAGCCTTCCCTCGAATAAACAATATAAGTTTCTGACTCCTACCCCCCTCATTTCTACTCCTCCTAGCATCCTCAGGTGTTGAGGCAGGGGTGGGCACAGGATGAACTGTATACCCCCCATTAGCAGGCAACCTGGCACATGCCGGCCCATCTGTTGATTTAGCCATTTTTTCCCTTCACTTGGCCGGGGTCTCCTCAATCTTAGGAGCAATCAATTTTATTACCACCATTATTAACATGAAGCCCCCTGCCACCTCTCAATACCAAACACCCCTATTTGTTTGGTCAGTTCTTATTACCGCCATTCTTCTACTTTTATCTCTTCCAGTTCTTGCCGCCGGCATTACCATGCTCTTAACCGACCGAA-----------------------------------------------------------------
>14924 Geophagus sp 5
------ACACGTTGATTTTTCTCGACCAATCACAAAGATATCGGCACCCTTTATTTAGTATTTGGTGCCTGAGCTGGAATAGTGGGCACTGCTTTAAGCCTACTAATTCGAGCAGAACTAAGCCAACCTGGCTCCCTCCTTGGAGATGACCAAATTTATAATGTCATTGTTACTGCACACGCCTTTGTAATAATTTTCTTTATAGTTATACCAGTTATAATTGGAGGCTTTGGCAACTGACTGGTACCACTAATAATTGGTGCTCCTGACATAGCCTTCCCTCGAATAAACAATATGAGTTTCTGACTCCTGCCCCCCTCATTTCTCCTCCTCCTAGCATCCTCAGGTGTTGAAGCAGGGGTGGGCACAGGATGAACTGTATACCCCCCATTAGCAGGTAACCTGGCACATGCCGGTCCATCTGTTGATTTAGCCATTTTTTCCCTCCACCTGGCCGGGGTCTCCTCAATCTTAGGAGCAATCAATTTTATTACCACCATTATTAACATAAAACCCCCAGCCACCTCCCAATACCAAACACCCCTATTTGTTTGGTCAGTTCTTATTACCGCCATTCTTCTACTTTTATCTCTTCCAGTTCTTGCCGCCGGCATTACCATGCTCTTAACCGACCGAAACCTAAACACAACTTTCTTTG--------------------------------------------
>14925 Geophagus sp 5
------ACACGTTGATTTTTCTCGACCAATCACAAAGATATCGGCACCCTTTATTTAGTATTTGGTGCCTGAGCTGGAATAGTGGGCACTGCTTTAAGCCTGCTAATTCGAGCAGAACTAAGCCAACCTGGCTCCCTCCTTGGAGATGACCAAATTTATAATGTCATTGTTACTGCACACGCCTTTGTAATAATTTTCTTTATAGTTATACCAGTTATAATTGGAGGCTTTGGCAACTGACTAGTACCACTAATAATTGGTGCTCCTGACATAGCCTTCCCTCGAATAAACAATATGAGTTTCTGACTCCTGCCCCCCTCATTTCTCCTCCTCCTAGCATCCTCAGGTGTTGAAGCAGGGGTGGGCACAGGATGAACTGTATACCCCCCATTAGCAGGTAACCTGGCACATGCCGGTCCATCTGTTGATTTAGCCATTTTTTCCCTCCACCTGGCCGGGGTCTCCTCAATCTTAGGAGCAATCAATTTTATTACCACCATTATTAACATAAAGCCCCCAGCCACCTCCCAATACCAAACACCCCTATTTGTTTGGTCAGTTCTTATTACCGCCATTCTTCTACTTTTATCTCTTCCAGTTCTTGCCGCCGGCATTACCATGCTCTTAACCGACCGAAACCTAAACACA------------------------------------------------------
>104576 Geophagus sp 5
---------CGTTGATTTTTCTCGACCAATCACAAAGATATCGGCACCCTTTATTTAGTATTTGGTGCCTGAGCTGGAATAGTGGGCACTGCTTTAAGCCTGCTAATTCGAGCAGAACTAAGCCAACCTGGCTCCCTCCTTGGAGATGACCAAATTTATAATGTCATTGTTACTGCACACGCCTTTGTAATAATTTTCTTTATAGTTATACCAGTTATAATTGGAGGCTTTGGCAACTGACTAGTACCACTAATAATTGGTGCTCCTGACATAGCCTTCCCTCGAATAAACAATATGAGTTTCTGACTCCTGCCCCCCTCATTTCTCCTCCTCCTAGCATCCTCAGGTGTTGAAGCAGGGGTGGGCACAGGATGAACTGTATACCCCCCATTAGCAGGTAACCTGGCACATGCCGGTCCATCTGTTGATTTAGCCATTTTTTCCCTCCACCTGGCCGGGGTCTCCTCAATCTTAGGAGCAATCAATTTTATTACCACCATTATTAACATAAAGCCCCCAGCCACCTCCCAATACCAAACACCCCTATTTGTTTGGTCAGTTCTTATTACCGCCATTCTCCTGCTTTTATCTCTTCCAGTTCTTGCCGCCGGCATTACCATGCTTTTAACCGACCGAAACCTAAACAC-------------------------------------------------------
>11550 Geophagus sp 4
GCAATCACACGTTGATTTTTCTCGACCAATCACAAAGATATCGGCACCCTTTATTTAGTATTTGGTGCCTGAGCTGGAATAGTAGGCACTGCTTTAAGCCTACTAATTCGAGCAGAACTAAGCCAACCTGGCTCCCTTCTTGGAGATGACCAAATTTACAATGTCATTGTTACTGCACACGCCTTTGTAATAATTTTTTTTATAGTCATACCAGTTATAATTGGAGGCTTTGGCAACTGACTGGTACCACTAATAATTGGTGCTCCTGACATAGCCTTCCCTCGAATAAACAATATGAGTTTCTGACTCCTGCCCCCCTCATTTCTCCTCCTCCTAGCATCCTCAGGTGTTGAAGCAGGGGTGGGCACAGGATGAACTGTATACCCCCCCTTAGCAGGTAATCTGGCACATGCCGGCCCATCTGTTGATTTAGCCATTTTTTCCCTCCACTTGGCCGGAGTTTCCTCAATCTTAGGAGCAATCAATTTTATTACCACCATTATTAACATGAAGCCCCCAGCCACCTCCCAATACCAAACACCCCTATTTGTTTGGTCAGTTCTTATTACCGCCATTCTTCTACTTTTGTCTCTTCCAGTTCTTGCCGCCGGCATTACCATGCTCTTAACCGACCGAAACCTAAACACA------------------------------------------------------
>11781 Geophagus sp 4
GCAATCACACGTTGATTTTTCTCGACCAATCACAAAGATATCGGCACCCTTTATTTAGTATTTGGTGCCTGAGCTGGAATAGTAGGCACTGCTTTAAGCCTACTAATTCGAGCAGAACTAAGCCAACCTGGCTCCCTTCTTGGAGATGACCAAATTTACAATGTCATTGTTACTGCACACGCCTTTGTAATAATTTTTTTTATAGTCATACCAGTTATAATTGGAGGCTTTGGCAACTGACTGGTACCACTAATAATTGGTGCTCCTGACATAGCCTTCCCTCGAATAAACAATATGAGTTTCTGACTCCTGCCCCCCTCATTTCTCCTCCTCCTAGCATCCTCAGGTGTTGAAGCAGGGGTGGGCACAGGATGAACTGTATACCCCCCCTTAGCAGGTAATCTGGCACATGCCGGCCCATCTGTTGATTTAGCCATTTTTTCCCTCCACTTGGCCGGAGTTTCCTCAATCTTAGGAGCAATCAATTTTATTACCACCATTATTAACATGAAGCCCCCAGCCACCTCCAAATACCAAACACCCCTATTTGTTTGGTCAGTTCTTATTACCGCCATTCTTCTACTTTTGTCTCTTCCAGTTCTTGCCGCCGGCATTACCATGCTCTTAACCGACCGAAACCTAAACACAACTTTCTTT---------------------------------------------
>11555 Geophagus sp 4
---------CGTTGATTTTTCTCGACCAATCACAAAGATATCGGCACCCTTTATTTAGTATTTGGTGCCTGAGCTGGAATAGTAGGCACTGCTTTAAGCCTACTAATTCGAGCAGAACTAAGCCAACCTGGCTCCCTTCTTGGAGATGACCAAATTTACAATGTCATTGTTACTGCACACGCCTTTGTAATAATTTTTTTTATAGTCATACCAGTTATAATTGGAGGCTTTGGCAACTGACTGGTACCACTAATAATTGGTGCTCCTGACATAGCCTTCCCTCGAATAAACAATATGAGTTTCTGACTCCTGCCCCCCTCATTTCTCCTCCTCCTAGCATCCTCAGGTGTTGAGGCAGGGGTGGGCACAGGATGAACTGTATACCCCCCCTTAGCAGGTAATCTGGCACATGCCGGCCCATCTGTTGATTTAGCCATTTTTTCCCTCCACTTGGCCGGAGTTTCCTCAATCTTAGGAGCAATCAATTTTATTACCACCATTATTAACATGAAGCCCCCAGCCACCTCCCAATACCAAACACCCCTATTTGTTTGGTCAGTTCTTATTACCGCCATTCTTCTACTTTTGTCTCTTCCAGTTCTTGCCGCCGGCATTACCATGCTCTTAACCGACCGAAACCTAAACACAACCTT-------------------------------------------------
>1837 Geophagus argyrostictus
---------------------------------------------------------------------------------------------------------ATTCGAGCAGAACTAAGCCAACCCGGCTCCCTCCTTGTAGATGACCAAATTTATAATGTCATTGTTACTGCACACGCCTTTGTAATAATTTTCTTTATAGTTATACCAGTTATAATTGGAGGCTTTGGCAACTGACTGGTACCACTAATAATTGGTGCTCCTGACATAGCCTTCCCTCGAATAAACAATATAAGTTTCTGACTCCTACCCCCCTCATTTCTACTCCTCCTAGCATCCTCAGGTGTTGAGGCAGGGGTGGGCACAGGATGAACTGTATACCCCCCATTAGCAGGCAACCTGGCACATGCCGGCCCATCTGTTGATTTAGCCATTTTTTCCCTTCACTTGGCCGGGGTCTCCTCAATCTTAGGAGCAATCAATTTTATTACCACCATTATTAACATGAAACCCCCTGCCACCTCTCAATACCAAACACCCCTATTTGTTTGGTCAGTTCTTATTACCGCCATTCTTCTACTTTTATCTCTTCCAGTTCTTGCCGCCGGCATTACCATGCTCTTAACCGACCGAAACCTAAACACAACTTTCTTTGACCCAGCGGGAGGAGGAGACCCTATTCTTTACCAACACTTA---
>1905 Geophagus argyrostictus
------------------------------------------------------------------------------------------------------------------GAACTAAGCCAACCCGGCTCCCTCCTTGTAGATGACCAAATTTATAATGTCATTGTTACTGCACACGCCTTTGTAATAATTTTCTTTATAGTTATACCAGTTATAATTGGAGGCTTTGGCAACTGACTGGTACCACTAATAATTGGTGCTCCTGACATAGCCTTCCCTCGAATAAACAATATAAGTTTCTGACTCCTACCCCCCTCATTTCTACTCCTCCTAGCATCCTCAGGTGTTGAGGCAGGGGTGGGCACAGGATGAACTGTATACCCCCCATTAGCAGGCAACCTGGCACATGCCGGCCCATCTGTTGATTTAGCCATTTTTTCCCTTCACTTGGCCGGGGTCTCCTCAATCTTAGGAGCAATCAATTTTATTACCACCATTATTAACATGAAGCCCCCTGCCACCTCTCAATACCAAACACCCCTATTTGTTTGGTCAGTTCTTATTACCGCCATTCTTCTACTTTTATCTCTTCCAGTTCTTGCCGCCGGCATTACCATGCTCTTAACCGACCGAAACCTAAACACAACTTTCTTTGACCCAGCGGGAGGAGGAGACCCTATTCTTTACCAACACTTA---
>2043 Geophagus argyrostictus
------------------------------------------------------------------------------------------------------------------GAACTAAGCCAACCCGGCTCCCTCCTTGGAGATGACCAAATTTATCATGTCATTGTTACTGCACACGCCTTTGTAATAATTTTCTTTATAGTTATACCAGTTATAATTGGAGGCTTTGGCAACTGACTGGTACCACTAATAATTGGTGCTCCTGACATAGCCTTCCCTCGAATAAACAATATAAGTTTCTGACTCCTACCCCCCTCATTTCTACTCCTCCTAGCATCCTCAGGTGTTGAGGCAGGGGTGGGCACAGGATGAACTGTATACCCCCCATTAGCAGGCAACCTGGCACACGCCGGCCCATCTGTTGATTTAGCCATTTTTTCCCTTCACTTGGCCGGGGTCTCCTCAATCTTAGGAGCAATCAATTTTATTACCACCATTATTAACATGAAGCCCCCTGCCACCTCTCAATACCAAACACCCCTATTTGTTTGGTCAGTTCTTATTACCGCCATTCTTCTACTTTTATCTCTTCCAGTTCTTGCCGCCGGCATTACCATGCTCTTAACCGACCGAAACCTAAACACAACTTTCTTTGACCCAGCGGGAGGAGGAGACCCTATTCTTTACCAACACTTA---
>1908 Geophagus argyrostictus
------------------------------------------------------------------------------------------------------------------------------------TCCCTCCTTGGAGATGACCAAATTTATAATGTCATTGTTACTGCACACGCCTTTGTAATAATTTTCTTTATAGTTATACCAGTTATAATTGGAGGCTTTGGCAACTGACTGGTACCACTAATAATTGGTGCTCCTGACATAGCCTTCCCTCGAATAAACAATATAAGTTTCTGACTCCTACCCCCCTCATTTCTACTCCTCCTAGCATCCTCAGGTGTTGAGGCAGGGGTGGGCACAGGATGAACTGTATACCCCCCATTAGCAGGCAACCTGGCACATGCCGGCCCATCTGTTGATTTAGCCATTTTTTCCCTTCACTTGGCCGGGGTCTCCTCAATCTTAGGAGCAATCAATTTTATTACCACCATTATTAACATGAAGCCCCCTGCCACCTCTCAATACCAAACACCCCTATTTGTTTGGTCAGTTCTTATTACCGCCATTCTTCTACTTTTATCTCTTCCAGTTCTTGCCGCCGGCATTACCATGCTCTTAACCGACCGAAACCTAAACACAACTTTCTTTGACCCAGCGGGAGGAGGAGACCCTATTCTTTACCAACACTTA---
>1909 Geophagus argyrostictus
------------------------------------------------------------------------------------------------------------------------------------------------GATGACCAAATTTATAATGTCATTGTTACTGCACACGCCTTTGTAATAATTTTCTTTATAGTTATACCAGTTATAATTGGAGGCTTTGGCAACTGACTGGTACCACTAATAATTGGTGCTCCTGACATAGCCTTCCCTCGAATAAACAATATAAGTTTCTGACTCCTACCCCCCTCATTTCTACTCCTCCTAGCATCCTCAGGTGTTGAGGCAGGGGTGGGCACAGGATGAACTGTATACCCCCCATTAGCAGGCAACCTGGCACATGCCGGCCCATCTGTTGATTTAGCCATTTTTTCCCTTCACTTGGCCGGGGTCTCCTCAATCTTAGGAGCAATCAATTTTATTACCACCATTATTAACATGAAGCCCCCTGCCACCTCTCAATACCAAACACCCCTATTTGTTTGGTCAGTTCTTATTACCGCCATTCTTCTACTTTTATCTCTTCCAGTTCTTGCCGCCGGCATTACCATGCTCTTAACCGACCGAAACCTAAACACAACTTTCTTTGACCCAGCGGGAGGAGGAGACCCTATTCTTTACCAACACTTA---
>2029 Geophagus argyrostictus
---------------------------------------------------------------------------------------------------------------GCAGAACTAAGCCAATCCGGCTCCCTCCTTGGAGATGACCAAATTTATAATGTCATTGTTACTGCACACGCCTTTGTAATAATTTTCTTTATAGTTATACCAGTTATAATTGGAGGCTTTGGCAACTGACTGGTACCACTAATAATTGGTGCTCCTGACATAGCCTTCCCTCGAATAAACAATATAAGTTTCTGACTCCTACCCCCCTCATTTCTACTCCTCCTAGCATCCTCAGGTGTTGAGGCAGGGGTGGGCACAGGATGAACTGTATACCCCCCATTAGCAGGCAACCTGGCACATGCCGGCCCATCTGTTGATTTAGCCATTTTTTCCCTTCACTTGGCCGGGGTCTCCTCAATCTTAGGAGCAATCAATTTTATTACCACCATTATTAACATGAAGCCCCCTGCCACCTCTCAATACCAAACACCCCTATTTGTTTGGTCAGTTCTTATTACCGCCATTCTTCTACTTTTATCTCTTCCAGTTCTTGCCGCCGGCATTACCATGCTCTTAACCGACCGAAACCTAAACACAACTTTCTTTGACCCAGCGGGAGGAGGAGACCCTATTCTTTACCAACACTTA---
>2052 Geophagus argyrostictus
------------------------------------------------------------------------------------GGCACTGCTTTAAGCCTACTAATTCGAGCAGAACTAAGCCAACCCGGCTCCCTCCTTGGAGATGACCAAATTTATAATGTCATTGTTACTGCACACGCCTTTGTAATAATTTTCTTTATAGTTATACCAGTTATAATTGGAGGCTTTGGCAACTGACTGGTACCACTAATAATTGGTGCTCCTGACATAGCCTTCCCTCGAATAAACAATATAAGTTTCTGACTCCTACCCCCCTCATTTCTACTCCTCCTAGCATCCTCAGGTGTTGAGGCAGGGGTGGGCACAGGATGAACTGTGTACCCCCCATTAGCAGGCAACCTGGCACATGCCGGCCCATCTGTTGATTTAGCCATTTTTTCCCTTCACTTGGCCGGGGTCTCCTCAATCTTAGGAGCAATCAATTTTATTACCACCATTATTAACATGAAGCCCCCTGCCACCTCTCAATACCAAACACCCCTATTTGTTTGGTCAGTTCTTATTACCGCCATTCTTCTACTTTTATCTCTTCCAGTTCTTGCCGCCGGCATTACCATGCTCTTAACCGACCGAAACCTAAACACAACTTTCTTTGACCCAGCGGGAGGAGGAGACCCTATTCTTTACCAACACTTA---
>1858 Geophagus argyrostictus
---------------------------------AAAGATATCGGCACCCTTTATTTAGTATTTGGTGCCTGAGCTGGAATAGTGGGCACTGCTTTAAGCCTACTAATTCGAGCAGAACTAAGCCAACCCGGCTCCCTCCTTGGAGATGACCAAATTTATAATGTCATTGTTACTGCACACGCCTTTGTAATAATTTTCTTTATAGTTATACCAGTTATAATTGGAGGCTTTGGCAACTGACTGGTACCACTAATAATTGGTGCTCCTGACATAGCCTTCCCTCGAATAAACAATATAAGTTTCTGACTCCTACCCCCCTCATTTCTACTCCTCCTAGCATCCTCAGGTGTTGAGGCAGGGGTGGGCACAGGATGAACTGTATACCCCCCATTAGCAGGCAACCTGGCACATGCCGGCCCATCTGTTGATTTAGCCATTTTTTCCCTTCACTTGGCCGGGGTCTCCTCAATCTTAGGAGCAATCAATTTTATTACCACCATTATTAACATGAAGCCCCCTGCCACCTCTCAATACCAAACACCCCTATTTGTTTGGTCAGTTCTTATTACCGCCATTCTTCTACTTTTATCTCTTCCAGTTCTTGCCGCCGGCATTACCATGCTCTTAACCGACCGAAACCTAAACACAACTTTCTTTGACCCAGCGGGAGGAGGAGACCCTATTCTTTAC------------
>7033 Geophagus sp 5
---------------------------------AAAGATATCGGCACCCTTTATTTAGTATTTGGTGCCTGAGCTGGAATAGTGGGCACTGCTTTAAGCCTGCTAATTCGAGCAGAACTAAGCCAACCTGGCTCCCTCCTTGGAGATGACCAAATTTATAATGTCATTGTTACTGCACACGCCTTTGTAATAATTTTCTTTATAGTTATACCAGTTATGATTGGAGGCTTTGGCAACTGACTGGTACCACTAATAATTGGTGCTCCTGACATAGCCTTCCCTCGAATAAACAATATGAGTTTCTGACTCCTGCCCCCCTCATTTCTCCTCCTCCTAGCATCCTCAGGCGTTGAAGCAGGGGTGGGCACAGGATGAACTGTATACCCCCCATTAGCAGGTAACCTGGCACATGCCGGTCCATCTGTTGATTTAGCCATTTTTTCCCTCCACCTGGCCGGGGTCTCCTCAATCTTAGGAGCAATCAATTTTATTACCACCATTATTAACATGAAGCCCCCAGCCACCTCTCAATACCAAACACCCCTATTTGTTTGGTCAGTTCTTATTACCGCCATTCTTCTACTTTTATCTCTTCCAGTTCTTGCCGCCGGCATTACCATGCTCTTAACCGACCGAAACCTAAACACAACTTTCTTTGACCCAGCA------------------------------------
>2160 Geophagus sp 6
------------------TTCTCGACCAATCACAAAGACATCGGCACCCTCTATTTAGTATTTGGTGCCTGGGCTGGAATAGTGGGCACTGCTTTAAGCCTACTAATTCGAGCAGAACTGAGCCAACCTGGATCCCTCCTTGGAGACGATCAAATTTATAACGTTATTGTTACCGCACACGCCTTTGTAATAATTTTCTTTATAGTTATACCAGTTATGATCGGGGGCTTCGGCAACTGACTAGTCCCATTAATAATTGGTGCCCCTGACATAGCCTTCCCTCGAATAAATAATATGAGCTTTTGACTCCTGCCCCCCTCATTTCTTCTTCTCCTAGCCTCCTCAGGTGTTGAAGCCGGAGTAGGCACAGGATGAACTGTGTATCCCCCCCTGTCAGGCAACCTGGCACATGCCGGCCCATCTGTTGATTTAGCCATTTTTTCTCTGCATCTGGCTGGGGTCTCTTCAATCTTAGGAGCAATCAATTTTATTACTACTATTATCAACATAAAACCCCCAGCCACCTCTCAGTACCAAACACCTTTATTTGTGTGGTCAGTCCTTATTACCGCCATTCTCCTACTCTTAGCCCTTCCAGTTCTTGCCGCCGGCATCACTATACTCTTAACTGATCGAAACCTAAACACAACCTTTTTCGACCCGGCA------------------------------------
>2183 Geophagus sp 6
------------TGATTTTTCTCGACCAATCACAAAGACATCGGCACCCTCTATTTAGTATTTGGTGCCTGGGCTGGAATAGTGGGCACTGCTTTAAGCCTACTAATTCGAGCAGAACTGAGCCAACCTGGATCCCTCCTTGGAGACGATCAAATTTATAACGTTATTGTTACCGCACACGCCTTTGTAATAATTTTCTTTATAGTTATACCAGTTATGATCGGGGGCTTCGGCAACTGACTAGTCCCATTAATAATTGGTGCCCCTGACATAGCCTTCCCTCGAATAAATAATATGAGCTTTTGACTCCTGCCCCCCTCATTTCTTCTTCTCCTAGCCTCCTCAGGTGTTGAAGCCGGAGTAGGCACAGGATGAACTGTGTATCCCCCCCTGTCAGGCAACCTGGCACATGCCGGCCCATCTGTTGATTTAGCCATTTTTTCTCTGCACCTGGCTGGGGTCTCTTCAATCTTAGGAGCAATCAATTTTATTACTACTATTATCAACATAAAACCCCCAGCCACCTCTCAGTACCAAACACCTTTATTTGTGTGGTCAGTCCTTATTACCGCCATTCTCCTACTCTTAGCCCTTCCAGTTCTTGCCGCCGGCATCACTATACTCTTAACTGATCGAAACCTA------------------------------------------------------------
>2184 Geophagus sp 6
------------TGATTTTTCTCGACCAATCACAAAGACATCGGCACCCTCTATTTAGTATTTGGTGCCTGGGCTGGAATAGTGGGCACTGCTTTAAGCCTACTAATTCGAGCAGAACTGAGCCAACCTGGATCCCTCCTTGGAGACGATCAAATTTATAACGTTATTGTTACCGCACACGCCTTTGTAATAATTTTCTTTATAGTTATACCAGTTATGATCGGGGGCTTCGGCAACTGACTAGTCCCATTAATAATTGGTGCCCCTGACATAGCCTTCCCTCGAATAAATAATATGAGCTTTTGACTCCTGCCCCCCTCATTTCTTCTTCTCCTAGCCTCCTCAGGTGTTGAAGCCGGAGTAGGCACAGGATGAACTGTGTATCCCCCCCTGTCAGGCAACCTGGCACATGCCGGCCCATCTGTTGATTTAGCCATTTTTTCTCTGCATCTGGCTGGGGTCTCTTCAATCTTAGGAGCAATCAATTTTATTACTACTATTATCAACATAAAACCCCCAGCCACCTCTCAGTACCAAACACCTTTATTTGTGTGGTCAGTCCTTATTACCGCCATTCTCCTACTCTTAGCCCTTCCAGTTCTTGCCGCCGGCATCACTATACTCTTAACTGATCGA------------------------------------------------------------------
>2186 Geophagus sp 6
------------TGATTTTTCTCGACCAATCACAAAGACATCGGCACCCTCTATTTAGTATTTGGTGCCTGGGCTGGAATAGTGGGCACTGCTTTAAGCCTACTAATTCGAGCAGAACTGAGCCAACCTGGATCCCTCCTTGGAGACGATCAAATTTATAACGTTATTGTTACCGCACACGCCTTTGTAATAATTTTCTTTATAGTTATACCAGTTATGATCGGGGGCTTCGGCAACTGACTAGTCCCATTAATAATTGGTGCCCCTGACATAGCCTTCCCTCGAATAAATAATATGAGCTTTTGACTCCTGCCCCCCTCATTTCTTCTTCTCCTAGCCTCCTCAGGTGTTGAAGCCGGAGTAGGCACAGGATGAACTGTGTATCCCCCCCTGTCAGGCAACCTGGCACATGCCGGCCCATCTGTTGATTTAGCCATTTTTTCTCTGCATCTGGCTGGGGTCTCTTCAATCTTAGGAGCAATCAATTTTATTACTACTATTATCAACATAAAACCCCCAGCCACCTCTCAGTACCAAACACCTTTATTTGTGTGGTCAGTCCTTATTACCGCCATTCTCCTACTCTTAGCCCTTCCAGTTCTTGCCGCCGGCATCACTATACTCTTAACTGATCGA------------------------------------------------------------------
>2188 Geophagus sp 6
------------TGATTTTTCTCGACCAATCACAAAGACATCGGCACCCTCTATTTAGTATTTGGTGCCTGGGCTGGAATAGTGGGCACTGCTTTAAGCCTACTAATTCGAGCAGAACTGAGCCAACCTGGATCCCTCCTTGGAGACGATCAAATTTATAACGTTATTGTTACCGCACACGCCTTTGTAATAATTTTCTTTATAGTTATACCAGTTATGATCGGGGGCTTCGGCAACTGACTAGTCCCATTAATAATTGGTGCCCCTGACATAGCCTTCCCTCGAATAAATAATATGAGCTTTTGACTCCTGCCCCCCTCATTTCTTCTTCTCCTAGCCTCCTCAGGTGTTGAAGCCGGAGTAGGCACAGGATGAACTGTGTATCCCCCCCTGTCAGGCAACCTGGCACATGCCGGCCCATCTGTTGATTTAGCCATTTTTTCTCTGCATCTGGCTGGGGTCTCTTCAATCTTAGGAGCAATCAATTTTATTACTACTATTATCAACATAAAACCCCCAGCCACCTCTCAGTACCAAACACCTTTATTTGTGTGGTCAGTCCTTATTACCGCCATTCTCCTACTCTTAGCCCTTCCAGTTCTTGCCGCCGGCATCACTATACTCTTAACTGATCGA------------------------------------------------------------------
>2189 Geophagus sp 6
------------TGATTTTTCTCGACCAATCACAAAGACATCGGCACCCTCTATTTAGTATTTGGTGCCTGGGCTGGAATAGTGGGCACTGCTTTAAGCCTACTAATTCGAGCAGAACTGAGCCAACCTGGATCCCTCCTTGGAGACGATCAAATTTATAACGTTATTGTTACCGCACACGCCTTTGTAATAATTTTCTTTATAGTTATACCAGTTATGATCGGGGGCTTCGGCAACTGACTAGTCCCATTAATAATTGGTGCCCCTGACATAGCCTTCCCTCGAATAAATAATATGAGCTTTTGACTCCTGCCCCCCTCATTTCTTCTTCTCCTAGCCTCCTCAGGTGTTGAAGCCGGAGTAGGCACAGGATGAACTGTGTATCCCCCCCTGTCAGGCAACCTGGCACATGCCGGCCCATCTGTTGATTTAGCCATTTTTTCTCTGCATCTGGCTGGGGTCTCTTCAATCTTAGGAGCAATCAATTTTATTACTACTATTATCAACATAAAACCCCCAGCCACCTCTCAGTACCAAACACCTTTATTTGTGTGGTCAGTCCTTATTACCGCCATTCTCCTACTCTTAGCCCTTCCAGTTCTTGCCGCCGGCATCACTATACTCTTAACTGATCGA------------------------------------------------------------------
>2187 Geophagus sp 6
------------TGATTTTTCTCGACCAATCACAAAGACATCGGCACCCTCTATTTAGTATTTGGTGCCTGGGCTGGAATAGTGGGCACTGCTTTAAGCCTACTAATTCGAGCAGAACTGAGCCAACCTGGATCCCTCCTTGGAGACGATCAAATTTATAACGTTATTGTTACCGCACACGCCTTTGTAATAATTTTCTTTATAGTTATACCAGTTATGATCGGGGGCTTCGGCAACTGACTAGTCCCATTAATAATTGGTGCCCCTGACATAGCCTTCCCTCGAATAAATAATATGAGCTTTTGACTCCTGCCCCCCTCATTTCTTCTTCTCCTAGCCTCCTCAGGTGTTGAAGCCGGAGTAGGCACAGGATGAACTGTGTATCCCCCCCTGTCAGGCAACCTGGCACATGCCGGCCCATCTGTTGATTTAGCCATTTTTTCTCTGCACCTGGCTGGGGTCTCTTCAATCTTAGGAGCAATCAATTTTATTACTACTATTATCAACATAAAACCCCCAGCCACCTCTCAGTACCAAACACCTTTATTTGTGTGGTCAGTCCTTATTACCGCCATTCTCCTACTCTTAGCCCTTCCAGTTCTTGCCGCCGGCATCACTATACTCTTAACTGATCGA------------------------------------------------------------------
>2744 Geophagus altifrons
------------------------------------------GGCACCCTCTATTTAGTATTTGGTGCCTGAGCTGGAATAGTGGGTACTGCTTTAAGCCTACTAATTCGAGCAGAACTAAGCCAACCTGGTTCCCTCCTTGGAGATGACCAAATTTATAATGTTATTGTTACTGCACACGCCTTTGTAATAATTTTCTTTATAGTAATGCCAGTTATAATTGGGGGCTTCGGCAACTGACTGGTACCACTAATAATTGGTGCTCCTGACATAGCCTTCCCTCGGATAAACAATATGAGTTTTTGACTCCTGCCCCCCTCATTTCTTCTCCTTCTGGCCTCCTCAGGTGTTGAAGCGGGGGTAGGTACAGGATGAACTGTGTACCCCCCATTAGCAGGTAATTTGGCACATGCCGGCCCATCTGTTGATTTAGCCATTTTTTCCCTCCACCTGGCCGGGGTCTCCTCAATCTTAGGAGCAATCAATTTTATTACCACCATTATTAACATGAAACCCCCAGCCACATCCCAGTACCAAACACCCCTATTTGTCTGATCAGTTCTTATTACCGCCATTCTCCTGCTTTTATCCCTTCCAGTTCTTGCCGCCGGCATTACTATGCTTTTAACCGACCGAAAC---------------------------------------------------------------
>2748 Geophagus altifrons
---------------------------------------------ACCCTCTATTTAGTATTTGGTGCCTGAGCTGGAATAGTGGGTACTGCTTTAAGCCTACTAATTCGAGCAGAACTAAGCCAACCTGGTTCCCTCCTTGGAGATGACCAAATTTATAATGTTATTGTTACTGCACACGCCTTTGTAATAATTTTCTTTATAGTAATGCCAGTTATAATTGGGGGCTTCGGCAACTGACTGGTACCACTAATAATTGGTGCTCCTGACATAGCCTTCCCTCGGATAAACAATATGAGTTTTTGACTCCTGCCCCCCTCATTTCTTCTCCTTCTGGCCTCCTCAGGTGTTGAAGCGGGGGTAGGTACAGGATGAACTGTGTACCCCCCATTAGCAGGTAATTTGGCACATGCCGGCCCATCTGTTGATTTAGCCATTTTTTCCCTCCACCTGGCCGGGGTCTCCTCAATCTTAGGAGCAATCAATTTTATTACCACCATTATTAACATGAAACCCCCAGCCACATCCCAGTACCAAACACCCCTATTTGTCTGATCAGTTCTTATTACCGCCATTCTCCTGCTTTTATCCCTTCCA---------------------------------------------------------------------------------------------------------
>2749 Geophagus altifrons
---------------------------------------------ACCCTCTATTTAGTATTTGGTGCCTGAGCTGGAATAGTGGGTACTGCTTTAAGCCTACTAATTCGAGCAGAACTAAGCCAACCTGGTTCCCTCCTTGGAGATGACCAAATTTATAATGTTATTGTTACTGCACACGCCTTTGTAATAATTTTCTTTATAGTAATGCCAGTTATAATTGGGGGCTTCGGCAACTGACTGGTACCACTAATAATTGGTGCTCCTGACATAGCCTTCCCTCGGATAAACAATATGAGTTTTTGACTCCTGCCCCCCTCATTTCTTCTCCTTCTGGCCTCCTCAGGTGTTGAAGCGGGGGTAGGTACAGGATGAACTGTGTACCCCCCATTAGCAGGTAATTTGGCACATGCCGGCCCATCTGTTGATTTAGCCATTTTTTCCCTCCACCTGGCCGGGGTCTCCTCAATCTTAGGAGCAATCAATTTTATTACCACCATTATTAACATGAAACCCCCAGCCACATCCCAGTACCAAACACCCCTATTTGTCTGATCAGTTCTTATTACCGCCATTCTCCTGCTTTTATCCCTTCCA---------------------------------------------------------------------------------------------------------
>2750 Geophagus altifrons
----------------------------------------------CCCTCTATTTAGTATTTGGTGCCTGAGCTGGAATAGTGTGTACTGCTTTAAGCCTACTAATTCGAGCAGAACTAAGCCAACCTGGTTCCCTCCTTGGAGATGACCAAATTTATAATGTTATTGTTACTGCACACGCCTTTGTAATAATTTTCTTTATAGTAATGCCAGTTATAATTGGGGGCTTCGGCAACTGACTGGTACCACTAATAATTGGTGCTCCTGACATAGCCTTCCCTCGGATAAACAATATGAGTTTTTGACTCCTGCCCCCCTCATTTCTTCTCCTTCTGGCCTCCTCAGGTGTTGAAGCGGGGGTAGGTACAGGATGAACTGTGTACCCCCCATTAGCAGGTAATTTGGCACATGCCGGCCCATCTGTTGATTTAGCCATTTTTTCCCTCCACCTGGCCGGGTTCTCCTCAATCTTAGGAGGAATCAATTTTATTACCACCATTATTAACATGAAACCCCCAGCCACATCCCAGTACCAAACACCCCTATTTGTCTGATCAGTTCTTATTACCGCCATTCTCCTGCTTTTA------------------------------------------------------------------------------------------------------------------
>2751 Geophagus altifrons
----------------------------------------------CCCTCTATTTAGTATTTGGTGCCTGAGCTGGAATAGTGGGTACTGCTTTAAGCCTACTAATTCGAGCAGAACTAAGCCAACCTGGTTCCCTCCTTGGAGATGACCAAATTTATAATGTTATTGTTACTGCACACGCCTTTGTAATAATTTTCTTTATAGTAATGCCAGTTATAATTGGGGGCTTCGGCAACTGACTGGTACCACTAATAATTGGTGCTCCTGACATAGCCTTCCCTCGGATAAACAATATGAGTTTTTGACTCCTGCCCCCCTCATTTCTTCTCCTTCTGGCCTCCTCAGGTGTTGAAGCGGGGGTAGGTACAGGATGAACTGTGTACCCCCCATTAGCAGGTAATTTGGCACATGCCGGCCCATCTGTTGATTTAGCCATTTTTTCCCTCCACCTGGCCGGGGTCTCCTCAATCTTAGGAGCAATCAATTTTATTACCACCATTATTAACATGAAACCCCCAGCCACATCCCAGTACCAAACACCCCTATTTGTCTGATCAGTTCTTATTACCGCCATTCTCCTGCTTTTATCCCTTCCAGTTCTTGCCGCCGGCATTACTATGCTTTTAACCGACCGAAACCTAAACACAACCTTCTTCGACCCAGCGGGAGGGGGAGACCCTATTC-----------------
>BNAF15209 Geophagus altifrons
---------------------------------------------ACCCTCTATTTAGTATTTGGTGCCTGAGCTGGAATAGTGGGTACTGCTTTAAGCCTACTAATTCGAGCAGAACTAAGCCAACCTGGCTCCCTCCTTGGAGATGACCAAATTTATAATGTTATTGTTACTGCACACGCCTTTGTAATAATTTTCTTTATAGTAATGCCAGTTATAATTGGGGGCTTCGGCAACTGATTGGTACCACTAATAATTGGTGCTCCTGACATAGCCTTCCCTCGAATAAACAATATGAGTTTTTGACTCCTGCCCCCCTCATTTCTCCTCCTTCTGGCCTCCTCAGGTGTTGAGGCGGGGGTAGGTACAGGATGAACTGTGTACCCCCCATTAGCAGGTAATCTGGCACATGCCGGCCCATCTGTTGATTTAGCCATTTTTTCCCTCCACCTGGCCGGGGTCTCCTCAATCTTAGGAGCAATCAATTTTATTACCACCATTATTAACATGAAACCCCCAGCCACATCCCAGTACCAAACACCCCTATTTGTCTGATCAGTTCTTATTACCGCCATTCTCCTGCTTTTATCCCTTCCAGTTCTTGCCGCCGGCATTACTATGCTTTTAACCGACCGAAACCTAAACACAACCTTCTTCGACCCAGCGGGAGGAGGAGACCCTATTCTTTACCAACACTTA---
>BNAF15309 Geophagus altifrons
---------------------------------------------ACCCTCTATTTAGTATTTGGTGCCTGAGCTGGAATAGTGGGTACTGCTTTAAGCCTACTAATTCGAGCAGAACTAAGCCAACCTGGCTCCCTCCTTGGAGATGACCAAATTTATAATGTTATTGTTACTGCACACGCCTTTGTAATAATTTTCTTTATAGTAATGCCAGTTATAATTGGGGGCTTCGGCAACTGATTGGTACCACTAATAATTGGTGCTCCTGACATAGCCTTCCCTCGAATAAACAATATGAGTTTTTGACTCCTGCCCCCCTCATTTCTCCTCCTTCTGGCCTCCTCAGGTGTTGAGGCGGGGGTAGGTACAGGATGAACTGTGTACCCCCCATTAGCAGGTAATCTGGCACATGCCGGCCCATCTGTTGATTTAGCCATTTTTTCCCTCCACCTGGCCGGGGTCTCCTCAATCTTAGGAGCAATCAATTTTATTACCACCATTATTAACATGAAACCCCCAGCCACATCCCAGTACCAAACACCCCTATTTGTCTGATCAGTTCTTATTACCGCCATTCTCCTGCTTTTATCCCTTCCAGTTCTTGCCGCCGGCATTACTATGCTTTTAACCGACCGAAACCTAAACACAACCTTCTTCGACCCAGCGGGAGGAGGAGACCCTATTCTTTACCAACACTTA---
>DSFRE13808 Geophagus dicrozoster
------------------------------------------------CTCTATTTAGTATTTGGTGCCTGAGCTGGAATAGTGGGCACTGCCTTAAGTCTACTAATTCGAGCAGAACTAAGCCAACCTGGCTCCCTCCTTGGAGATGACCAAATTTATAATGTCATTGTTACTGCACACGCCTTTGTAATAATTTTCTTTATAGTAATACCAGTTATAATTGGGGGTTTCGGCAACTGACTGGTACCATTAATAATTGGTGCCCCTGACATAGCCTTCCCTCGAATAAACAATATGAGTTTTTGACTCCTACCCCCCTCATTTCTTCTTCTCCTAGCCTCCTCAGGTGTTGAGGCAGGAGTAGGTACAGGATGAACTGTATACCCCCCATTAGCAGGTAACCTGGCACATGCCGGCCCATCTGTTGATTTAGCCATTTTTTCCCTCCACCTGGCCGGGGTTTCCTCAATCTTAGGAGCAATCAATTTTATTACTACCATTATTAACATGAAACCCCCAGCCACCTCCCAATACCAAACACCCCTATTTGTTTGGTCAGTTCTAATTACCGCCATTCTCCTGCTTCTATCCCTTCCAGTCCTTGCCGCCGGCATTACTATACTCTTAACCGACCGAAACCTAAACACAACCTTCTTCGATCCGGCGGGAGGAGGAGACCCTATTCTTTATCAACAC------
>DSFRE17008 Geophagus sp 1
------------------------------------------------CTCTATTTAGTATTTGGTGCCTGAGCTGGGATAGTGGGCACTGCTTTAAGCCTACTCATTCGAGCAGAACTAAGCCAACCTGGTTCCCTCCTTGGAGATGACCAAATTTATAATGTCATCGTTACTGCACACGCCTTTGTAATAATTTTCTTTATAGTAATGCCAGTTATAATTGGGGGCTTTGGCAACTGACTAGTACCACTAATAATTGGTGCCCCTGACATAGCATTCCCTCGAATAAACAACATGAGTTTTTGACTCCTGCCCCCCTCATTCCTCCTCCTCCTGGCCTCCTCAGGTGTTGAGGCGGGAGTAGGAACAGGATGAACTGTATATCCCCCATTAGCAGGTAACCTGGCACATGCCGGCCCATCTGTTGATTTAGCCATTTTCTCCCTCCACCTGGCCGGGGTTTCTTCAATCTTAGGAGCAATCAATTTTATTACCACCATTATTAACATGAAACCCCCAGCCACCTCCCAGTACCAAACACCCCTATTCGTTTGATCGGTTCTTATTACCGCCATTCTCCTGCTTTTATCCCTTCCAGTTCTTGCCGCCGGCATTACTATACTTTTAACCGACCGAAACCTAAACACAACCTTCTTTGACCCGGCGGGAGGAGGGGACCCTATTCTT---------------
>DSFRE17108 Geophagus sp 1
------------------------------------------------CTCTATTTAGTATTTGGTGCCTGAGCTGGGATAGTGGGCACTGCTTTAAGCCTACTCATTCGAGCAGAACTAAGCCAACCTGGTTCCCTCCTTGGAGATGACCAAATTTATAATGTCATCGTTACTGCACACGCCTTTGTAATAATTTTCTTTATAGTAATGCCAGTTATAATTGGGGGCTTTGGCAACTGACTAGTACCACTAATAATTGGTGCCCCTGACATAGCATTCCCTCGAATAAACAACATGAGTTTTTGACTCCTGCCCCCCTCATTCCTCCTCCTCCTGGCCTCCTCAGGTGTTGAGGCGGGAGTAGGAACAGGATGAACTGTATATCCCCCATTAGCAGGTAACCTGGCACATGCCGGCCCATCTGTTGATTTAGCCATTTTCTCCCTCCACCTGGCCGGGGTTTCTTCAATCTTAGGAGCAATCAATTTTATTACCACCATTATTAACATGAAACCCCCAGCCACCTCCCAGTACCAAACACCCCTATTCGTTTGATCGGTTCTTATTACCGCCATTCTCCTGCTTTTATCCCTTCCAGTTCTTGCCGCCGGCATTACTATACTTTTAACCGACCGAAACCTAAACACAACCTTCTTTGACCCGGCGGGAGGAGGGGACCCTATTCTT---------------
>DSFRE19608 Geophagus altifrons
------------------------------------------------CTCTATTTAGTATTTGGTGCCTGAGCTGGAATAGTGGGTACTGCTTTAAGCCTACTAATTCGAGCAGAACTAAGCCAACCTGGTTCCCTCCTTGGAGATGACCAAATTTATAATGTTATTGTTACTGCACACGCCTTTGTAATAATTTTCTTTATAGTAATGCCAGTTATAATTGGGGGCTTCGGCAACTGACTGGTACCACTAATAATTGGTGCTCCTGACATAGCCTTCCCTCGGATAAACAATATGAGTTTTTGACTCCTGCCCCCCTCATTTCTTCTCCTTCTGGCCTCCTCAGGTGTTGAAGCGGGGGTAGGTACAGGATGAACTGTGTACCCCCCATTAGCAGGTAATTTGGCACATGCCGGCCCATCTGTTGATTTAGCCATTTTTTCCCTCCACCTGGCCGGGGTCTCCTCAATCTTAGGAGCAATCAATTTTATTACCACCATTATTAACATGAAACCCCCAGCCACATCCCAGTACCAAACACCCCTATTTGTCTGATCAGTTCTTATTACCGCCATTCTCCTGCTTTTATCCCTTCCAGTTCTTGCCGCCGGCATTACTATGCTTTTAACCGACCGAAACCTAAACACAACCTTCTTCGACCCAGCGGGAGGGGGAGACCCTATTCTTTACCAACAC------
>FUPR93109 Geophagus sveni
------------------------------------------------CTCTATTTAGTATTTGGTGCCTGAGCTGGAATAGTGGGCACTGCTTTAAGCCTACTAATTCGAGCAGAACTAAGCCAACCTGGCTCCCTCCTTGGAGACGACCAAATTTATAATGTCATTGTTACTGCACACGCCTTTGTAATAATTTTCTTTATAGTAATGCCAGTTATAATTGGGGGCTTCGGCAACTGACTGGTACCACTAATAATTGGTGCTCCTGACATAGCCTTTCCTCGAATAAACAACATGAGTTTTTGACTCCTGCCCCCCTCATTTCTTCTCCTCCTGGCCTCCTCAGGTGTTGAGGCGGGGGTGGGTACAGGATGAACTGTATACCCCCCATTAGCAGGTAATCTGGCACATGCCGGCCCATCTGTTGATTTAGCCATTTTTTCCCTCCACCTGGCCGGGGTTTCCTCAATCTTGGGAGCAATCAATTTTATTACCACCATTATTAACATAAAACCCCCAGCCACCTCCCAATACCAAACACCCCTATTTGTTTGATCAGTTCTTATTACCGCCATTCTTCTGCTTCTGTCCCTTCCAGTTCTTGCCGCCGGCATTACTATACTTTTAACCGACCGAAACCTAAACACAACCTTT------------------------------------------------
>FUPR93209 Geophagus sveni
---------------------------------------------------------------------------------------ACTGCTTTAAGCCTACTAATTCGAGCAGAACTAAGCCAACCTGGCTCCCTCCTTGGAGACGACCAAATTTATAATGTCATTGTTACTGCACACGCCTTTGTAATAATTTTCTTTATAGTAATGCCAGTTATAATGGGGGGCTTCGGCAACTGACTGGTACCACTAATAATTGGTGCTCCTGACATAGCCTTTCCTCGAATAAACAACATGAGTTTTTGACTCCTGCCCCCCTCATTTCTTCTCCTCCTGGCCTCCTCAGGTGTTGAGGCGGGGGTGGGTACAGGATGAACTGTATACCCCCCATTAGCAGGTAATCTGGCACATGCCGGCCCATCTGTTGATTTAGCCATTTTTTCCCTCCACCTGGCCGGGGTTTCCTCAATCTTGGGAGCAATCAATTTTATTACCACCATTATTAACATAAAACCCCCAGCCACCTCCCAATACCAAACACCCCTATTTGTTTGATCAGTTCTTATTACCGCCATTCTTCTGCTTCTGTCCCTTCCAGTTCTTGCCGCCGGCATTACTATACTTTTAACCGACCGAAACCTAAACACAACCTTCTTCGACCCGGCGGGAGGAGGGGAC------------------------
>FUPR93309 Geophagus sveni
------------------------------------------------CTCTATTTAGTATTTGGTGCCTGAGCTGGAATAGTGGGCACTGCTTTAAGCCTACTAATTCGAGCAGAACTAAGCCAACCTGGCTCCCTCCTTGGAGACGACCAAATTTATAATGTCATTGTTACTGCACACGCCTTTGTAATAATTTTCTTTATAGTAATGCCAGTTATAATTGGGGGCTTCGGCAACTGACTGGTACCACTAATAATTGGTGCTCCTGACATAGCCTTTCCTCGAATAAACAACATGAGTTTTTGACTCCTGCCCCCCTCATTTCTTCTCCTCCTGGCCTCCTCAGGTGTTGAGGCGGGGGTGGGTACAGGATGAACTGTATACCCCCCATTAGCAGGTAATCTGGCACATGCCGGCCCATCTGTTGATTTAGCCATTTTTTCCCTCCACCTGGCCGGGGTTTCCTCAATCTTGGGAGCAATCAATTTTATTACCACCATTATTAACATAAAACCCCCAGCCACCTCCCAATACCAAACACCCCTATTTGTTTGATCAGTTCTTATTACCGCCATTCTTCTGCTTCTGTCCCTTCCAGTTCTTGCCGCCGGCATTACTATACTTTTAACCGACCGAAACCTAAACACAACCTTCTTCGACCCGGCGGGAGGAGGGGACCCTATTCTTTACCAACACTTA---
>FUPR93409 Geophagus sveni
------------------------------------------------CTCTATTTAGTATTTGGTGCCTGAGCTGGAATAGTGGGCACTGCTTTAAGCCTACTAATTCGAGCAGAACTAAGCCAACCTGGCTCCCTCCTTGGAGACGACCAAATTTATAATGTCATTGTTACTGCACACGCCTTTGTAATAATTTTCTTTATAGTAATGCCAGTTATAATTGGGGGCTTCGGCAACTGACTGGTACCACTAATAATTGGTGCTCCTGACATAGCCTTTCCTCGAATAAACAACATGAGTTTTTGACTCCTGCCCCCCTCATTTCTTCTCCTCCTGGCCTCCTCAGGTGTTGAGGCGGGGGTGGGTACAGGATGAACTGTATACCCCCCATTAGCAGGTAATCTGGCACATGCCGGCCCATCTGTTGATTTAGCCATTTTTTCCCTCCACCTGGCCGGGGTTTCCTCAATCTTGGGAGCAATCAATTTTATTACCACCATTATTAACATAAAACCCCCAGCCACCTCCCAATACCAAACACCCCTATTTGTTTGATCAGTTCTTATTACCGCCATTCTTCTGCTTCTGTCCCTTCCAGTTCTTGCCGCCGGCATTACTATACTTTTAACCGACCGAAACCTAAACACAACCTTCTTCGACCCGGCGGGAGGAGGGGACCCTATTCTTTACCAACACTTA---
>FUPR93509 Geophagus sveni
---------------------------------------------------------------------------------------------------------------GCAGAACTAAGCCAACCTGGCTCCCTCCTTGGAGACGACCAAATTTATAATGTCATTGTTACTGCACACGCCTTTGTAATAATTTTCTTTATAGTAATGCCAGTTATAATTGGGGGCTTCGGCAACTGACTGGTACCACTAATAATTGGTGCTCCTGACATAGCCTTTCCTCGAATAAACAACATGAGTTTTTGACTCCTGCCCCCCTCATTTCTTCTCCTCCTGGCCTCCTCAGGTGTTGAGGCGGGGGTGGGTACAGGATGAACTGTATACCCCCCATTAGCAGGTAATCTGGCACATGCCGGCCCATCTGTTGATTTAGCCATTTTTTCCCTCCACCTGGCCGGGGTTTCCTCAATCTTGGGAGCAATCAATTTTATTACCACCATTATTAACATAAAACCCCCAGCCACCTCCCAATACCAAACACCCCTATTTGTTTGATCAGTTCTTATTACCGCCATTCTTCTGCTTCTGTCCCTTCCAGTTCTTGCCGCCGGCATTACTATACTTTTAACCGACCGAAACCTAAACACAACCTTCTTCGACCCGGCGGGAGGAGGGGACCCTATTCTTTACCAACAC------
>GU701784 Geophagus sveni
---------------------------------------------------------------------------------------ACTGCTTTAAGCCTACTAATTCGAGCAGAACTAAGCCAACCTGGCTCCCTCCTTGGAGACGACCAAATTTATAATGTCATTGTTACTGCACACGCCTTTGTAATAATTTTCTTTATAGTAATGCCAGTTATAATGGGGGGCTTCGGCAACTGACTGGTACCACTAATAATTGGTGCTCCTGACATAGCCTTTCCTCGAATAAACAACATGAGTTTTTGACTCCTGCCCCCCTCATTTCTTCTCCTCCTGGCCTCCTCAGGTGTTGAGGCGGGGGTGGGTACAGGATGAACTGTATACCCCCCATTAGCAGGTAATCTGGCACATGCCGGCCCATCTGTTGATTTAGCCATTTTTTCCCTCCACCTGGCCGGGGTTTCCTCAATCTTGGGAGCAATCAATTTTATTACCACCATTATTAACATAAAACCCCCAGCCACCTCCCAATACCAAACACCCCTATTTGTTTGATCAGTTCTTATTACCGCCATTCTTCTGCTTCTGTCCCTTCCAGTTCTTGCCGCCGGCATTACTATACTTTTAACCGACCGAAACCTAAACACAACCTTCTTCGACCCGGCGGGAGGAGGGGACC-----------------------
>KU568829 Geophagus altifrons
---------------------------------------------------TATTTAGTATTTGGTGCCTGAGCTGGAATAGTGGGTACTGCTTTAAGCCTACTAATTCGAGCAGAACTAAGCCAACCTGGCTCCCTCCTTGGAGATGACCAAATTTATAATGTTATTGTTACTGCACACGCCTTTGTAATAATTTTCTTTATAGTAATGCCAGTTATAATTGGGGGCTTCGGCAACTGATTGGTACCACTAATAATTGGTGCTCCTGACATAGCCTTCCCTCGAATAAACAATATGAGTTTTTGACTCCTGCCCCCCTCATTTCTCCTCCTTCTGGCCTCCTCAGGTGTTGAGGCGGGGGTAGGTACAGGATGAACTGTGTACCCCCCATTAGCAGGTAATCTGGCACATGCCGGCCCATCTGTTGATTTAGCCATTTTTTCCCTCCACCTGGCCGGGGTCTCCTCAATCTTAGGAGCAATCAATTTTATTACCACCATTATTAACATGAAACCCCCAGCCACATCCCAGTACCAAACACCCCTATTTGTCTGATCAGTTCTTATTACCGCCATTCTCCTGCTTTTATCCCTTCCAGTTCTTGCCGCCGGCATTACTATGCTTTTAACCGACCGAAACCTAAACACAACCTTCTTCGACCCAGCGGGAGGAGGAGACCCTATTCTTTACCAACACTTA---
>KU568830 Geophagus altifrons
------------------------------------------------CTCTATTTAGTATTTGGTGCCTGAGCTGGAATAGTGGGTACTGCTTTAAGCCTACTAATTCGAGCAGAACTAAGCCAACCTGGCTCCCTCCTTGGAGATGACCAAATTTATAATGTTATTGTTACTGCACACGCCTTTGTAATAATTTTCTTTATAGTAATGCCAGTTATAATTGGGGGCTTCGGCAACTGATTGGTACCACTAATAATTGGTGCTCCTGACATAGCCTTCCCTCGAATAAACAATATGAGTTTTTGACTCCTGCCCCCCTCATTTCTCCTCCTTCTGGCCTCCTCAGGTGTTGAGGCGGGGGTAGGTACAGGATGAACTGTGTACCCCCCATTAGCAGGTAATCTGGCACATGCCGGCCCATCTGTTGATTTAGCCATTTTTTCCCTCCACCTGGCCGGGGTCTCCTCAATCTTAGGAGCAATCAATTTTATTACCACCATTATTAACATGAAACCCCCAGCCACATCCCAGTACCAAACACCCCTATTTGTCTGATCAGTTCTTATTACCGCCATTCTCCTGCTTTTATCCCTTCCAGTTCTTGCCGCCGGCATTACTATGCTTTTAACCGACCGAAACCTAAACACAACCTTCTTCGACCCAGCGGGAGGAGGAGACCCTATTCTTTACCAACACTTA---
>MH780911 Geophagus sveni
---------------------------------------------ACCCTCTATTTAGTATTTGGTGCCTGAGCTGGAATAGTGGGCACTGCTTTAAGCCTACTAATTCGAGCAGAACTAAGCCAACCTGGCTCCCTCCTTGGAGACGACCAAATTTATAATGTCATTGTTACTGCACACGCCTTTGTAATAATTTTCTTTATAGTAATGCCAGTTATAATTGGGGGCTTCGGCAACTGACTGGTACCACTAATAATTGGTGCTCCTGACATAGCCTTTCCTCGAATAAACAACATGAGTTTTTGACTCCTGCCCCCCTCATTTCTTCTCCTCCTGGCCTCCTCAGGTGTTGAGGCGGGGGTGGGTACAGGATGAACTGTATACCCCCCATTAGCAGGTAATCTGGCACATGCCGGCCCATCTGTTGATTTAGCCATTTTTTCCCTCCACCTGGCCGGGGTTTCCTCAATCTTGGGAGCAATCAATTTTATTACCACCATTATTAACATAAAACCCCCAGCCACCTCCCAATACCAAACACCCCTATTTGTTTGATCAGTTCTTATTACCGCCATTCTTCTGCTTCTGTCCCTTCCAGTTCTTGCCGCCGGCATTACTATACTTTTAACCGACCGAAACCTAAACACAACCTTCTTCGACCCGGCGGGAGGAGGGGACCCTATTCTTTACCAACACTTA---
>PARO17708 Geophagus argyrostictus
------------------------------------------------CTTTATTTAGTATTTGGTGCTTGAGCTGGAATAGTGGGCACTGCTTTAAGCCTACTAATTCGAGCAGAACTAAGCCAACCCGGCTCCCTCCTTGGAGATGACCAAATTTATAATGTCATTGTTACTGCACACGCCTTTGTAATAATTTTCTTTATAGTTATACCAGTTATAATTGGAGGCTTTGGCAACTGACTGGTACCACTAATAATTGGTGCTCCTGACATAGCCTTCCCTCGAATAAACAATATGAGTTTCTGACTCCTACCCCCCTCATTTCTACTCCTCCTAGCATCCTCAGGTGTTGAGGCAGGGGTGGGCACAGGATGAACTGTATATCCCCCATTAGCAGGCAACCTGGCACATGCCGGCCCATCTGTTGATTTAGCCATTTTTTCCCTTCACTTGGCCGGGGTCTCCTCAATCTTAGGAGCAATCAATTTTATTACCACCATTATTAACATGAAGCCCCCTGCCACCTCTCAATACCAAACACCCCTATTTGTTTGGTCAGTTCTTATTACCGCCATTCTTCTACTTTTATCTCTTCCAGTTCTTGCCGCCGGCATTACCATGCTCTTAACCGACCGAAACCTAAACACAACTTTCTTTGACCCAGCGGGAGGAGGAGACCCTATTCTT---------------
>PARO17808 Geophagus argyrostictus
------------------------------------------------CTTTATTTAGTATTTGGTGCTTGAGCTGGAATAGTGGGCACTGCTTTAAGCCTACTAATTCGAGCAGAACTAAGCCAACCCGGCTCCCTCCTTGGAGATGACCAAATTTATAATGTCATTGTTACTGCACACGCCTTTGTAATAATTTTCTTTATAGTTATACCAGTTATAATTGGAGGCTTTGGCAACTGACTGGTACCACTAATAATTGGTGCTCCTGACATAGCCTTCCCTCGAATAAACAATATAAGTTTCTGACTCCTACCCCCCTCATTTCTACTCCTCCTAGCATCCTCAGGTGTTGAGGCAGGGGTGGGCACAGGATGAACTGTATACCCCCCATTAGCAGGCAACCTGGCACATGCCGGCCCATCTGTTGATTTAGCCATTTTTTCCCTTCACTTGGCCGGGGTCTCCTCAATCTTAGGAGCAATCAATTTTATTACCACCATTATTAACATGAAGCCCCCTGCCACCTCTCAATACCAAACACCCCTATTTGTTTGGTCAGTTCTTATTACCGCCATTCTTCTACTTTTATCTCTTCCAGTTCTTGCCGCCGGCATTACCATGCTCTTAACCGACCGAAACCTAAACACAACTTTCTTTGACCCAGCGGGAGGAGGAGACCCTATTCTTTACCAACAC------
>PARO17908 Geophagus argyrostictus
------------------------------------------------CTTTATTTAGTATTTGGTGCTTGAGCTGGAATAGTGGGCACTGCTTTAAGCCTACTAATTCGAGCAGAACTAAGCCAACCCGGCTCCCTCCTTGGAGATGACCAAATTTATAATGTCATTGTTACTGCACACGCCTTTGTAATAATTTTCTTTATAGTTATACCAGTTATAATTGGAGGCTTTGGCAACTGACTGGTACCACTAATAATTGGTGCTCCTGACATAGCCTTCCCTCGAATAAACAATATGAGTTTCTGACTCCTACCCCCCTCATTTCTACTCCTCCTAGCATCCTCAGGTGTTGAGGCAGGGGTGGGCACAGGATGAACTGTATATCCCCCATTAGCAGGCAACCTGGCACATGCCGGCCCATCTGTTGATTTAGCCATTTTTTCCCTTCACTTGGCCGGGGTCTCCTCAATCTTAGGAGCAATCAATTTTATTACCACCATTATTAACATGAAGCCCCCTGCCACCTCTCAATACCAAACACCCCTATTTGTTTGGTCAGTTCTTATTACCGCCATTCTTCTACTTTTATCTCTTCCAGTTCTTGCCGCCGGCATTACAATGCTCTTAACCGACCGAAACCTAAACACAACTTTCTTTGACCCAGCGGGAGGAGGAGACCCTATTCTTTACCAACAC------
>PARO18008 Geophagus argyrostictus
------------------------------------------------CTTTATTTAGTATTTGGTGCTTGAGCTGGAATAGTGGGCACTGCTTTAAGCCTACTAATTCGAGCAGAACTAAGCCAACCCGGCTCCCTCCTTGGAGATGACCAAATTTATAATGTCATTGTTACTGCACACGCCTTTGTAATAATTTTCTTTATAGTTATACCAGTTATAATTGGAGGCTTTGGCAACTGACTGGTACCACTAATAATTGGTGCTCCTGACATAGCCTTCCCTCGAATAAACAATATGAGTTTCTGACTCCTACCCCCCTCATTTCTACTCCTCCTAGCATCCTCAGGTGTTGAGGCAGGGGTGGGCACAGGATGAACTGTATATCCCCCATTAGCAGGCAACCTGGCACATGCCGGCCCATCTGTTGATTTAGCCATTTTTTCCCTTCACTTGGCCGGGGTCTCCTCAATCTTAGGAGCAATCAATTTTATTACCACCATTATTAACATGAAACCCCCTGCCACCTCTCAATACCAAACACCCCTATTTGTTTGGTCAGTTCTTATTACCGCCATTCTTCTACTTTTATCTCTTCCAGTTCTTGCCGCCGGCATTACCATGCTCTTAACCGACCGAAACCTAAACACAACTTTCTTTGACCCAGCGGGAGGAGGAGACCCTATTCTTTACCAACAC------
>MK012088 Geophagus sveni
---------------------------------------------ACCCTCTATTTAGTATTTGGTGCCTGAGCTGGAATAGTGGGCACTGCTTTAAGCCTACTAATTCGAGCAGAACTAAGCCAACCTGGCTCCCTCCTTGGAGACGACCAAATTTATAATGTCATTGTTACTGCACACGCCTTTGTAATAATTTTCTTTATAGTAATGCCAGTTATAATTGGGGGCTTCGGCAACTGACTGGTACCACTAATAATTGGTGCTCCTGACATAGCCTTTCCTCGAATAAACAACATGAGTTTTTGACTCCTGCCCCCCTCATTTCTTCTCCTCCTGGCCTCCTCAGGTGTTGAGGCGGGGGTGGGTACAGGATGAACTGTATACCCCCCATTAGCAGGTAATCTGGCACATGCCGGCCCATCTGTTGATTTAGCCATTTTTTCCCTCCACCTGGCCGGGGTTTCCTCAATCTTGGGAGCAATCAATTTTATTACCACCATTATTAACATAAAACCCCCAGCCACCTCCCAATACCAAACACCCCTATTTGTTTGATCAGTTCTTATTACCGCCATTCTTCTGCTTCTGTCCCTTCCAGTTCTTGCCGCCGGCATTACTATACTTTTAACCGACCGAAACCTAAACACAACCTTCTTCGACCCGGCGGGAGGAGGGGACCCTATTCTTTACCAACACTTATTC
>DSFRE36908 Geophagus harreri
------------------------------------------------CTCTATTTAGTATTTGGTGCCTGAGCTGGAATAGTGGGCACTGCTCTAAGCCTATTGATCCGAGCAGAATTAAGCCAACCTGGTTCCCTCCTTGGAGATGACCAAATTTATAATGTTATTGTTACTGCACACGCCTTCGTAATAATTTTCTTTATAGTAATACCAGTTATAATTGGGGGCTTTGGCAACTGACTAGTGCCACTAATAATTGGTGCCCCTGACATAGCCTTTCCTCGAATAAACAATATAAGTTTCTGACTCCTACCTCCCTCATTTCTCCTCCTTCTAGCCTCCTCAGGTGTTGAAGCAGGAGTAGGTACAGGATGAACTGTATACCCTCCATTAGCAGGTAACTTGGCACATGCCGGCCCATCTGTTGACTTAGCCATTTTTTCTCTTCATCTGGCTGGGGTTTCCTCAATCTTAGGAGCAATCAATTTTATTACTACTATTGTTAATATAAAACCCCCAGCCATCTCTCAGTACCAAACACCTTTATTTGTATGATCTGTTTTAATCACCGCCGTCCTTCTGCTTCTGGCCCTTCCAGTTCTCGCCGCCGGCATTACTATACTCTTAACCGATCGAAACCTAAACACAACCTTCTTCGACCCAGCAGGAGGAGGAGACCCTATTCTTTACCAACACTTA---
>17660 Geophagus sp 1
------------------------------------GATATCGGCACCCTCTATTTAGTATTTGGTGCCTGAGCTGGGATAGTGGGCACTGCTTTAAGCCTACTCATTCGAGCAGAACTAAGCCAACCTGGTTCCCTCCTTGGAGATGACCAAATTTATAATGTCATCGTTACTGCACACGCCTTTGTAATAATTTTCTTTATAGTAATGCCAGTTATAATTGGGGGCTTTGGCAACTGACTAGTACCACTAATAATTGGTGCTCCTGACATAGCATTCCCTCGAATAAACAACATGAGTTTTTGACTCCTGCCCCCCTCATTCCTCCTCCTCCTGGCCTCCTCAGGTGTTGAGGCGGGAGTAGGAACAGGATGAACTGTATACCCCCCATTAGCAGGTAACCTGGCACATGCCGGCCCATCTGTTGATTTAGCCATTTTCTCCCTCCACCTGGCCGGGGTTTCCTCAATCTTAGGAGCAATCAATTTTATTACCACCATTATTAACATGAAACCCCCAGCCACCTCCCAGTACCAAACACCCCTATTCGTTTGATCAGTTCTTATTACCGCCATTCTCCTGCTTTTATCCCTTCCAGTTCTTGCCGCCGGCATTACTATACTTTTAACCGACCGAAACCTAAACACAACCTTCTTCGACCCGGCGGGAGGAGGGGACCCTATTCTTTACCAACACTTATTC
>145 Geophagus steindachneri
---------------------------AATCACAAAGACATCGGCACCCTCTATTTAGTATTTGGTGCTTGAGCTGGAATAGTAGGCACTGCATTAAGCCTGCTAATCCGAGCAGAACTCAGCCAACCCGGCTCTCTCCTCGGAGATGACCAAATTTATAATGTAATTGTTACCGCTCACGCCTTTGTAATAATTTTCTTTATGGTAATGCCGATCATAATTGGAGGCTTTGGTAACTGACTCGTACCACTAATAATTGGTGCCCCTGACATAGCCTTCCCCCGAATAAACAACATGAGCTTTTGACTCCTCCCCCCTTCATTTCTGCTCCTCCTAGCCTCCTCGGGAGTTGAAGCCGGAGTTGGGACAGGATGAACAGTATACCCCCCACTAGCAGGCAACCTAGCACATGCCGGCCCCTCTGTTGACCTAGCTATTTTCTCACTCCACTTGGCCGGAGTCTCCTCAATCTTAGGGGCAATCAATTTTATTACTACTATTTTTAACATAAAACCTCCAGCAATTTCCCAATATCAAACACCCTTATTTGTATGGGCAGTCCTCATCACTGCCGTCCTTCTCCTACTATCTCTGCCAGTTCTTGCTGCAGGTATTACCATGCTCTTAACCGAGCGAAACCT-------------------------------------------------------------
>KR150866 Geophagus steindachneri
GCAATCACACGTTGATTCTTCTCAACCAATCACAAAGACATCGGCACCCTCTATTTAGTATTTGGTGCTTGAGCTGGAATAGTAGGCACTGCATTAAGCCTGCTAATCCGAGCAGAACTCAGCCAACCCGGCTCTCTCCTCGGAGATGACCAAATTTATAATGTAATTGTTACCGCTCACGCCTTTGTAATAATTTTCTTTATGGTAATGCCGATCATAATTGGAGGCTTTGGTAACTGACTCGTACCACTAATAATTGGTGCCCCTGACATAGCCTTCCCCCGAATAAACAACATGAGCTTTTGACTCCTCCCCCCTTCATTTCTGCTCCTCCTAGCCTCCTCGGGAGTTGAAGCCGGAGTTGGGACAGGATGAACAGTATACCCCCCACTAGCAGGCAACCTAGCACATGCCGGCCCCTCTGTTGACCTAGCTATTTTCTCACTCCACTTGGCCGGAGTCTCCTCAATCTTAGGGGCAATCAATTTTATTACTACTATTTTTAACATAAAACCTCCAGCAATTTCCCAATATCAAACACCCTTATTTGTATGGGCAGTCCTCATCACTGCCGTCCTTCTCCTACTATCTCTGCCAGTTCTTGCTGCAGGTATTACCATGCTCTTAACCGATCGAAACCTTAACACAACCTTTTTTGATCCTGCAGGAGGAGGAGATCCCATCCTTTATCAACATTTGTTT
