# Supplementary material for: Mapping the hidden diversity of the Geophagus sensu stricto species group (Cichlidae: Geophagini) from the Amazon basin
Source: PeerJ. 2021 Nov 30;9:e12443. doi: 10.7717/peerj.12443 (PMC8641480; doi:10.7717/peerj.12443)
Supplement: Supplemental Information 9 [file peerj-09-12443-s009.fasta]

>17018 Geophagus proximus
GCAATCACACGTTGATTTTTCTCGACCAATCACAAAGATATCGGCACCCTCTATTTAGTATTTGGTGCCTGAGCTGGGATAGTGGGCACTGCTTTAAGCCTACTAATTCGAGCAGAACTAAGCCAACCTGGTTCCCTCCTTGGAGATGACCAAATTTATAATGTCATTGTTACTGCACACGCCTTTGTAATAATTTTCTTTATAGTAATGCCAGTTATAATTGGGGGCTTCGGCAACTGACTGGTACCACTAATAATTGGTGCTCCTGATATAGCCTTCCCTCGAATAAACAATATGAGTTTTTGACTTCTGCCCCCCTCATTTCTCCTCCTCCTGGCCTCCTCAGGTGTTGAGGCGGGGGTAGGAACAGGATGAACTGTATACCCCCCATTAGCAGGTAACCTGGCACATGCCGGCCCATCTGTTGATTTAGCCATTTTTTCCCTCCACCTGGCCGGGGTTTCCTCAATCTTAGGAGCAATCAATTTTATTACCACCATTATTAACATGAAACCCCCAGCCACCTCCCAGTACCAAACACCCCTATTTGTCTGATCAGTCCTTATTACCGCCATTCTCCTGCTTCTATCCCTTCCAGTTCTTGCCGCCGGCATTACTATACTTTTGACCGATCGAAACCTAAACACAACCTTCTTCGACCCGGCAGGGGGAGGAGACCCTATTCTTTACCAACACTTA---
>17019 Geophagus proximus
GCAATCACACGTTGATTTTTCTCGACCAATCACAAAGATATCGGCACCCTCTATTTAGTATTTGGTGCCTGAGCTGGGATAGTGGGCACTGCTTTAAGCCTACTAATTCGAGCAGAACTAAGCCAACCTGGTTCCCTCCTTGGAGATGACCAAATTTATAATGTCATTGTTACTGCACACGCCTTTGTAATAATTTTCTTTATAGTAATGCCAGTTATAATTGGGGGCTTCGGCAACTGACTGGTACCACTAATAATTGGTGCTCCTGATATAGCCTTCCCTCGAATAAACAATATGAGTTTTTGACTTCTGCCCCCCTCATTTCTCCTCCTCCTGGCCTCCTCAGGTGTTGAGGCGGGGGTAGGAACAGGATGAACTGTATACCCCCCATTAGCAGGTAACCTGGCACATGCCGGCCCATCTGTTGATTTAGCCATTTTTTCCCTCCACCTGGCCGGGGTTTCCTCAATCTTAGGAGCAATCAATTTTATTACCACCATTATTAACATGAAACCCCCAGCCACCTCCCAGTACCAAACACCCCTATTTGTCTGATCAGTCCTTATTACCGCCATTCTCCTGCTTCTATCCCTTCCAGTTCTTGCCGCCGGCATTACTATACTTTTGACCGATCGAAACCTAAACACAACCTTCTTCGACCCGGCAGGAGGAGGAGACCCTATTCTTTACCAACACTTA---
>17020 Geophagus proximus
GCAATCACACGTTGATTTTTCTCGACCAATCACAAAGATATCGGCACCCTCTATTTAGTATTTGGTGCCTGAGCTGGGATAGTGGGCACTGCTTTAAGCCTACTAATTCGAGCAGAACTAAGCCAACCTGGTTCCCTCCTTGGAGATGACCAAATTTATAATGTCATTGTTACTGCACACGCCTTTGTAATAATTTTCTTTATAGTAATGCCAGTTATAATTGGGGGCTTCGGCAACTGACTGGTACCACTAATAATTGGTGCTCCTGATATAGCCTTCCCTCGAATAAACAATATGAGTTTTTGACTCCTGCCCCCCTCATTTCTCCTCCTCCTGGCCTCCTCAGGTGTTGAGGCGGGGGTAGGGACAGGATGAACTGTATACCCCCCATTAGCAGGTAACCTGGCACATGCCGGCCCATCTGTTGATTTAGCCATTTTTTCCCTCCACCTGGCCGGGGTTTCCTCAATCTTAGGAGCAATCAATTTTATTACCACCATTATTAACATGAAACCCCCAGCCACCTCCCAGTACCAAACACCCCTATTTGTCTGATCAGTCCTTATTACCGCCATTCTCCTGCTTCTATCCCTTCCAGTTCTTGCCGCCGGCATTACTATACTTTTGACCGATCGAAACCTAAACACAACCTTCTTCGACCCGGCAGGGGGAGGAGACCCTATTCTTTACCAACACTTG---
>16829 Geophagus proximus
GCAATCACACGTTGATTTTTCTCGACCAATCACAAAGATATCGGCACCCTCTATTTAGTATTTGGTGCCTGAGCTGGGATAGTGGGCACTGCTTTAAGCCTACTAATTCGAGCAGAACTAAGCCAACCTGGTTCCCTCCTTGGAGATGACCAAATTTATAATGTCATTGTTACTGCACACGCCTTTGTAATAATTTTCTTTATAGTAATGCCAGTTATAATTGGGGGCTTCGGCAACTGACTGGTACCACTAATAATTGGTGCTCCTGATATAGCCTTCCCTCGAATAAACAATATGAGTTTTTGACTTCTGCCCCCCTCATTTCTCCTCCTCCTGGCCTCCTCAGGTGTTGAGGCGGGGGTAGGAACAGGATGAACTGTATACCCCCCATTAGCAGGTAACCTGGCACATGCCGGCCCATCTGTTGATTTAGCCATTTTTTCCCTCCACCTGGCCGGGGTTTCTTCAATCTTAGGAGCAATCAATTTTATTACCACCATTATTAACATGAAGCCCCCAGCCACCTCCCAGTACCAAACACCCCTATTTGTCTGATCAGTCCTTATTACCGCCATTCTCCTGCTTCTATCCCTTCCAGTTCTTGCCGCCGGCATTACTATACTTTTGACCGATCGAAACCTAAACACAACCTTCTTCGACCCGGCAGGGGGAGGAGACCCTATTCTTTACCAACACTTA---
>17563 Geophagus proximus
GCAATCACACGTTGATTTTTCTCGACCAATCACAAAGATATCGGCACCCTCTATTTAGTATTTGGTGCCTGAGCTGGGATAGTGGGCACTGCTTTGAGCCTACTAATTCGAGCAGAACTAAGCCAACCTGGTTCCCTCCTTGGAGATGACCAAATTTATAATGTCATTGTTACTGCACACGCCTTTGTAATAATTTTCTTTATAGTAATGCCAGTTATAATTGGGGGCTTCGGCAACTGACTGGTACCACTAATAATTGGTGCTCCTGATATAGCCTTCCCTCGAATAAACAATATGAGTTTTTGACTTCTGCCCCCCTCATTTCTCCTCCTCCTGGCCTCCTCAGGTGTTGAGGCGGGGGTAGGAACAGGATGAACTGTATACCCCCCATTAGCAGGTAACCTGGCACATGCCGGCCCATCTGTTGATTTAGCCATTTTTTCCCTCCACCTGGCCGGGGTTTCTTCAATCTTAGGAGCAATCAATTTTATTACCACCATTATTAACATGAAACCCCCAGCCACCTCCCAGTACCAAACACCCCTATTTGTCTGATCAGTCCTTATTACCGCCATTCTCCTGCTTCTATCCCTTCCAGTTCTTGCCGCCGGCATTACTATACTTTTGACCGATCGAAACCTAAACACAACCTTCTTCGACCCGGCAGGGGGAGGAGACCCTATTCTTTACCAACACTTA---
>17656 Geophagus proximus
GCAATCACACGTTGATTTTTCTCGACCAATCACAAAGATATCGGCACCCTCTATTTAGTATTTGGTGCCTGAGCTGGGATAGTGGGCACTGCTTTAAGCCTACTAATTCGAGCAGAACTAAGCCAACCTGGTTCCCTCCTTGGAGATGACCAAATTTATAATGTCATTGTTACTGCACACGCCTTTGTAATAATTTTCTTTATAGTAATGCCAGTTATAATTGGGGGCTTCGGCAACTGACTGGTACCACTAATAATTGGTGCTCCTGATATAGCCTTCCCTCGAATAAACAATATGAGTTTTTGACTTCTGCCCCCCTCATTTCTCCTCCTCCTGGCCTCCTCAGGTGTTGAGGCGGGGGTAGGAACAGGATGAACTGTATACCCCCCATTAGCAGGTAACCTGGCACATGCCGGCCCATCTGTTGATTTAGCCATTTTTTCCCTCCACCTGGCCGGGGTTTCCTCAATCTTAGGAGCAATCAATTTTATTACCACCATTATTAACATGAAACCCCCAGCCACCTCCCAGTACCAAACACCCCTATTTGTCTGATCAGTCCTTATTACCGCCATTCTCCTGCTTCTATCCCTTCCAGTTCTTGCCGCCGGCATTACTATACTTTTGACCGATCGAAACCTAAACACAACCTTCTTCGACCCGGCGGGGGGAGGAGACCCTATTCTTTACCAACACTTA---
>17565 Geophagus proximus
GCAATCACACGTTGATTTTTCTCGACCAATCACAAAGATATCGGCACCCTCTATTTAGTATTTGGTGCCTGAGCTGGGATAGTGGGCACTGCTTTAAGCCTACTAATTCGAGCAGAACTAAGCCAACCTGGTTCCCTCCTTGGAGATGACCAAATTTATAATGTCATTGTTACTGCACACGCCTTTGTAATAATTTTCTTTATAGTAATGCCAGTTATAATTGGGGGCTTCGGCAACTGACTGGTACCACTAATAATTGGTGCTCCTGATATAGCCTTCCCTCGAATAAACAATATGAGTTTTTGACTCCTGCCCCCCTCATTTCTCCTCCTCCTGGCCTCCTCAGGTGTTGAGGCGGGGGTAGGGACAGGATGAACTGTATACCCCCCATTAGCAGGTAACCTGGCACATGCCGGCCCATCTGTTGATTTAGCCATTTTTTCCCTCCACCTGGCCGGGGTTTCCTCAATCTTAGGAGCAATCAATTTTATTACCACCATTATTAACATGAAACCCCCAGCCACCTCCCAGTACCAAACACCCCTATTTGTCTGATCAGTCCTTATTACCGCCATTCTCCTGCTTCTATCCCTTCCAGTTCTTGCCGCCGGCATTACTATACTTTTGACCGATCGAAACCTAAACACAACCTTCTTCGACCCGGCAGGGGGAGGAGACCCTATTCTTTACCAACACTTA---
>14111 Geophagus winemilleri
GCAATCACACGTTGATTTTTCTCGACCAATCACAAAGATATCGGCACCCTCTATTTAGTATTTGGTGCCTGAGCTGGGATAGTGGGCACTGCTTTAAGCCTACTAATTCGAGCAGAACTAAGCCAACCTGGTTCCCTCCTTGGAGATGACCAAATTTATAATGTCATTGTTACTGCACACGCCTTTGTAATAATTTTCTTTATAGTAATGCCAGTTATAATTGGGGGCTTTGGCAACTGACTGGTACCACTAATAATTGGTGCTCCTGATATAGCCTTCCCCCGAATAAACAATATGAGTTTTTGACTCCTACCCCCCTCATTTCTCCTCCTCCTGGCCTCATCAGGTGTTGAAGCGGGGGTAGGTACAGGATGAACTGTGTACCCCCCATTAGCAGGTAACCTGGCACATGCCGGCCCATCTGTTGATTTAGCCATTTTTTCCCTCCACCTAGCCGGGGTTTCCTCAATCTTAGGAGCAATCAATTTTATTACCACCATTATTAATATAAAACCCCCAGCCACCTCCCAGTACCAAACACCCCTATTTGTTTGATCAGTTCTTATTACCGCCATTCTCCTGCTTCTATCCCTTCCAGTTCTTGCCGCCGGCATTACTATACTTTTAACCGACCGAAACCTAAACACAACCTTCTTCGACCCGGCAGGAGGAGGAGACCCTATTCTTTACCAACACTTA---
>14115 Geophagus winemilleri
GCAATCACACGTTGATTTTTCTCGACCAATCACAAAGATATCGGCACCCTCTATTTAGTATTTGGTGCCTGAGCTGGGATAGTGGGCACTGCTTTAAGCCTACTAATTCGAGCAGAACTAAGCCAACCTGGTTCCCTCCTTGGAGATGACCAAATTTATAATGTCATTGTTACTGCACACGCCTTTGTAATAATTTTCTTTATAGTAATGCCAGTTATAATTGGGGGCTTTGGCAACTGACTGGTACCACTAATAATTGGTGCTCCTGATATAGCCTTCCCCCGAATAAACAATATGAGTTTTTGACTCCTACCCCCCTCATTTCTCCTCCTCCTGGCCTCATCAGGTGTTGAAGCAGGGGTAGGTACAGGATGAACTGTGTACCCCCCATTAGCAGGTAACCTGGCACATGCCGGCCCATCTGTTGATTTAGCCATTTTTTCCCTCCACCTAGCCGGGGTTTCCTCAATCTTAGGAGCAATCAATTTTATTACCACCATTATTAATATAAAACCCCCAGCCACCTCCCAGTACCAAACACCCCTATTTGTTTGATCAGTTCTTATTACCGCCATTCTCCTGCTTCTATCCCTTCCAGTTCTTGCCGCCGGCATTACTATACTTTTAACCGACCGAAACCTAAACACAACCTTCTTCGACCCGGCAGGAGGAGGAGACCCTATTCTTTACCAACACTTA---
>12378 Geophagus winemilleri
GCAATCACACGTTGATTTTTCTCGACCAATCACAAAGATATCGGCACCCTCTATTTAGTATTTGGTGCTTGAGCTGGGATAGTGGGCACTGCTTTAAGCCTACTAATTCGAGCAGAACTAAGCCAACCTGGTTCCCTCCTTGGAGATGACCAAATTTATAATGTCATTGTTACTGCACACGCCTTTGTAATAATTTTCTTTATAGTAATGCCAGTTATAATTGGGGGCTTCGGCAACTGACTGGTACCACTAATAATTGGTGCTCCTGATATAGCCTTCCCCCGAATAAACAATATAAGTTTTTGACTCCTGCCCCCCTCATTTCTTCTCCTCCTGGCCTCCTCAGGTGTTGAGGCGGGGGTAGGTACAGGATGAACTGTGTACCCCCCATTAGCAGGTAACCTGGCACATGCCGGCCCATCTGTTGATTTAGCCATTTTTTCCCTCCACCTAGCCGGGGTTTCCTCAATCTTAGGAGCAATCAATTTTATTACCACCATTATTAATATGAAACCCCCAGCCACCTCCCAGTACCAAACACCCCTATTCGTTTGATCAGTTCTTATTACCGCCATTCTCCTGCTTCTATCCCTTCCAGTTCTTGCCGCCGGCATTACTATACTTTTAACCGACCGAAATCTAAACACAACCTTCTTTGACCCGGCAGGAGGAGGAGACCCTATTCTTTACCAACACTTA---
>26286 Geophagus sp 1
GCAATCACACGTTGATTTTTCTCGACCAATCACAAAGATATCGGCACCCTCTATTTAGTATTTGGTGCCTGAGCTGGGATAGTGGGCACTGCTTTAAGCCTACTCATTCGAGCAGAACTAAGCCAACCTGGTTCCCTCCTTGGAGATGACCAAATTTATAATGTCATCGTTACTGCACACGCCTTTGTAATAATTTTCTTTATAGTAATACCAGTTATAATTGGGGGCTTCGGCAACTGACTAGTACCACTAATAATTGGTGCTCCTGACATAGCGTTCCCTCGAATAAACAACATGAGTTTTTGACTCCTGCCCCCCTCATTCCTCCTCCTCCTGGCCTCCTCAGGTGTTGAGGCGGGAGTAGGAACAGGATGAACTGTATACCCCCCATTAGCAGGTAACCTGGCACATGCCGGCCCATCTGTTGATTTAGCCATTTTCTCCCTCCACCTGGCCGGGGTTTCCTCAATCTTAGGAGCAATCAATTTTATTACCACCATTATTAACATGAAACCCCCAGCCACCTCCCAGTACCAAACACCCCTATTCGTTTGATCAGTTCTTATTACCGCCATTCTCCTGCTTTTATCCCTTCCAGTTCTTGCCGCCGGCATTACTATACTTTTAACCGACCGAAACCTTAACACAACCTTCTTCGACCCGGCGGGAGGAGGGGACCCTATTCTTTACCAACACTTA---
>26514 Geophagus sp 1
GCAATCACACGTTGATTTTTCTCGACCAATCACAAAGATATCGGCACCCTCTATTTAGTATTTGGTGCCTGAGCTGGGATAGTGGGCACTGCTTTAAGCCTACTCATTCGAGCAGAACTAAGCCAACCTGGTTCCCTCCTTGGAGATGACCAAATTTATAATGTCATCGTTACTGCACACGCCTTTGTAATAATTTTCTTTATAGTAATGCCAGTTATAATTGGGGGCTTTGGCAACTGACTAGTACCACTAATAATTGGTGCTCCTGACATAGCATTCCCTCGAATAAACAACATGAGTTTTTGACTCCTGCCCCCCTCATTCCTCCTCCTCCTGGCCTCCTCAGGTGTTGAGGCGGGAGTAGGAACAGGATGAACTGTATACCCCCCATTAGCAGGTAACCTGGCACATGCCGGCCCATCTGTTGATTTAGCCATTTTCTCCCTCCACCTGGCCGGGGTTTCCTCAATCTTAGGAGCAATCAATTTTATTACCACCATTATTAACATGAAACCCCCAGCCACCTCCCAGTACCAAACACCCCTATTCGTTTGATCAGTTCTTATTACCGCCATTCTCCTGCTTTTATCCCTTCCAGTTCTTGCCGCCGGCATTACTATACTTTTAACCGACCGAAACCTAAACACAACCTTCTTCGACCCGGCGGGAGGAGGGGACCCTATTCTTTACCAACACTTA---
>14926 Geophagus sp 1
GCAATCACACGTTGATTTTTCTCGACCAATCACAAAGATATCGGCACCCTCTATTTAGTATTTGGTGCCTGAGCTGGGATAGTGGGCACTGCTTTAAGCCTACTCATTCGAGCAGAACTAAGCCAACCTGGCTCCCTCCTTGGAGATGACCAAATTTATAATGTCATCGTTACTGCACACGCCTTTGTAATAATTTTCTTTATAGTAATGCCAGTTATAATTGGGGGCTTTGGCAACTGACTAGTACCACTAATAATTGGTGCTCCTGACATAGCATTCCCTCGAATAAACAACATGAGTTTTTGACTCCTGCCCCCCTCATTCCTCCTCCTCCTGGCCTCCTCAGGTGTTGAGGCGGGGGTAGGAACAGGATGAACTGTATACCCCCCATTAGCAGGTAACCTGGCACATGCCGGCCCATCTGTTGATTTAGCCATTTTCTCCCTTCACCTGGCCGGGGTTTCCTCAATCTTAGGAGCAATCAATTTTATTACCACCATTATTAACATGAAACCCCCAGCCACCTCCCAGTACCAAACACCCCTATTCGTTTGATCAGTTCTTATTACCGCCATTCTCCTGCTTTTATCCCTTCCAGTTCTTGCCGCCGGCATTACTATACTTTTAACCGACCGAAACCTAAACACAACCTTCTTCGACCCGGCGGGAGGAGGAGACCCTATTCTCTACCAACACTTA---
>17633 Geophagus sp 2
GCAATCACACGTTGATTTTTCTCGACTAATCACAAAGATATTGGCACCCTCTATTTAGTATTTGGTGCCTGAGCTGGGATAGTGGGCACTGCTTTAAGCCTACTGATTCGAGCAGAACTAAGCCAACCTGGCTCCCTCCTTGGAGATGATCAAATTTATAATGTCATCGTTACTGCACATGCCTTTGTAATAATTTTCTTTATAGTAATGCCAGTTATAATTGGGGGCTTCGGCAACTGACTGGTACCACTAATAATTGGTGCTCCTGACATAGCATTCCCTCGAATAAACAACATGAGTTTTTGACTGCTGCCCCCCTCATTCCTCCTCCTCCTGGCCTCCTCAGGTGTTGAGGCGGGAGTAGGAACAGGATGAACTGTATACCCCCCATTAGCAGGTAACCTAGCACATGCCGGCCCATCTGTTGATTTAGCCATTTTTTCCCTCCACCTGGCCGGAGTTTCCTCAATTTTAGGAGCAATCAATTTTATTACCACCATTATTAACATGAAACCCCCAGCCACCTCCCAGTACCAAACACCCCTATTCGTTTGATCAGTTCTTATTACCGCCATTCTCCTGCTTTTATCCCTTCCAGTTCTTGCCGCCGGCATTACTATACTTTTAACCGACCGAAACCTAAACACAACCTTCTTCGATCCAGCGGGAGGGGGGGACCCTATTCTTTACCAACACTTA---
>17637 Geophagus sp 2
GCAATCACACGTTGATTTTTCTCGACTAATCACAAAGATATTGGCACCCTCTATTTAGTATTTGGTGCCTGAGCTGGGATAGTGGGCACTGCTTTAAGCCTACTGATTCGAGCAGAACTAAGCCAACCTGGCTCCCTCCTTGGAGATGATCAAATTTATAATGTCATCGTTACTGCACATGCCTTTGTAATAATTTTCTTTATAGTAATGCCAGTTATAATTGGGGGCTTCGGCAACTGACTGGTACCACTAATAATTGGTGCTCCTGACATAGCATTCCCTCGAATAAACAACATGAGTTTTTGACTGCTGCCCCCCTCATTCCTCCTCCTCCTGGCCTCCTCAGGTGTTGAGGCGGGAGTAGGAACAGGATGAACTGTATACCCCCCATTAGCAGGTAACCTAGCACATGCCGGCCCATCTGTTGATTTAGCCATTTTTTCCCTCCACCTGGCCGGAGTTTCCTCAATTTTAGGAGCAATCAATTTTATTACCACCATTATTAACATGAAACCCCCAGCCACCTCCCAGTACCAAACACCCCTATTCGTTTGATCAGTTCTTATTACCGCCATTCTCCTGCTTTTATCCCTTCCAGTTCTTGCCGCCGGCATTACTATACTTTTAACCGACCGAAACCTAAACACAACCTTCTTCGATCCAGCGGGAGGGGGGAACCCTATTCTTTACCAACACTTA---
>1652 Geophagus sp 3
GCAATCACACGTTGATTTTTCTCGACCAATCACAAAGATATCGGCACCCTCTATTTAGTATTTGGTGCCTGAGCTGGAATAGTGGGCACTGCTTTAAGCCTACTGATTCGAGCAGAACTAAGCCAACCTGGTTCCCTTCTTGGAGATGACCAAATTTATAATGTCATCGTTACTGCACACGCTTTTGTAATAATTTTCTTTATAGTAATGCCAGTTATAATTGGGGGCTTCGGCAACTGACTGGTACCACTAATAATTGGTGCTCCTGACATGGCTTTCCCTCGAATAAACAACATGAGTTTTTGACTCCTGCCCCCCTCATTCCTCCTCCTCCTAGCCTCCTCAGGTGTAGAGGCGGGGGTAGGTACAGGATGAACTGTATACCCCCCATTAGCGGGTAACCTGGCACATGCCGGCCCATCTGTTGATTTAGCCATTTTTTCCCTCCACCTGGCCGGAGTTTCCTCAATCTTAGGAGCAATCAATTTTATTACCACCATTATTAACATAAAACCCCCAGCCACCTCCCAGTACCAAACACCCCTATTTGTTTGATCAGTTCTTATTACCGCCATTCTCCTGCTTCTATCCCTTCCAGTTCTTGCCGCCGGCATTACTATACTTTTAACCGACCGAAACCTAAACACAACCTTCTTCGACCCGGCGGGAGGAGGGGACCCTATTCTTTACCAACACTTA---
>25787 Geophagus sp 3
GCAATCACACGTTGATTTTTCTCGACCAATCACAAAGATATCGGCACCCTCTATTTAGTATTTGGTGCCTGAGCTGGAATAGTGGGCACTGCTTTAAGCCTACTGATTCGAGCAGAACTAAGCCAACCTGGTTCCCTTCTTGGAGATGACCAAATTTATAATGTCATCGTTACTGCACACGCTTTTGTAATAATTTTCTTTATAGTAATGCCAGTTATAATTGGGGGCTTCGGCAACTGACTGGTACCACTAATAATTGGTGCTCCTGACATGGCTTTCCCTCGAATAAACAACATGAGTTTTTGACTCCTGCCCCCCTCATTCCTCCTCCTCCTAGCCTCCTCAGGTGTAGAGGCGGGGGTAGGTACAGGATGAACTGTATACCCCCCATTAGCGGGTAACCTGGCACATGCCGGCCCATCTGTTGATTTAGCCATTTTTTCCCTCCACCTGGCCGGAGTTTCCTCAATCTTAGGAGCAATCAATTTTATTACCACCATTATTAACATAAAACCCCCAGCCACCTCCCAGTACCAAACACCCCTATTTGTTTGATCAGTTCTTATTACCGCCATTCTCCTGCTTCTATCCCTTCCAGTTCTTGCCGCCGGCATTACTATACTTTTAACCGACCGAAACCTAAACACAACCTTCTTCGACCCGGCGGGAGGAGGAGACCCTATTCTTTACCAACACTTA---
>14627 Geophagus altifrons
GCAATCACACGTTGATTTTTCTCGACCAATCACAAAGATATCGGCACCCTCTATTTAGTATTTGGTGCCTGAGCTGGAATAGTGGGTACTGCTTTAAGCCTACTAATTCGAGCAGAACTAAGCCAACCTGGCTCCCTCCTTGGAGATGACCAAATTTATAATGTTATTGTTACTGCACACGCCTTTGTAATAATTTTCTTTATAGTAATGCCAGTTATAATTGGGGGCTTCGGCAACTGATTGGTACCACTAATAATTGGTGCTCCTGACATAGCCTTCCCTCGAATAAACAATATGAGTTTTTGACTCCTGCCCCCCTCATTTCTCCTCCTTCTGGCCTCCTCAGGTGTTGAGGCGGGGGTAGGTACAGGATGAACTGTGTACCCCCCATTAGCAGGTAATCTGGCACATGCCGGCCCATCTGTTGATTTAGCCATTTTTTCCCTCCACCTGGCCGGGGTCTCCTCAATCTTAGGAGCAATCAATTTTATTACCACCATTATTAACATGAAACCCCCAGCCACATCCCAGTACCAAACACCCCTATTTGTCTGATCAGTTCTTATTACCGCCATTCTCCTGCTTTTATCCCTTCCAGTTCTTGCCGCCGGCATTACTATGCTTTTAACCGACCGAAACCTAAACACAACCTTCTTCGACCCAGCGGGAGGAGGAGACCCTATTCTTTACCAACACTTA---
>17448 Geophagus altifrons
GCAATCACACGTTGATTTTTCTCGACCAATCACAAAGATATCGGCACCCTCTATTTAGTATTTGGTGCCTGAGCTGGAATAGTGGGTACTGCTTTAAGCCTACTAATTCGAGCAGAACTAAGCCAACCTGGTTCCCTCCTTGGAGATGACCAAATTTATAATGTTATTGTTACTGCACACGCCTTTGTAATAATTTTCTTTATAGTAATGCCAGTTATAATTGGGGGCTTCGGCAACTGACTGGTACCACTAATAATTGGTGCTCCTGACATAGCCTTCCCTCGGATAAACAATATGAGTTTTTGACTCCTGCCCCCCTCATTTCTTCTCCTTCTGGCCTCCTCAGGTGTTGAAGCGGGGGTAGGTACAGGATGAACTGTGTACCCCCCATTAGCAGGTAATTTGGCACATGCCGGCCCATCTGTTGATTTAGCCATTTTTTCCCTCCACCTGGCCGGGGTCTCCTCAATCTTAGGAGCAATCAATTTTATTACCACCATTATTAACATGAAACCCCCAGCCACATCCCAGTACCAAACACCCCTATTTGTCTGATCAGTTCTTATTACCGCCATTCTCCTGCTTTTATCCCTTCCAGTTCTTGCCGCCGGCATTACTATGCTTTTAACCGACCGAAACCTAAACACAACCTTCTTCGACCCAGCGGGAGGGGGAGACCCTATTCTTTACCAACACTTA---
>14284 Geophagus altifrons
GCAATCACACGTTGATTTTTCTCGACCAATCACAAAGATATCGGCACCCTCTATTTAGTATTTGGTGCCTGAGCTGGAATAGTGGGTACTGCTTTAAGCCTACTAATTCGAGCAGAACTAAGCCAACCTGGCTCCCTCCTTGGAGATGACCAAATTTATAATGTTATTGTTACTGCACACGCCTTTGTAATAATTTTCTTTATAGTAATGCCAGTTATAATTGGGGGCTTCGGCAACTGATTGGTACCACTAATAATTGGTGCTCCTGACATAGCCTTCCCTCGAATAAACAATATGAGTTTTTGACTCCTGCCCCCCTCATTTCTCCTCCTTCTGGCCTCCTCAGGTGTTGAGGCGGGGGTAGGTACAGGATGAACTGTGTACCCCCCATTAGCAGGTAATCTGGCACATGCCGGCCCATCTGTTGATTTAGCCATCTTTTCCCTCCACCTGGCCGGGGTCTCCTCAATCTTAGGAGCAATCAATTTTATCACCACCATTATTAACATGAAACCCCCAGCCACATCCCAGTACCAAACACCCCTATTTGTCTGATCAGTTCTTATTACCGCCATTCTCCTGCTTTTATCCCTTCCAGTTCTTGCCGCCGGCATTACTATGCTTTTAACCGACCGAAACCTAAACACAACCTTCTTCGACCCAGCGGGAGGAGGAGACCCTATTCTTTACCAACACTTA---
>17572 Geophagus altifrons
GCAATCACACGTTGATTTTTCTCGACCAATCACAAAGATATCGGCACCCTCTATTTAGTATTTGGTGCCTGAGCTGGAATAGTGGGTACTGCTTTAAGCCTACTAATTCGAGCAGAACTAAGCCAACCTGGCTCCCTCCTTGGAGATGACCAAATTTATAATGTTATTGTTACTGCACACGCCTTTGTAATAATTTTCTTTATAGTAATGCCAGTTATAATTGGGGGCTTCGGCAACTGATTGGTACCACTAATAATTGGTGCTCCTGACATAGCCTTCCCTCGAATAAACAATATGAGTTTTTGACTCCTGCCCCCCTCATTTCTCCTCCTTCTGGCCTCCTCAGGTGTTGAGGCGGGGGTAGGTACAGGATGAACTGTGTACCCCCCATTAGCAGGTAATCTGGCACATGCCGGCCCATCTGTTGATTTAGCCATCTTTTCCCTCCACCTGGCCGGGGTCTCCTCAATCTTAGGAGCAATCAATTTTATTACCACCATTATTAACATGAAACCCCCAGCCACATCCCAGTACCAAACACCCCTATTTGTCTGATCAGTTCTTATTACCGCCATTCTCCTGCTTTTATCCCTTCCAGTTCTTGCCGCCGGCATTACTATGCTTTTAACCGACCGAAACCTAAACACAACCTTCTTCGACCCAGCGGGAGGAGGAGACCCTATTCTTTACCAACACTTA---
>17570 Geophagus altifrons
GCAATCACACGTTGATTTTTCTCGACCAATCACAAAGATATCGGCACCCTCTATTTAGTATTTGGTGCCTGAGCTGGAATAGTGGGTACTGCTTTAAGCCTACTAATTCGAGCAGAACTAAGCCAACCTGGCTCCCTCCTTGGAGATGACCAAATTTATAATGTTATTGTTACTGCACACGCCTTTGTAATAATTTTCTTTATAGTAATGCCAGTTATAATTGGGGGCTTCGGCAACTGATTGGTACCACTAATAATTGGTGCTCCTGACATAGCCTTCCCTCGAATAAACAATATGAGTTTTTGACTCCTGCCCCCCTCATTTCTCCTCCTTCTGGCCTCCTCAGGTGTTGAGGCGGGGGTAGGTACAGGATGAACTGTGTACCCCCCATTAGCAGGTAATCTGGCACATGCCGGCCCATCTGTTGATTTAGCCATCTTTTCCCTCCACCTGGCCGGGGTCTCCTCAATCTTAGGAGCAATCAATTTTATTACCACCATTATTAACATGAAACCCCCAGCCACATCCCAGTACCAAACACCCCTATTTGTCTGATCAGTTCTTATTACCGCCATTCTCCTGCTTTTATCCCTTCCAGTTCTTGCCGCCGGCATTACTATGCTTTTAACCGACCGAAACCTAAACCCAACCTTCTTCGACCCAGCGGGAGGAGGAGACCCTATTCTTTAC------------
>26128 Geophagus sp 3
------------------TTCTCGACCAATCACAAAGATATCGGCACCCTCTATTTAGTATTTGGTGCCTGAGCTGGAATAGTGGGCACTGCTTTAAGCCTACTGATTCGAGCAGAACTAAGCCAACCTGGTTCCCTTCTTGGAGATGACCAAATTTATAATGTCATCGTTACTGCACACGCTTTTGTAATAATTTTCTTTATAGTAATGCCAGTTATAATTGGGGGCTTCGGCAACTGACTGGTACCACTAATAATTGGTGCTCCTGACATGGCTTTCCCTCGAATAAACAACATGAGTTTTTGACTCCTGCCCCCCTCATTCCTCCTCCTCCTAGCCTCCTCAGGTGTAGAGGCGGGGGTAGGTACAGGATGAACTGTATACCCCCCATTAGCGGGTAACCTGGCACATGCCGGCCCATCTGTTGATTTAGCCATTTTTTCCCTCCACCTGGCCGGAGTTTCCTCAATCTTAGGAGCAATCAATTTTATTACCACCATTATTAACATAAAACCCCCAGCCACCTCCCAGTACCAAACACCCCTATTTGTTTGATCAGTTCTTATTACCGCCATTCTCCTGCTTCTATCCCTTCCAGTTCTTGCCGCCGGCATTACTATACTTTTAACCGACCGAAACCTTAACACAACCTTCTTCGACCCGGCGGGAGGAGGGGACCCTATTCTTTACCAACACTTA---
>17030 Geophagus proximus
---------------------TCGACCAATCACAAAGATATCGGCACCCTCTATTTAGTATTTGGTGCCTGAGCTGGGATAGTGGGCACTGCTTTAAGCCTACTAATTCGAGCAGAACTAAGCCAACCTGGTTCCCTCCTTGGAGATGACCAAATTTATAATGTCATTGTTACTGCACACGCCTTTGTAATAATTTTCTTTATAGTAATGCCAGTTATAATTGGGGGCTTCGGCAACTGACTGGTACCACTAATAATTGGTGCTCCTGATATAGCCTTCCCTCGAATAAACAATATGAGTTTTTGACTTCTGCCCCCCTCATTTCTCCTCCTCCTGGCCTCCTCAGGTGTTGAGGCGGGGGTAGGAACAGGATGAACTGTATACCCCCCATTAGCAGGTAACCTGGCACATGCCGGCCCATCTGTTGATTTAGCCATTTTTTCCCTCCACCTGGCCGGGGTTTCTTCAATCTTAGGAGCAATCAATTTTATTACCACCATTATTAACATGAAACCCCCAGCCACCTCCCAGTACCAAACACCCCTATTTGTCTGGTCAGTCCTTATTACCGCCATTCTCCTGCTTCTATCCCTTCCAGTTCTTGCCGCCGGCATTACTATACTTTTGACCGATCGAAACCTAAACACAACCTTCTTCGACCCGGCAGGGGGAGGAGACCCTATTCTTTACCAACACTTA---
>229 Geophagus megasema
------------------TTCTCGACCAATCACAAAGATATCGGCACCCTCTATTTAGTATTTGGTGCCTGAGCTGGGATAGTGGGCACTGCTTTAAGCCTACTAATTCGAGCAGAACTAAGCCAACCTGGCTCCCTCCTTGGAGATGACCAAATTTATAATGTCATCGTTACTGCACACGCCTTTGTAATAATTTTCTTTATAGTAATACCAGTTATAATCGGGGGCTTCGGCAACTGACTGGTACCACTAATAATTGGTGCTCCTGACATAGCGTTCCCTCGAATAAACAACATGAGTTTTTGACTTCTGCCCCCCTCATTCCTCCTCCTCCTAGCCTCCTCAGGTGTTGAGGCGGGAGTAGGAACAGGATGAACTGTATACCCCCCATTAGCAGGTAACCTGGCACATGCCGGCCCATCTGTTGATTTAGCCATTTTTTCCCTCCACCTGGCCGGGGTTTCCTCAATCTTAGGAGCAATCAATTTTATTACCACCATTATTAACATGAAACCCCCAGCCACCTCCCAGTACCAAACACCCCTATTCGTTTGATCAGTTCTTATTACCGCCATTCTCCTGCTTTTATCCCTTCCAGTCCTTGCCGCCGGCATTACTATACTTTTAACCGACCGAAACCTAAACACAACCTTCTTCGACCCGGCGGGAGGAGGGGACCCTATTCTTTACCAACAC------
>14285 Geophagus altifrons
GCAATCACACGTTGATTTTTCTCGACCAATCACAAAGATATCGGCACCCTCTATTTAGTATTTGGTGCCTGAGCTGGAATAGTGGGTACTGCTTTAAGCCTACTAATTCGAGCAGAACTAAGCCAACCTGGCTCCCTCCTTGGAGATGACCAAATTTATAATGTTATTGTTACTGCACACGCCTTTGTAATAATTTTCTTTATAGTAATGCCAGTTATAATTGGGGGCTTCGGCAACTGATTGGTACCACTAATAATTGGTGCTCCTGACATAGCCTTCCCTCGAATAAACAATATGAGTTTTTGACTCCTGCCCCCCTCATTTCTCCTCCTTCTGGCCTCCTCAGGTGTTGAGGCGGGGGTAGGTACAGGATGAACTGTGTACCCCCCATTAGCTGGTAATCTGGCACATGCCGGCCCATCTGTTGATTTAGCCATCTTTTCCCTCCACCTGGCCGGGGTCTCCTCAATCTTAGGAGCAATCAATTTTATCACCACCATTATTAACATGAAACCCCCAGCCACATCCCAGTACCAAACACCCCTATTTGTCTGATCAGTTCTTATTACCGCCATTCTCCTGCTTTTATCCCTTCCAGTTCTTGCCGCCGGCATTACTATGCTTTTAACCGACCGAAACCTAAACACAACCTTCTTCGACCCAGCGGGAGGAGGA---------------------------
>17641 Geophagus megasema
GCAATCACACGTTGATTTTTCTCGACCAATCACAAAGATATCGGCACCCTCTATTTAGTATTTGGTGCCTGAGCTGGGATAGTGGGCACTGCTTTAAGCCTACTAATTCGAGCAGAACTAAGCCAACCTGGCTCCCTCCTTGGAGATGACCAAATTTATAATGTCATCGTTACTGCACACGCCTTTGTAATAATTTTCTTTATAGTAATACCAGTTATAATCGGGGGCTTCGGCAACTGACTGGTACCACTAATAATTGGTGCTCCTGACATAGCGTTCCCTCGAATAAACAACATGAGTTTTTGACTTCTGCCCCCCTCATTCCTCCTCCTCCTAGCCTCCTCAGGTGTTGAGGCGGGAGTAGGAACAGGATGAACTGTATACCCCCCATTAGCAGGTAACCTGGCACATGCCGGCCCATCTGTTGATTTAGCCATTTTTTCCCTCCACCTGGCCGGGGTTTCCTCAATCTTAGGAGCAATCAATTTTATTACCACCATTATTAACATGAAACCCCCAGCCACCTCCCAGTACCAAACACCCCTATTCGTTTGATCAGTTCTTATTACCGCCATTCTCCTGCTTTTATCCCTTCCAGTCCTTGCCGCCGGCATTACTATACTTTTAACCGACCGAAACCTAAACACAACCTTCTTCGACCCGGCGGGAGGA------------------------------
>1654 Geophagus sp 3
GCAATCACACGTTGATTTTTCTCGACCAATCACAAAGATATCGGTACCCTCTATTTAGTATTTGGTGCCTGAGCTGGGATAGTGGGCACTGCTTTAAGCCTACTGATTCGAGCAGAACTAAGCCAACCTGGTTCCCTCCTTGGAGATGACCAAATTTATAATGTCATCGTTACTGCACACGCTTTTGTAATAATTTTCTTTATAGTAATGCCAGTTATAATTGGGGGCTTCGGCAACTGACTGGTGCCACTAATAATTGGTGCTCCTGACATGGCTTTCCCTCGAATAAACAACATGAGTTTTTGACTCCTGCCCCCCTCATTCCTCCTCCTCCTAGCCTCCTCAGGTGTAGAGGCGGGGGTAGGTACAGGATGAACTGTTTACCCCCCATTAGCGGGTAACCTGGCACATGCCGGCCCATCTGTTGATTTAGCCATTTTTTCCCTCCACCTGGCCGGAGTTTCCTCAATCTTAGGGGCAATCAATTTTATTACCACCATTATTAACATAAAACCCCCAGCCACCTCCCAGTACCAAACACCCCTATTTGTTTGATCAGTTCTTATTACCGCCATTCTCCTGCTTCTATCCCTTCCAGTTCTTGCCGCCGGCATTACTATACTTTTAACCGACCGAAACCTAAACACAACCTTCTTCGATCCGGCGGGA---------------------------------
>14116 Geophagus sp 1
---ATCACACGTTGATTTTTCTCGACCAATCACAAAGATATCGGCACCCTCTATTTAGTATTTGGTGCCTGAGCTGGGATAGTGGGCACTGCTTTAAGCCTACTCATTCGAGCAGAACTAAGCCAACCTGGTTCCCTCCTTGGAGATGACCAAATTTATAATGTCATCGTTACTGCACACGCCTTTGTAATAATTTTCTTTATAGTAATGCCAGTTATAATTGGGGGCTTTGGCAACTGACTAGTACCACTAATAATTGGTGCCCCTGACATAGCATTCCCTCGAATAAACAACATGAGTTTTTGACTCCTGCCCCCCTCATTCCTCCTCCTCCTGGCCTCCTCAGGTGTTGAGGCGGGAGTAGGAACAGGATGAACTGTATATCCCCCATTAGCAGGTAACCTGGCACATGCCGGCCCATCTGTTGATTTAGCCATTTTCTCCCTCCACCTGGCCGGGGTTTCTTCAATCTTAGGAGCAATCAATTTTATTACCACCATTATTAACATGAAACCCCCAGCCACCTCCCAGTACCAAACACCCCTATTCGTTTGATCGGTTCTTATTACCGCCATTCTCCTGCTTTTATCCCTTCCAGTTCTTGCCGCCGGCATTACTATACTTTTAACCGACCGAAACCTAAACACAACCTTCTTCGACCCGGCAGGA---------------------------------
>14174 Geophagus sp 1
---ATCACACGTTGATTTTTCTCGACCAATCACAAAGATATCGGCACCCTCTATTTAGTATTTGGTGCCTGAGCTGGGATAGTGGGCACTGCTTTAAGCCTACTCATTCGAGCAGAACTAAGCCAACCTGGTTCCCTCCTTGGAGATGACCAAATTTATAATGTCATCGTTACTGCACACGCCTTTGTAATAATTTTCTTTATAGTAATGCCAGTTATAATTGGGGGCTTTGGCAACTGACTAGTACCACTAATAATTGGTGCCCCTGACATAGCATTCCCTCGAATAAACAACATGAGTTTTTGACTCCTGCCCCCCTCATTCCTCCTCCTCCTGGCCTCCTCAGGTGTTGAGGCGGGAGTAGGAACAGGATGAACTGTATATCCCCCATTAGCAGGTAACCTGGCACATGCCGGCCCATCTGTTGATTTAGCCATTTTCTCCCTCCACCTGGCCGGGGTTTCTTCAATCTTAGGAGCAATCAATTTTATTACCACCATTATTAACATGAAACCCCCAGCCACCTCCCAGTACCAAACACCCCTATTCGTTTGATCGGTTCTTATTACCGCCATTCTCCTGCTTTTATCCCTTCCAGTTCTTGCCGCCGGCATTACTATACTTTTAACCGACCGAAACCTAAACACAACCTTCTTCGACCCGGCGGGA---------------------------------
>14864 Geophagus sp 1
---ATCACACGTTGATTTTTCTCGACCAATCACAAAGATATCGGCACCCTCTATTTAGTATTTGGTGCCTGAGCTGGAATAGTGGGCACTGCTTTAAGCCTACTCATTCGAGCAGAACTAAGCCAACCTGGTTCCCTCCTTGGAGATGACCAAATTTATAATGTCATCGTTACTGCACACGCCTTTGTAATAATTTTCTTTATAGTAATGCCAGTAATAATTGGGGGCTTTGGCAACTGACTAGTACCACTAATAATTGGTGCTCCTGACATAGCATTCCCTCGAATAAACAACATGAGTTTTTGACTCCTGCCCCCCTCATTCCTCCTCCTCCTGGCCTCCTCAGGTGTTGAGGCGGGAGTAGGAACAGGATGAACTGTATACCCCCCATTAGCAGGTAACCTGGCACATGCCGGCCCATCTGTTGATTTAGCCATTTTCTCCCTCCACCTGGCCGGGGTTTCCTCAATCTTAGGAGCAATCAATTTTATTACCACCATTATTAACATGAAACCCCCAGCCACCTCCCAGTACCAAACACCCCTATTCGTTTGATCAGTTCTTATTACCGCCATTCTCCTGCTTTTATCCCTTCCAGTTCTTGCCGCCGGCATTACTATACTTTTAACCGACCGAAACCTAAACACAACCTTCTTCGACCCGGCGGGA---------------------------------
>25136 Geophagus sp 1
---ATCACACGTTGATTTTTCTCGACCAATCACAAAGATATCGGCACCCTCTATTTAGTATTTGGTGCCTGAGCTGGGATAGTGGGCACTGCTTTAAGCCTACTCATTCGAGCAGAACTAAGCCAACCTGGTTCCCTCCTTGGAGATGACCAAATTTATAATGTCATCGTTACTGCACACGCCTTTGTAATAATTTTCTTTATAGTAATACCAGTTATAATTGGGGGCTTCGGCAACTGACTAGTACCACTAATAATTGGTGCTCCTGACATAGCGTTCCCTCGAATAAACAACATGAGTTTTTGACTCCTGCCCCCCTCATTCCTCCTCCTCCTGGCCTCCTCAGGTGTTGAGGCGGGAGTAGGAACAGGATGAACTGTATATCCCCCATTAGCAGGTAACCTGGCACATGCCGGCCCATCTGTTGATTTAGCCATTTTCTCCCTCCACCTGGCCGGGGTTTCCTCAATCTTAGGAGCAATCAATTTTATTACCACCATTATTAACATGAAACCCCCAGCCACCTCCCAGTACCAAACACCCCTATTCGTTTGATCAGTTCTTATTACCGCCATTCTCCTGCTTTTATCCCTTCCAGTTCTTGCCGCCGGCATTACTATACTTTTAACCGACCGAAACCTTAACACAACCTTCTTCGACCCGGCGGGA---------------------------------
>24632 Geophagus sp 3
---ATCACACGTTGATTTTTCTCGACCAATCACAAAGATATCGGCACCCTCTATTTAGTATTTGGTGCCTGAGCTGGGATAGTGGGCACTGCTTTAAGCCTACTGATTCGAGCAGAACTAAGCCAACCTGGTTCCCTCCTTGGAGATGACCAAATTTATAATGTCATCGTTACTGCACACGCTTTTGTAATAATTTTCTTTATAGTAATGCCAGTTATAATTGGGGGCTTCGGCAACTGACTGGTACCACTAATAATTGGCGCTCCTGACATGGCTTTCCCTCGAATAAACAACATGAGTTTTTGACTCCTGCCCCCCTCATTCCTCCTCCTCCTAGCCTCCTCAGGTGTAGAGGCGGGGGTAGGTACAGGATGAACTGTATACCCCCCATTAGCGGGTAACCTGGCACATGCCGGCCCATCTGTTGATTTAGCCATTTTTTCCCTCCACCTGGCCGGAGTTTCCTCAATCTTAGGAGCAATCAATTTTATTACCACCATTATTAACATAAAACCCCCAGCCACCTCCCAGTACCAAACACCCCTATTTGTTTGATCAGTTCTTATTACCGCCATTCTCCTGCTTCTATCCCTTCCAGTTCTTGCCGCCGGCATTACTATACTTTTAACCGACCGAAACCTAAACACAACCTTCTTCGACCCGGCGGGA---------------------------------
>24111 Geophagus altifrons
---ATCACACGTTGATTTTTCTCGACCAATCACAAAGATATCGGCACCCTCTATTTAGTATTTGGTGCCTGAGCTGGAATAGTGGGTACTGCTTTAAGCCTACTAATTCGAGCAGAACTAAGCCAACCTGGCTCCCTCCTTGGAGATGACCAAATTTATAATGTTATTGTTACTGCACACGCCTTTGTAATAATTTTCTTTATAGTAATGCCAGTTATAATTGGGGGCTTCGGCAACTGATTGGTACCACTAATAATTGGTGCTCCTGACATAGCCTTCCCTCGAATAAACAATATGAGTTTTTGACTCCTACCCCCCTCATTTCTCCTCCTTCTGGCCTCCTCAGGTGTTGAGGCGGGGGTAGGTACAGGATGAACTGTGTACCCCCCATTAGCAGGTAATCTGGCACATGCCGGCCCATCTGTTGATTTAGCCATTTTTTCCCTCCACCTGGCCGGGGTCTCCTCAATCTTAGGAGCAATCAATTTTATTACCACCATTATTAACATGAAACCCCCAGCCACATCCCAGTACCAAACACCCCTATTTGTCTGATCAGTTCTTATTACCGCCATTCTCCTGCTTTTATCCCTTCCAGTTCTTGCCGCCGGCATTACTATGCTTTTAACCGACCGAAACCTAAACACAACCTTCTTCGACCCAGCGGGA---------------------------------
>17660 Geophagus sp 1
------------------------------------GATATCGGCACCCTCTATTTAGTATTTGGTGCCTGAGCTGGGATAGTGGGCACTGCTTTAAGCCTACTCATTCGAGCAGAACTAAGCCAACCTGGTTCCCTCCTTGGAGATGACCAAATTTATAATGTCATCGTTACTGCACACGCCTTTGTAATAATTTTCTTTATAGTAATGCCAGTTATAATTGGGGGCTTTGGCAACTGACTAGTACCACTAATAATTGGTGCTCCTGACATAGCATTCCCTCGAATAAACAACATGAGTTTTTGACTCCTGCCCCCCTCATTCCTCCTCCTCCTGGCCTCCTCAGGTGTTGAGGCGGGAGTAGGAACAGGATGAACTGTATACCCCCCATTAGCAGGTAACCTGGCACATGCCGGCCCATCTGTTGATTTAGCCATTTTCTCCCTCCACCTGGCCGGGGTTTCCTCAATCTTAGGAGCAATCAATTTTATTACCACCATTATTAACATGAAACCCCCAGCCACCTCCCAGTACCAAACACCCCTATTCGTTTGATCAGTTCTTATTACCGCCATTCTCCTGCTTTTATCCCTTCCAGTTCTTGCCGCCGGCATTACTATACTTTTAACCGACCGAAACCTAAACACAACCTTCTTCGACCCGGCGGGAGGAGGGGACCCTATTCTTTACCAACACTTATTC
>17645 Geophagus megasema
GCAATCACACGTTGATTTTTCTCGACCAATCACAAAGATATCGGCACCCTCTATTTAGTATTTGGTGCCTGAGCTGGCATAGTGGGCACTGCTTTAAGCCTACTAATTCGAGCAGAACTAAGCCAACCTGGCTCCCTCCTTGGAGATGACCAAATTTATAATGTCATCGTTACTGCACACGCCTTTGTAATAATTTTCTTTATAGTAATACCAGTTATAATCGGGGGCTTCGGCAACTGACTGGTACCACTAATAATTGGTGCTCCTGACATAGCGTTCCCTCGAATAAACAACATGAGTTTTTGACTTCTGCCCCCCTCATTCCTCCTCCTCCTAGCCTCCTCAGGTGTTGAGGCGGGAGTAGGAACAGGATGAACTGTATACCCCCCATTAGCAGGTAACCTGGCACATGCCGGCCCATCTGTTGATTTAGCCATTTTTTCCCTCCACCTGGCCGGGGTTTCCTCAATCTTAGGAGCAATCAATTTTATTACCACCATTATTAACATGAAACCCCCAGCCACCTCCCAGTACCAAACACCCCTATTCGTTTGATCAGTTCTTATTACCGCCATTCTCCTGCTTTTATCCCTTCCAGTCCTTGCCGCCGGCATTACTATACTTTTAACCGACCGAAACCTAAACACAACCTTCTTCGACCCG---------------------------------------
>15166 Geophagus sp 1
------ACACGTTGATTTTTCTCGACCAATCACAAAGATATCGGCACCCTCTATTTAGTATTTGGTGCCTGAGCTGGAATAGTGGGCACTGCTTTAAGCCTACTCATTCGAGCAGAACTAAGCCAACCTGGTTCCCTCCTTGGAGATGACCAAATTTATAATGTCATCGTTACTGCACACGCCTTTGTAATAATTTTCTTTATAGTAATGCCAGTTATAATTGGGGGCTTTGGCAACTGACTAGTACCACTAATAATTGGTGCTCCTGACATAGCATTCCCTCGAATAAACAACATGAGTTTTTGACTCCTGCCCCCCTCATTCCTCCTCCTCCTGGCCTCCTCAGGTGTTGAGGCGGGAGTAGGAACAGGATGAACTGTATACCCCCCGTTAGCAGGTAACCTGGCACATGCCGGCCCATCTGTTGATTTAGCCATTTTCTCCCTCCACCTGGCCGGGGTTTCCTCAATCTTAGGAGCAATCAATTTTATTACCACCATTATTAACATGAAACCCCCAGCCACCTCCCAGTACCAAACACCCCTATTCGTTTGATCAGTTCTTATTACCGCCATTCTCCTGCTTTTATCCCTTCCAGTTCTTGCCGCCGGCATTACTATACTTTTAACCGACCGAAACCTAAACACAACCTTCTTCGACCCGGCGGGA---------------------------------
>15184 Geophagus sp 1
------ACACGTTGATTTTTCTCGACCAATCACAAAGATATCGGCACCCTCTATTTAGTATTTGGTGCCTGAGCTGGAATAGTGGGCACTGCTTTAAGCCTACTCATTCGAGCAGAACTAAGCCAACCTGGTTCCCTCCTTGGAGATGACCAAATTTATAATGTCATCGTTACTGCACACGCCTTTGTAATAATTTTCTTTATAGTAATGCCAGTTATAATTGGGGGCTTTGGCAACTGACTAGTACCACTAATAATTGGTGCTCCTGACATAGCATTCCCTCGAATAAACAACATGAGTTTTTGACTCCTGCCCCCCTCATTCCTCCTCCTCCTGGCCTCCTCAGGTGTTGAGGCGGGAGTAGGAACAGGATGAACTGTATACCCCCCATTAGCAGGTAACCTGGCACATGCCGGCCCATCTGTTGATTTAGCCATTTTCTCCCTCCACCTGGCCGGGGTTTCCTCAATCTTAGGAGCAATCAATTTTATTACCACCATTATTAACATGAAACCCCCAGCCACCTCCCAGTACCAAACACCCCTATTCGTTTGATCAGTTCTTATTACCGCCATTCTCCTGCTTTTATCCCTTCCAGTTCTTGCCGCCGGCATTACTATACTTTTAACCGACCGAAACCTAAACACAACCTTCTTCGACCCGGCGGGA---------------------------------
>357 Geophagus altifrons
GCAATCACACGTTGATTTTTCTCGACCAATCACAAAGATATCGGCACCCTCTATTTAGTATTTGGTGCCTGAGCTGGAATAGTGGGTACTGCTTTAAGCCTACTAATTCGAGCAGAACTAAGCCAACCTGGCTCCCTCCTTGGAGATGACCAAATTTATAATGTTATTGTTACTGCACACGCCTTTGTAATAATTTTCTTTATAGTAATGCCAGTTATAATTGGGGGCTTCGGCAACTGATTGGTACCACTAATAATTGGTGCTCCTGACATAGCCTTCCCTCGAATAAACAATATGAGTTTTTGACTCCTGCCCCCCTCATTTCTCCTCCTTCTGGCCTCCTCAGGTGTTGAGGCGGGGGTAGGTACAGGATGAACTGTGTACCCCCCATTAGCAGGTAATCTGGCACATGCCGGCCCATCTGTTGATTTAGCCATCTTTTCCCTCCACCTGGCCGGGGTCTCCTCAATCTTAGGAGCAATCAATTTTATCACCACCATTATTAACATGAAACCCCCAGCCACATCCCAGTACCAAACACCCCTATTTGTCTGATCAGTTCTTATTACCGCCATTCTCCTGCTTTTATCCCTTCCAGTTCTTGCCGCCGGCATTACTATGCTTTTAACCGACCGAAACCTAAACACAACCTTCTTCGACCCG---------------------------------------
>100445 Geophagus altifrons
GCAATCACACGTTGATTTTTCTCGACCAATCACAAAGATATCGGCACCCTCTATTTAGTATTTGGTGCCTGAGCTGGAATAGTGGGTACTGCTTTAAGCCTACTAATTCGAGCAGAACTAAGCCAACCTGGCTCCCTCCTTGGAGATGACCAAATTTATAATGTTATTGTTACTGCACACGCCTTTGTAATAATTTTCTTTATAGTAATGCCAGTTATAATTGGGGGCTTCGGCAACTGATTGGTACCACTAATAATTGGTGCTCCTGACATAGCCTTCCCTCGAATAAACAATATGAGTTTTTGACTCCTGCCCCCCTCATTTCTCCTCCTTCTGGCCTCCTCAGGTGTTGAGGCGGGGGTAGGTACAGGATGAACTGTGTACCCCCCATTAGCAGGTAATCTGGCACATGCCGGCCCATCTGTTGATTTAGCCATTTTTTCCCTCCACCTGGCCGGGGTCTCCTCAATCTTAGGAGCAATCAATTTTATTACCACCATTATTAACATGAAACCCCCAGCCACATCCCAGTACCAAACACCCCTATTTGTCTGATCAGTTCTTATTACCGCCATTCTCCTGCTTTTATCCCTTCCAGTTCTTGCCGCCGGCATTACTATGCTTTTAACCGACCGAAACCTAAACACAACCTTCTTCGACCCG---------------------------------------
>13022 Geophagus sp 1
---ATCACACGTTGATTTTTCTCGACCAATCACAAAGATATCGGCACCCTCTATTTAGTATTTGGTGCCTGAGCTGGGATAGTGGGCACTGCTTTAAGCCTACTCATTCGAGCAGAACTAAGCCAACCTGGTTCCCTCCTTGGAGATGACCAAATTTATAATGTCATCGTTACTGCACACGCCTTTGTAATAATTTTCTTTATAGTAATGCCAGTTATAATTGGGGGCTTTGGCAACTGACTAGTACCACTAATAATTGGTGCTCCTGACATAGCATTCCCTCGAATAAACAACATGAGTTTTTGACTCCTGCCCCCCTCATTCCTCCTCCTCCTGGCCTCCTCAGGTGTTGAGGCGGGAGTAGGGACAGGATGAACTGTATACCCCCCATTAGCAGGTAACCTGGCACATGCCGGCCCATCTGTTGATTTAGCCATTTTCTCCCTCCACCTGGCCGGGGTTTCCTCAATCTTAGGAGCAATCAATTTTATTACCACCATTATTAACATGAAACCCCCAGCCACCTCCCAGTACCAAACACCCCTATTCGTTTGATCAGTTCTTATTACCGCCATTCTCCTGCTTTTATCCCTTCCAGTTCTTGCCGCCGGCATTACTATACTTTTGACCGACCGAAACCTAAACACAACCTTCTTCGACCCG---------------------------------------
>107119 Geophagus sp 1
---ATCACACGTTGATTTTTCTCGACCAATCACAAAGATATCGGCACCCTCTATTTAGTATTTGGTGCCTGGGCTGGGATAGTGGGCACTGCTTTAAGCCTACTCATTCGAGCAGAACTAAGCCAACCTGGTTCCCTCCTTGGAGATGACCAAATTTATAATGTCATCGTTACTGCACACGCCTTTGTAATAATTTTCTTTATAGTAATGCCAGTTATAATTGGGGGCTTTGGCAACTGACTAGTACCACTAATAATTGGTGCTCCTGACATAGCATTCCCTCGAATAAACAACATGAGTTTTTGACTCCTGCCCCCCTCATTCCTCCTCCTCCTGGCCTCCTCAGGTGTTGAAGCGGGAGTAGGAACAGGATGAACTGTATACCCCCCATTAGCAGGTAACCTGGCACATGCCGGCCCATCTGTTGATTTAGCCATTTTCTCCCTCCACCTGGCCGGGGTTTCCTCAATCTTAGGAGCAATCAATTTTATTACCACCATTATTAACATGAAACCCCCAGCCACCTCCCAGTACCAAACACCCCTATTCGTTTGATCAGTTCTTATTACCGCCATTCTCCTGCTTTTATCCCTTCCAGTTCTTGCCGCCGGCATTACTATACTTTTAACCGACCGAAACCTAAACACAACCTTCTTCGACCCG---------------------------------------
>4600 Geophagus altifrons
---ATCACACGTTGATTTTTCTCGACCAATCACAAAGATATCGGCACCCTCTATTTAGTATTTGGTGCCTGAGCTGGAATAGTGGGTACTGCTTTAAGCCTACTAATTCGAGCAGAACTAAGCCAACCTGGTTCCCTCCTTGGAGATGACCAAATTTATAATGTTATTGTTACTGCACACGCCTTTGTAATAATTTTCTTTATAGTAATGCCAGTTATAATTGGGGGCTTCGGCAACTGACTAGTACCACTAATAATTGGTGCTCCTGACATAGCCTTCCCTCGGATAAACAATATGAGTTTTTGACTCCTGCCCCCCTCATTTCTTCTCCTTCTGGCCTCCTCAGGTGTTGAAGCGGGGGTAGGTACAGGATGAACTGTGTACCCCCCATTAGCAGGTAATTTGGCACATGCCGGCCCATCTGTTGATTTAGCCATTTTTTCCCTCCACCTGGCCGGGGTCTCCTCAATCTTAGGAGCAATCAATTTTATTACCACCATTATTAACATGAAACCCCCAGCCACATCCCAGTACCAAACACCCCTATTTGTCTGATCAGTTCTTATTACCGCCATTCTCCTGCTTTTATCCCTTCCAGTTCTTGCCGCCGGCATTACTATGCTTTTAACCGACCGAAACCTAAACACAACCTTCTTCGACC-----------------------------------------
>1657 Geophagus argyrostictus
GCAATCACACGTTGATTTTTCTCGACCAATCACAAAGATATCGGCACCCTTTATTTAGTATTTGGTGCCTGAGCTGGAATAGTGGGCACTGCTTTAAGCCTACTAATTCGAGCAGAACTAAGCCAACCCGGCTCCCTCCTTGGAGATGACCAAATTTATAATGTCATTGTTACTGCACACGCCTTTGTAATAATTTTCTTTATAGTTATACCAGTTATAATTGGAGGCTTTGGCAACTGACTGGTACCACTAATAATTGGTGCTCCTGACATAGCCTTCCCTCGAATAAACAATATAAGTTTCTGACTCCTACCCCCCTCATTTCTACTCCTCCTAGCATCCTCAGGTGTTGAGGCAGGGGTGGGCACAGGATGAACTGTATACCCCCCATTAGCAGGCAACCTGGCACATGCCGGCCCATCTGTTGATTTAGCCATTTTTTCCCTTCACTTGGCCGGGGTCTCCTCAATCTTAGGAGCAATCAATTTTATTACCACCATTATTAACATGAAGCCCCCTGCCACCTCTCAATACCAAACACCCCTATTTGTTTGGTCAGTTCTTATTACCGCCATTCTTCTACTTTTATCTCTTCCAGTTCTTGCCGCCGGCATTACCATGCTCTTAACCGACCGAAACCTAAACACAACCTTCTTTG--------------------------------------------
>16655 Geophagus proximus
GCAATCACACGTTGATTTTTCTCGACCAATCACAAAGATATCGGCACCCTCTATTTAGTATTTGGTGCCTGAGCTGGGATAGTGGGCACTGCTTTAAGCCTACTAATTCGAGCAGAACTAAGCCAACCTGGTTCCCTCCTTGGAGATGACCAAATTTATAATGTCATTGTTACTGCACACGCCTTTGTAATAATTTTCTTTATAGTAATGCCAGTTATAATTGGGGGCTTCGGCAACTGACTGGTACCACTAATAATTGGTGCTCCTGATATAGCCTTCCCTCGAATAAACAATATGAGTTTTTGACTTCTGCCCCCCTCATTTCTCCTCCTCCTGGCCTCCTCAGGTGTTGAGGCGGGGGTAGGAACAGGATGAACTGTATACCCCCCATTAGCAGGTAACCTGGCACATGCCGGCCCATCTGTTGATTTAGCCATTTTTTCCCTCCACCTGGCCGGGGTTTCCTCAATCTTAGGAGCAATCAATTTTATTACCACCATTATTAACATGAAACCCCCAGCCACCTCCCAGTACCAAACACCCCTATTTGTCTGATCAGTCCTTATTACCGCCATCCTCCTGCTTCTATCCCTTCCAGTTCTTGCCGCCGGCATTACTATACTTTTGACCGATCGAAACCTAAACACAACCTTCTTC---------------------------------------------
>14176 Geophagus sp 1
GCAATCACACGTTGATTTTTCTCGACCAATCACAAAGATATCGGCACCCTCTATTTAGTATTTGGTGCCTGAGCTGGGATAGTGGGCACTGCTTTAAGCCTACTCATTCGAGCAGAACTAAGCCAACCTGGTTCCCTCCTTGGAGATGACCAAATTTATAATGTCATCGTTACTGCACACGCCTTTGTAATAATTTTCTTTATAGTAATGCCAGTTATAATTGGGGGCTTTGGCAACTGACTAGTACCACTAATAATTGGTGCCCCTGACATAGCATTCCCTCGAATAAACAACATGAGTTTTTGACTCCTGCCCCCCTCATTCCTCCTCCTCCTGGCCTCCTCAGGTGTTGAGGCGGGAGTAGGAACAGGATGAACTGTATATCCCCCATTAGCAGGTAACCTGGCACATGCCGGCCCATCTGTTGATTTAGCCATTTTCTCCCTCCACCTGGCCGGGGTTTCTTCAATCTTAGGAGCAATCAATTTTATTACCACCATTATTAACATGAAACCCCCAGCCACCTCCCAGTACCAAACACCCCTATTCGTTTGATCGGTTCTTATTACCGCCATTCTCCTGCTTTTATCCCTTCCAGTTCTTGCCGCCGGCATTACTATACTTTTAACCGACCGAAACCTAAACACAACCTTCTTC---------------------------------------------
>1651 Geophagus sp 3
GCAATCACACGTTGATTTTTCTCGACCAATCACAAAGATATCGGCACCCTCTATTTAGTATTTGGTGCCTGAGCTGGAATAGTGGGCACTGCTTTAAGCCTACTGATTCGAGCAGAACTAAGCCAACCTGGTTCCCTTCTTGGAGATGACCAAATTTATAATGTCATCGTTACTGCACACGCTTTTGTAATAATTTTCTTTATAGTAATGCCAGTTATAATTGGGGGCTTCGGCAACTGACTGGTACCACTAATAATTGGTGCTCCTGACATGGCTTTCCCTCGAATAAACAACATGAGTTTTTGACTCCTGCCCCCCTCATTCCTCCTCCTCCTAGCCTCCTCAGGTGTAGAGGCGGGGGTAGGTACAGGATGAACTGTATACCCCCCATTAGCGGGTAACCTGGCACATGCCGGCCCATCTGTTGATTTAGCCATTTTTTCCCTCCACCTGGCCGGAGTTTCCTCAATCTTAGGAGCAATCAATTTTATTACCACCATTATTAACATAAAACCCCCAGCCACCTCCCAGTACCAAACACCCCTATTTGTTTGATCAGTTCTTATTACCGCCATTCTCCTGCTTCTATCCCTTCCAGTTCTTGCCGCCGGCATTACTATACTTTTAACCGACCGAAACCTAAACACACCCTTCTTC---------------------------------------------
>15379 Geophagus altifrons
GCAATCACACGTTGATTTTTCTCGACCAATCACAAAGATATCGGCACCCTCTATTTAGTATTTGGTGCCTGAGCTGGAATAGTGGGTACTGCTTTAAGCCTACTAATTCGAGCAGAACTAAGCCAACCTGGCTCCCTCCTTGGAGATGACCAAATTTATAATGTTATTGTTACTGCACACGCCTTTGTAATAATTTTCTTTATAGTAATGCCAGTTATAATTGGGGGCTTCGGCAACTGATTGGTACCACTAATAATTGGTGCTCCTGACATAGCCTTCCCTCGAATAAACAATATAAGTTTTTGACTCCTGCCCCCCTCATTTCTCCTCCTTCTGGCCTCCTCAGGTGTTGAGGCGGGGGTAGGTACAGGATGAACTGTGTACCCCCCATTAGCAGGTAATCTGGCACATGCCGGCCCATCTGTTGATTTAGCCATTTTTTCCCTCCACCTGGCCGGGGTCTCCTCAATCTTAGGAGCAATCAATTTTATTACCACCATTATTAACATGAAACCCCCAGCCACATCCCAGTACCAAACACCCCTATTTGTCTGATCAGTTCTTATTACCGCCATTCTCCTGCTTTTATCCCTTCCAGTTCTTGCCGCCGGCATTACTATGCTTTTAACCGACCGAAACCTAAACACAACCTTCTTC---------------------------------------------
>1756 Geophagus argyrostictus
GCAATCACACGTTGATTTTTCTCGACCAATCACAAAGATATCGGCACCCTTTATTTAGTATTTGGTGCCTGAGCTGGAATAGTGGGCACTGCTTTAAGCCTACTAATTCGAGCAGAACTAAGCCAACCCGGCTCCCTCCTTGGAGATGACCAAATTTATAATGTCATTGTTACTGCACACGCCTTTGTAATAATTTTCTTTATAGTTATACCAGTTATAATTGGAGGCTTTGGCAACTGACTGGTACCACTAATAATTGGTGCTCCTGACATAGCCTTCCCTCGAATAAACAATATAAGTTTCTGACTCCTACCCCCCTCATTTCTACTCCTCCTAGCATCCTCAGGTGTTGAGGCAGGGGTGGGCACAGGATGAACTGTATACCCCCCATTAGCAGGCAACCTGGCACATGCCGGCCCATCTGTTGATTTAGCCATTTTTTCCCTTCACTTGGCCGGGGTCTCCTCAATCTTAGGAGCAATCAATTTTATTACCACCATTATTAACATGAAGCCCCCTGCCACCTCTCAATACCAAACACCTCTATTTGTTTGGTCAGTTCTTATTACCGCCATTCTTCTACTTTTATCTCTTCCAGTTCTTGCCGCCGGCATTACCATGCTCTTAACCGACCGAAACCTAAACACAACTTTCTTT---------------------------------------------
>1758 Geophagus argyrostictus
GCAATCACACGTTGATTTTTCTCGACCAATCACAAAGATATCGGCACCCTTTATTTAGTATTTGGTGCCTGAGCTGGAATAGTGGGCACTGCTTTAAGCCTACTAATTCGAGCAGAACTAAGCCAACCCGGCTCCCTCCTTGGAGATGACCAAATTTATAATGTCATTGTTACTGCACACGCCTTTGTAATAATTTTCTTTATAGTTATACCAGTTATAATTGGAGGCTTTGGCAACTGACTGGTACCACTAATAATTGGTGCTCCTGACATAGCCTTCCCTCGAATAAACAATATAAGTTTCTGACTCCTACCCCCCTCATTTCTACTCCTCCTAGCATCCTCAGGTGTTGAGGCAGGGGTGGGCACAGGATGAACTGTATACCCCCCATTAGCAGGCAACCTGGCACATGCCGGCCCATCTGTTGATTTAGCCATTTTTTCCCTTCACTTGGCCGGGGTCTCCTCAATCTTAGGAGCAATCAATTTTATTACCACCATTATTAACATGAAGCCCCCTGCCACCTCTCAATACCAAACACCCCTATTTGTTTGGTCAGTTCTTATTACCGCCATTCTTCTACTTTTATCTCTTCCAGTTCTTGCCGCCGGCATTACCATGCTCTTAACCGACCGAAACCTAAACACAACTTTCTTT---------------------------------------------
>11781 Geophagus sp 4
GCAATCACACGTTGATTTTTCTCGACCAATCACAAAGATATCGGCACCCTTTATTTAGTATTTGGTGCCTGAGCTGGAATAGTAGGCACTGCTTTAAGCCTACTAATTCGAGCAGAACTAAGCCAACCTGGCTCCCTTCTTGGAGATGACCAAATTTACAATGTCATTGTTACTGCACACGCCTTTGTAATAATTTTTTTTATAGTCATACCAGTTATAATTGGAGGCTTTGGCAACTGACTGGTACCACTAATAATTGGTGCTCCTGACATAGCCTTCCCTCGAATAAACAATATGAGTTTCTGACTCCTGCCCCCCTCATTTCTCCTCCTCCTAGCATCCTCAGGTGTTGAAGCAGGGGTGGGCACAGGATGAACTGTATACCCCCCCTTAGCAGGTAATCTGGCACATGCCGGCCCATCTGTTGATTTAGCCATTTTTTCCCTCCACTTGGCCGGAGTTTCCTCAATCTTAGGAGCAATCAATTTTATTACCACCATTATTAACATGAAGCCCCCAGCCACCTCCAAATACCAAACACCCCTATTTGTTTGGTCAGTTCTTATTACCGCCATTCTTCTACTTTTGTCTCTTCCAGTTCTTGCCGCCGGCATTACCATGCTCTTAACCGACCGAAACCTAAACACAACTTTCTTT---------------------------------------------
>1858 Geophagus argyrostictus
---------------------------------AAAGATATCGGCACCCTTTATTTAGTATTTGGTGCCTGAGCTGGAATAGTGGGCACTGCTTTAAGCCTACTAATTCGAGCAGAACTAAGCCAACCCGGCTCCCTCCTTGGAGATGACCAAATTTATAATGTCATTGTTACTGCACACGCCTTTGTAATAATTTTCTTTATAGTTATACCAGTTATAATTGGAGGCTTTGGCAACTGACTGGTACCACTAATAATTGGTGCTCCTGACATAGCCTTCCCTCGAATAAACAATATAAGTTTCTGACTCCTACCCCCCTCATTTCTACTCCTCCTAGCATCCTCAGGTGTTGAGGCAGGGGTGGGCACAGGATGAACTGTATACCCCCCATTAGCAGGCAACCTGGCACATGCCGGCCCATCTGTTGATTTAGCCATTTTTTCCCTTCACTTGGCCGGGGTCTCCTCAATCTTAGGAGCAATCAATTTTATTACCACCATTATTAACATGAAGCCCCCTGCCACCTCTCAATACCAAACACCCCTATTTGTTTGGTCAGTTCTTATTACCGCCATTCTTCTACTTTTATCTCTTCCAGTTCTTGCCGCCGGCATTACCATGCTCTTAACCGACCGAAACCTAAACACAACTTTCTTTGACCCAGCGGGAGGAGGAGACCCTATTCTTTAC------------
>MK012088 Geophagus sveni
---------------------------------------------ACCCTCTATTTAGTATTTGGTGCCTGAGCTGGAATAGTGGGCACTGCTTTAAGCCTACTAATTCGAGCAGAACTAAGCCAACCTGGCTCCCTCCTTGGAGACGACCAAATTTATAATGTCATTGTTACTGCACACGCCTTTGTAATAATTTTCTTTATAGTAATGCCAGTTATAATTGGGGGCTTCGGCAACTGACTGGTACCACTAATAATTGGTGCTCCTGACATAGCCTTTCCTCGAATAAACAACATGAGTTTTTGACTCCTGCCCCCCTCATTTCTTCTCCTCCTGGCCTCCTCAGGTGTTGAGGCGGGGGTGGGTACAGGATGAACTGTATACCCCCCATTAGCAGGTAATCTGGCACATGCCGGCCCATCTGTTGATTTAGCCATTTTTTCCCTCCACCTGGCCGGGGTTTCCTCAATCTTGGGAGCAATCAATTTTATTACCACCATTATTAACATAAAACCCCCAGCCACCTCCCAATACCAAACACCCCTATTTGTTTGATCAGTTCTTATTACCGCCATTCTTCTGCTTCTGTCCCTTCCAGTTCTTGCCGCCGGCATTACTATACTTTTAACCGACCGAAACCTAAACACAACCTTCTTCGACCCGGCGGGAGGAGGGGACCCTATTCTTTACCAACACTTATTC
>15745 Geophagus sp 1
------------TGATTTTTCTCGACCAATCACAAAGATATCGGCACCCTCTATTTAGTATTTGGTGCCTGAGCTGGGATAGTGGGCACTGCTTTAAGCCTACTTATTCGAGCAGAACTAAGCCAACCTGGTTCCCTCCTTGGAGATGACCAAATTTATAATGTCATCGTTACTGCACACGCCTTTGTAATAATTTTCTTTATAGTAATGCCAGTTATAATTGGGGGCTTTGGCAACTGACTAGTACCACTAATAATTGGTGCCCCTGACATAGCATTCCCTCGAATAAACAACATGAGTTTTTGACTCCTGCCCCCCTCATTCCTCCTCCTCCTGGCCTCCTCAGGTGTTGAGGCGGGAGTAGGAACAGGATGAACTGTATATCCCCCATTAGCAGGTAACCTGGCACATGCCGGCCCATCTGTTGATTTAGCCATTTTCTCCCTCCACCTGGCCGGGGTTTCTTCAATCTTAGGAGCAATCAATTTTATTACCACCATTATTAACATGAAACCCCCAGCCACCTCCCAGTACCAAACACCCCTATTCGTTTGATCGGTTCTTATTACCGCCATTCTCCTGCTTTTATCCCTTCCAGTTCTTGCCGCCGGCATTACTATACTTTTAACCGACCGAAACCTAAACACAACCTTCTTTGACCCGGCG------------------------------------
>11782 Geophagus sp 1
---ATCACACGTTGATTTTTCTCGACCAATCACAAAGATATCGGCACCCTCTATTTAGTATTTGGTGCCTGAGCTGGGATAGTGGGCACTGCTTTAAGCCTACTCATTCGAGCAGAACTAAGCCAACCTGGTTCCCTCCTTGGAGATGACCAAATTTATAATGTCATCGTTACTGCACACGCCTTTGTAATAATTTTCTTTATAGTAATACCAGTTATAATTGGGGGCTTCGGCAACTGACTAGTACCACTAATAATTGGTGCTCCTGACATAGCGTTCCCTCGAATAAACAACATGAGTTTTTGACTTCTGCCCCCCTCATTCCTCCTCCTCCTGGCCTCCTCAGGTGTTGAGGCGGGAGTAGGAACAGGATGAACTGTATACCCCCCATTAGCAGGTAACCTGGCACATGCCGGCCCATCTGTTGATTTAGCCATTTTCTCCCTCCACCTGGCCGGGGTTTCCTCAATCTTAGGAGCAATCAATTTTATTACCACCATTATTAACATGAAACCCCCAGCCACCTCCCAGTACCAAACACCCCTATTCGTTTGATCAGTTCTTATTACCGCCATTCTCCTGCTTTTATCCCTTCCAGTTCTTGCCGCCGGCATTACTATACTTTTAACCGACCGAAACCTTAACACAACCTTCTTC---------------------------------------------
>24860 Geophagus sp 1
------------------TTCTCGACCAATCACAAAGATATCGGCACCCTCTATTTAGTATTTGGTGCCTGAGCTGGGATAGTGGGCACTGCTTTAAGCCTACTCATTCGAGCAGAACTAAGCCAACCTGGTTCCCTCCTTGGAGATGACCAAATTTATAATGTCATCGTTACTGCACACGCCTTTGTAATAATTTTCTTTATAGTAATACCAGTTATAATTGGGGGCTTCGGCAACTGACTAGTACCACTAATAATTGGTGCTCCTGACATAGCGTTCCCTCGAATAAACAACATGAGTTTTTGACTCCTGCCCCCCTCATTCCTCCTCCTCCTGGCCTCCTCAGGTGTTGAGGCGGGAGTAGGAACAGGATGAACTGTATACCCCCCATTAGCAGGTAACCTGGCACATGCCGGCCCATCTGTTGATTTAGCCATTTTCTCCCTCCACCTGGCCGGGGTTTCCTCAATCTTAGGAGCAATCAATTTTATTACCACCATTATTAACATGAAACCCCCAGCCACCTCCCAGTACCAAACACCCCTATTCGTTTGATCAGTTCTTATTACCGCCATTCTCCTGCTTTTATCCCTTCCAGTTCTTGCCGCCGGCATTACTATACTTTTAACCGACCGAAACCTTAACACAACCTTCTTCGACCCGGCGGGAGGG------------------------------
>14175 Geophagus sp 1
---ATCACACGTTGATTTTTCTCGACCAATCACAAAGATATCGGCACCCTCTATTTAGTATTTGGTGCCTGAGCTGGGATAGTGGGCACTGCTTTAAGCCTACTCATTCGAGCAGAACTAAGCCAACCTGGTTCCCTCCTTGGAGATGACCAAATTTATAATGTCATCGTTACTGCACACGCCTTTGTAATAATTTTCTTTATAGTAATGCCAGTTATAATTGGGGGCTTTGGCAACTGACTAGTACCACTAATAATTGGTGCCCCTGATATAGCATTCCCTCGAATAAACAACATGAGTTTTTGACTCCTGCCCCCCTCATTCCTCCTCCTCCTGGCCTCCTCAGGTGTTGAGGCGGGAGTAGGAACAGGATGAACTGTATATCCCCCATTAGCAGGTAACCTGGCACATGCCGGCCCATCTGTTGATTTAGCCATTTTCTCCCTCCACCTGGCCGGGGTTTCTTCAATCTTAGGAGCAATCAATTTTATTACCACCATTATTAACATGAAACCCCCAGCCACCTCCCAGTACCAAACACCCCTATTCGTTTGATCGGTTCTTATTACCGCCATTCTCCTGCTTTTATCCCTTCCAGTTCTTGCCGCCGGCATTACTATACTTTTAACCGACCGAAACCTAAACACAACCTTCTTC---------------------------------------------
>1610 Geophagus altifrons
GCAATCACACGTTGATTTTTCTCGACCAATCACAAAGATATCGGCACCCTCTATTTAGTATTTGGTGCCTGAGCTGGAATAGTGGGTACTGCTTTAAGCCTACTAATTCGAGCAGAACTAAGCCAACCTGGCTCCCTCCTTGGAGATGACCAAATTTATAATGTTATTGTTACTGCACACGCCTTTGTAATAATTTTCTTTATAGTAATGCCAGTTATAATTGGGGGCTTCGGCAACTGATTGGTACCACTAATAATTGGTGCTCCTGACATAGCCTTCCCTCGAATAAACAATATGAGTTTTTGACTCCTGCCCCCCTCATTTCTCCTCCTTCTGGCCTCCTCAGGTGTTGAGGCGGGGGTAGGTACAGGATGAACTGTGTACCCCCCATTAGCAGGTAATCTGGCACATGCCGGCCCATCTGTTGATTTAGCCATTTTTTCCCTCCACCTGGCCGGGGTCTCCTCAATCTTAGGAGCAATCAATTTTATTACCACCATTATTAACATGAAACCCCCAGCCACATCCCAGTACCAAACACCCCTATTTGTCTGATCAGTTCTTATTACCGCCATTCTCCTGCTTTTATCCCTTCCAGTTCTTGCCGCCGGCATTACTATGCTTTTAACCGACCGAAACCTAAACACAACTTTC------------------------------------------------
>14924 Geophagus sp 5
------ACACGTTGATTTTTCTCGACCAATCACAAAGATATCGGCACCCTTTATTTAGTATTTGGTGCCTGAGCTGGAATAGTGGGCACTGCTTTAAGCCTACTAATTCGAGCAGAACTAAGCCAACCTGGCTCCCTCCTTGGAGATGACCAAATTTATAATGTCATTGTTACTGCACACGCCTTTGTAATAATTTTCTTTATAGTTATACCAGTTATAATTGGAGGCTTTGGCAACTGACTGGTACCACTAATAATTGGTGCTCCTGACATAGCCTTCCCTCGAATAAACAATATGAGTTTCTGACTCCTGCCCCCCTCATTTCTCCTCCTCCTAGCATCCTCAGGTGTTGAAGCAGGGGTGGGCACAGGATGAACTGTATACCCCCCATTAGCAGGTAACCTGGCACATGCCGGTCCATCTGTTGATTTAGCCATTTTTTCCCTCCACCTGGCCGGGGTCTCCTCAATCTTAGGAGCAATCAATTTTATTACCACCATTATTAACATAAAACCCCCAGCCACCTCCCAATACCAAACACCCCTATTTGTTTGGTCAGTTCTTATTACCGCCATTCTTCTACTTTTATCTCTTCCAGTTCTTGCCGCCGGCATTACCATGCTCTTAACCGACCGAAACCTAAACACAACTTTCTTTG--------------------------------------------
>15675 Geophagus winemilleri
---------------TTTTTCTCGACCAATCACAAAGATATCGGCACCCTCTATTTAGTATTTGGTGCCTGAGCTGGGATAGTGGGCACTGCTTTAAGCCTACTAATTCGAGCAGAACTAAGCCAACCTGGTTCCCTCCTTGGAGATGACCAAATTTATAATGTCATTGTTACTGCACACGCCTTTGTAATAATTTTCTTTATAGTAATGCCAGTTATAATTGGGGGCTTCGGCAACTGACTGGTACCACTAATAATTGGTGCTCCTGATATAGCCTTCCCCCGAATAAACAATATGAGTTTTTGACTCCTGCCCCCCTCATTTCTCCTCCTCCTGGCCTCATCAGGTGTTGAAGCGGGGGTAGGTACAGGATGAACTGTGTACCCCCCATTAGCAGGTAACCTGGCACATGCCGGCCCATCTGTTGATTTAGCCATTTTTTCCCTCCACCTAGCCGGAGTTTCCTCAATCTTAGGAGCAATCAATTTTATTACCACCATTATTAATATAAAACCCCCAGCCACCTCCCAGTACCAAACACCCCTATTTGTTTGATCAGTTCTTATTACCGCCATTCTCCTGCTTCTATCCCTTCCAGTTCTTGCCGCCGGCATTACTATACTTTTAACCGACCGAAACCTAAACACAACCTTCTTCGACCCGGCA------------------------------------
>29627 Geophagus winemilleri
------------------------------------------------CTCTATTTAGTATTTGGTGCTTGAGCTGGGATAGTGGGCACTGCTTTAAGCCTACTAATTCGAGCAGAACTAAGCCAACCTGGTTCCCTCCTTGGAGATGACCAAATTTATAATGTCATTGTTACTGCACACGCCTTTGTAATAATTTTCTTTATAGTAATGCCAGTTATAATTGGGGGCTTCGGCAACTGACTGGTACCACTAATAATTGGTGCTCCTGATATAGCCTTCCCCCGAATAAACAATATGAGTTTTTGACTCCTGCCCCCCTCATTTCTTCTCCTCCTGGCCTCCTCAGGTGTTGAGGCGGGGGTAGGTACAGGATGAACTGTGTACCCCCCATTAGCAGGTAACCTGGCACATGCCGGCCCATCTGTTGATTTAGCCATTTTTTCCCTCCACCTAGCCGGGGTTTCCTCAATCTTAGGAGCAATCAATTTTATTACCACCATTATTAATATGAAACCCCCAGCCACCTCCCAGTACCAAACACCCCTATTCGTTTGATCAGTTCTTATTACCGCCATTCTCCTGCTTCTATCCCTTCCAGTTCTTGCCGCCGGCATTACTATACTTTTAACCGACCGAAATCTAAACACAACCTTCTTTGACCCGGCAGGAGGAGGAGACCCTATTCTTTACCAACACTTA---
>102687 Geophagus proximus
---------------TTTTTCTCGACCAATCACAAAGATATCGGCACCCTCTATTTAGTATTTGGTGCCTGAGCTGGGATAGTGGGCACTGCTTTAAGCCTACTAATTCGAGCAGAACTAAGCCAACCTGGTTCCCTCCTTGGAGATGACCAAATTTATAATGTCATTGTTACTGCACACGCCTTTGTAATAATTTTCTTTATAGTAATGCCAGTTATAATTGGGGGCTTTGGCAACTGACTGGTACCACTAATAATTGGTGCTCCTGATATAGCCTTCCCTCGAATAAACAATATAAGTTTTTGACTCCTGCCCCCCTCATTTCTCCTCCTCCTGGCATCCTCAGGTGTTGAGGCGGGGGTAGGTACAGGATGAACTGTGTACCCCCCATTAGCAGGTAACCTGGCACATGCCGGCCCATCTGTTGATTTAGCCATTTTTTCCCTTCACCTAGCCGGGGTTTCCTCAATTTTAGGAGCAATCAATTTTATTACCACCATTATTAACATGAAACCCCCAGCCACCTCCCAGTACCAAACACCCCTATTTGTCTGATCAGTTCTTATTACCGCCATTCTCCTGCTTCTATCCCTTCCAGTTCTTGCCGCCGGCATTACTATACTTTTAACCGATCGAAACCTAAACACAACCTTCTTCGACCCGGCA------------------------------------
>8033 Geophagus megasema
---------------TTTTTCTCGACCAATCACAAAGATATCGGCACCCTCTATTTAGTATTTGGTGCCTGAGCTGGGATAGTGGGCACTGCTTTAAGCCTACTAATTCGAGCAGAACTAAGCCAACCTGGTTCCCTTCTTGGAGATGACCAAATTTATAATGTCATCGTTACTGCACACGCCTTTGTAATAATTTTCTTTATAGTAATACCAGTTATAATCGGGGGCTTCGGCAACTGACTGGTACCACTAATAATTGGTGCTCCTGACATAGCGTTCCCTCGAATAAACAACATGAGTTTTTGACTCCTGCCCCCCTCATTCCTCCTCCTCCTAGCCTCCTCAGGTGTTGAGGCGGGAGTAGGGACAGGATGAACTGTATACCCCCCATTAGCAGGTAACCTGGCACATGCCGGCCCATCTGTTGATTTAGCCATTTTTTCCCTCCACCTGGCCGGGGTTTCCTCAATCTTAGGAGCAATCAATTTTATTACCACCATTATTAACATGAAACCCCCAGCCACCTCCCAGTACCAAACACCCCTATTCGTTTGATCAGTTCTTATTACCGCCATTCTCCTGCTTTTATCCCTTCCAGTCCTTGCCGCCGGCATTACTATACTTTTAACCGACCGAAACCTAAACACAACCTTCTTCGACCCGGCG------------------------------------
>5002 Geophagus sp 1
---------------TTTTTCTCGACCAATCACAAAGATATCGGCACCCTCTATTTAGTATTTGGTGCCTGAGCTGGGATAGTGGGCACTGCTCTAAGCCTACTCATTCGAGCAGAACTAAGCCAACCTGGCTCCCTCCTTGGAGATGACCAAATTTATAATGTCATCGTTACTGCACACGCCTTTGTAATAATTTTCTTTATAGTAATGCCAGTTATAATTGGGGGCTTTGGCAACTGACTAGTACCACTAATAATTGGTGCTCCTGACATAGCATTCCCTCGAATAAACAACATGAGTTTTTGACTCCTGCCCCCCTCATTCCTCCTCCTCCTGGCCTCCTCAGGTGTTGAAGCGGGAGTAGGAACAGGATGAACTGTATACCCCCCATTAGCAGGTAACCTGGCACATGCCGGCCCATCTGTTGATTTAGCCATTTTCTCCCTTCACCTGGCCGGGGTTTCCTCAATCTTAGGAGCAATCAATTTTATTACCACCATTATTAACATGAAACCCCCAGCCACCTCCCAGTACCAAACACCCCTATTCGTTTGATCAGTTCTTATTACCGCCATTCTCCTGCTTTTATCCCTTCCAGTTCTTGCCGCCGGCATTACTATACTTTTAACCGACCGAAACCTAAACACAACCTTCTTCGACCCGGCG------------------------------------
>11528 Geophagus mirabilis
---------------TTTTTCTCGACCAATCACAAAGATATCGGCACCCTCTATTTAGTATTTGGTGCCTGAGCTGGAATAGTGGGCACTGCTTTAAGCCTACTGATTCGAGCAGAACTAAGCCAACCTGGTTCCCTCCTTGGAGATGACCAAATTTATAATGTCATCGTTACTGCACACGCCTTTGTAATAATTTTCTTTATAGTAATGCCAGTTATAATTGGGGGCTTCGGCAACTGACTGGTGCCACTAATAATTGGTGCTCCTGACATAGCATTCCCTCGAATAAACAACATGAGTTTTTGACTTCTGCCCCCCTCATTCCTTCTCCTCCTGGCTTCCTCAGGTGTTGAGGCGGGAGTAGGAACAGGATGAACTGTATACCCCCCGTTAGCAGGTAACCTGGCACATGCCGGTCCATCTGTTGATTTAGCCATTTTTTCCCTCCACCTGGCAGGAGTTTCCTCAATCTTAGGAGCAATCAATTTTATTACCACCATTATTAACATGAAACCCCCAGCCACCTCCCAGTACCAAACACCCCTATTCGTTTGGTCAGTTCTCATTACCGCCATTCTCCTGCTTTTATCCCTTCCAGTTCTTGCCGCCGGCATTACTATACTTTTAACCGACCGAAACCTAAACACAACCTTCTTCGATCCGGCA------------------------------------
>11530 Geophagus mirabilis
---------------TTTTTCTCGACCAATCACAAAGATATCGGCACCCTCTATTTAGTATTTGGTGCCTGAGCTGGAATAGTGGGCACTGCTTTAAGCCTACTGATTCGAGCAGAACTAAGCCAACCTGGTTCCCTCCTTGGGGATGACCAAATTTATAATGTCATCGTTACTGCACACGCCTTTGTAATAATTTTCTTTATAGTAATGCCAGTTATAATTGGGGGCTTCGGCAACTGACTGGTGCCACTAATAATTGGTGCTCCTGACATAGCATTCCCTCGAATAAACAACATGAGTTTTTGACTTCTGCCCCCCTCATTCCTTCTCCTCCTGGCTTCCTCAGGTGTTGAGGCGGGAGTAGGAACAGGATGAACTGTATACCCCCCGTTAGCAGGTAACCTGGCACATGCCGGTCCATCTGTTGATTTAGCCATTTTTTCCCTCCACCTGGCAGGAGTTTCCTCAATCTTAGGAGCAATCAATTTTATTACCACCATTATTAACATGAAACCCCCAGCCACCTCCCAGTACCAAACACCCTTATTCGTTTGGTCAGTTCTCATTACCGCCATTCTCCTGCTTTTATCCCTTCCAGTTCTTGCCGCCGGCATTACTATACTTTTAACCGACCGAAACCTAAACACAACCTTCTTCGATCCGGCA------------------------------------
>455 Geophagus altifrons
---------------TTTTTCTCGACCAATCACAAAGATATCGGCACCCTCTATTTAGTATTTGGTGCCTGAGCTGGAATAGTGGGTACTGCTTTAAGCCTACTAATTCGAGCAGAACTAAGCCAACCTGGTTCCCTCCTTGGAGATGACCAAATTTATAATGTTATTGTTACTGCACACGCCTTTGTAATAATTTTCTTTATAGTAATGCCAGTTATAATTGGGGGCTTCGGCAACTGACTGGTACCACTAATAATTGGTGCTCCTGACATAGCCTTCCCTCGGATAAACAATATGAGTTTTTGACTCCTGCCCCCCTCATTTCTTCTCCTTCTGGCCTCCTCAGGTGTTGAAGCGGGGGTAGGAACAGGATGAACTGTGTACCCCCCATTAGCAGGTAATTTGGCACATGCCGGCCCATCTGTTGATTTAGCCATTTTTTCCCTCCACCTGGCCGGGGTCTCCTCAATCTTAGGAGCAATCAATTTTATTACCACCATTATTAACATGAAACCCCCAGCCACATCCCAGTACCAAACACCCCTATTTGTCTGATCAGTTCTTATTACCGCCATTCTCCTGCTTTTATCCCTTCCAGTTCTTGCCGCCGGCATTACTATGCTTTTAACCGACCGAAACCTAAACACAACCTTCTTCGACCCAGCG------------------------------------
>2169 Geophagus altifrons
---------------TTTTTCTCGACCAATCACAAAGATATCGGCACCCTCTATTTAGTATTTGGTGCCTGAGCTGGAATAGTGGGTACTGCTTTAAGCCTACTAATTCGAGCAGAACTAAGCCAACCTGGCTCCCTCCTTGGAGATGACCAAATTTATAATGTTATTGTTACTGCACACGCCTTTGTAATAATTTTCTTTATAGTAATGCCAGTTATAATCGGGGGCTTCGGCAACTGATTGGTACCACTAATAATTGGTGCTCCTGACATAGCCTTCCCTCGAATAAACAATATGAGTTTTTGACTCCTGCCCCCCTCATTTCTCCTCCTTCTGGCCTCCTCAGGTGTTGAGGCGGGGGTAGGTACAGGATGAACTGTGTACCCCCCATTAGCAGGTAATCTGGCACATGCCGGCCCATCTGTTGATTTAGCCATTTTTTCCCTCCACCTGGCCGGGGTCTCCTCAATCTTAGGAGCAATCAATTTTATTACCACCATTATTAACATGAAACCCCCAGCCACATCCCAGTACCAAACACCCCTATTTGTCTGATCAGTTCTTATTACCGCCATTCTCCTGCTTTTATCCCTTCCAGTTCTTGCCGCCGGCATTACTATGCTTTTAACCGACCGAAACCTAAACACAACCTTCTTCGACCCAGCG------------------------------------
>2161 Geophagus altifrons
---------------TTTTTCTCGACCAATCACAAAGATATCGGCACCCTCTATTTAGTATTTGGTGCCTGAGCTGGAATAGTGGGTACTGCTTTAAGCCTACTAATTCGAGCAGAACTAAGCCAACCTGGCTCCCTCCTTGGAGATGACCAAATTTATAATGTTATTGTTACTGCACACGCCTTTGTAATAATTTTCTTTATAGTAATGCCAGTTATAATTGGGGGCTTCGGCAACTGATTGGTACCACTAATAATTGGTGCTCCTGACATAGCCTTCCCTCGAATAAACAATATGAGTTTTTGACTCCTGCCCCCCTCATTTCTCCTCCTTCTGGCCTCCTCAGGTGTTGAGGCGGGGGTAGGTACAGGATGAACTGTGTACCCCCCATTAGCAGGTAATCTGGCACATGCCGGCCCATCTGTTGATTTAGCCATTTTTTCCCTCCACCTGGCCGGGGTCTCCTCAATCTTAGGAGCAATCAATTTTATTACCACCATTATTAACATAAAACCCCCAGCCACATCCCAGTACCAAACACCCCTATTTGTCTGATCAGTTCTTATTACCGCCATTCTCCTGCTTTTATCCCTTCCAGTTCTTGCCGCCGGCATTACTATGCTTTTAACCGACCGAAACCTAAACACAACCTTCTTCGACCCAGCG------------------------------------
>30771 Geophagus altifrons
------------------TTCTCGACCAATCACAAAGATATCGGCACCCTCTATTTAGTATTTGGTGCCTGAGCTGGAATAGTGGGTACTGCTTTAAGCCTACTAATTCGAGCAGAACTAAGCCAACCTGGTTCCCTCCTTGGAGATGACCAAATTTATAATGTTATTGTTACTGCACACGCCTTTGTAATAATTTTCTTTATAGTAATGCCAGTTATAATTGGGGGCTTCGGCAACTGACTGGTACCACTAATAATTGGTGCTCCTGACATAGCCTTCCCTCGAATAAACAATATGAGTTTTTGACTCCTACCCCCCTCATTTCTTCTCCTTCTGGCCTCCTCAGGTGTTGAGGCGGGAGTAGGTACAGGATGAACTGTGTACCCCCCATTAGCAGGTAATCTGGCACATGCCGGCCCATCTGTTGATTTAGCCATTTTTTCCCTCCACCTGGCTGGGGTCTCCTCAATCTTAGGAGCAATCAATTTTATTACCACCATTATTAACATGAAACCCCCAGCCACATCCCAGTACCAAACACCCCTATTTGTCTGATCAGTTCTTATTACCGCCATTCTCCTGCTTTTATCCCTTCCAGTTCTTGCCGCCGGCATTACTATGCTTTTAACCGACCGAAACCTAAACACAACCTTCTTCGACCCAGCGGGA---------------------------------
>DSFRE36908 Geophagus harreri
------------------------------------------------CTCTATTTAGTATTTGGTGCCTGAGCTGGAATAGTGGGCACTGCTCTAAGCCTATTGATCCGAGCAGAATTAAGCCAACCTGGTTCCCTCCTTGGAGATGACCAAATTTATAATGTTATTGTTACTGCACACGCCTTCGTAATAATTTTCTTTATAGTAATACCAGTTATAATTGGGGGCTTTGGCAACTGACTAGTGCCACTAATAATTGGTGCCCCTGACATAGCCTTTCCTCGAATAAACAATATAAGTTTCTGACTCCTACCTCCCTCATTTCTCCTCCTTCTAGCCTCCTCAGGTGTTGAAGCAGGAGTAGGTACAGGATGAACTGTATACCCTCCATTAGCAGGTAACTTGGCACATGCCGGCCCATCTGTTGACTTAGCCATTTTTTCTCTTCATCTGGCTGGGGTTTCCTCAATCTTAGGAGCAATCAATTTTATTACTACTATTGTTAATATAAAACCCCCAGCCATCTCTCAGTACCAAACACCTTTATTTGTATGATCTGTTTTAATCACCGCCGTCCTTCTGCTTCTGGCCCTTCCAGTTCTCGCCGCCGGCATTACTATACTCTTAACCGATCGAAACCTAAACACAACCTTCTTCGACCCAGCAGGAGGAGGAGACCCTATTCTTTACCAACACTTA---
>17017 Geophagus proximus
------------------TTCTCGACCAATCACAAAGATATCGGCACCCTCTATTTAGTATTTGGTGCCTGAGCTGGGATAGTGGGCACTGCTTTAAGCCTACTAATTCGAGCAGAACTAAGCCAACCTGGTTCCCTCCTTGGAGATGACCAAATTTATAATGTCATTGTTACTGCACACGCCTTTGTAATAATTTTCTTTATAGTAATGCCAGTTATAATTGGGGGCTTCGGCAACTGACTGGTACCACTAATAATTGGTGCTCCTGATATAGCCTTCCCTCGAATAAACAATATGAGTTTTTGACTTCTGCCCCCCTCATTTCTCCTCCTCCTGGCCTCCTCAGGTGTTGAGGCGGGGGTAGGAACAGGATGAACTGTATACCCCCCATTAGCAGGTAACCTGGCACATGCCGGCCCATCTGTTGATTTAGCCATTTTTTCCCTCCACCTGGCCGGGGTTTCCTCAATCTTAGGAGCAATCAATTTTATTACCACCATTATTAACATGAAACCCCCAGCCACCTCCCAGTACCAAACACCCCTATTTGTCTGATCAGTCCTTATTACCGCCATTCTCCTGCTTCTATCCCTTCCAGTTCTTGCCGCCGGCATTACTATACTTTTGACCGATCGAAACCTAAACACAACCTTCTTCGAACCGGCAGG----------------------------------
>3307 Geophagus megasema
------------------TTCTCGACCAATCACAAAGATATCGGCACCCTCTATTTAGTATTTGGTGCCTGAGCTGGGATAGTGGGCACTGCTTTAAGCCTACTAATTCGAGCAGAACTAAGCCAACCTGGTTCCCTCCTTGGAGATGACCAAATTTATAATGTCATCGTTACTGCACACGCCTTTGTAATAATTTTCTTTATAGTAATACCAGTTATAATTGGGGGCTTCGGCAACTGACTGGTACCACTAATAATTGGTGCTCCTGACATAGCGTTCCCTCGAATAAACAACATGAGTTTTTGACTCCTGCCCCCCTCATTCCTCCTCCTCCTAGCCTCCTCAGGTGTTGAGGCGGGAGTAGGAACAGGATGAACTGTATACCCCCCATTAGCAGGTAACCTGGCACATGCCGGCCCATCTGTTGATTTAGCCATTTTTTCCCTCCACCTGGCCGGGGTTTCCTCAATCTTAGGAGCAATCAATTTTATTACCACTATTATTAACATGAAACCCCCAGCCACCTCCCAGTACCAAACACCTCTATTCGTTTGATCAGTTCTTATTACCGCCATTCTCCTGCTTTTATCCCTTCCAGTCCTTGCCGCCGGCATTACTATACTTTTAACCGACCGAAACCTAAACACAACCTTCTTCGACCCGGCG------------------------------------
>104034 Geophagus megasema
------------------TTCTCGACCAATCACAAAGATATCGGCACCCTCTATTTAGTATTTGGTGCCTGAGCTGGGATAGTGGGCACTGCTTTAAGCCTACTAATTCGAGCAGAACTAAGCCAACCTGGTTCCCTCCTTGGAGATGACCAAATTTATAATGTCATCGTTACTGCACACGCCTTTGTAATAATTTTCTTTATAGTAATACCAGTTATAATCGGGGGCTTCGGCAACTGACTGGTACCACTAATAATTGGTGCTCCTGACATAGCGTTCCCTCGAATGAACAACATAAGTTTTTGACTCCTGCCCCCCTCATTCCTCCTCCTCCTAGCCTCCTCAGGTGTTGAGGCGGGAGTAGGAACAGGATGAACTGTATACCCCCCATTAGCAGGTAACCTGGCACATGCCGGCCCATCTGTTGATTTAGCCATTTTTTCCCTCCACCTGGCCGGGGTTTCCTCAATCTTAGGAGCAATCAATTTTATTACCACCATTATTAACATGAAACCCCCAGCCACCTCCCAGTACCAAACACCCCTATTCGTTTGATCAGTTCTTATTACCGCCATTCTCCTGCTTTTATCCCTTCCAGTCCTTGCCGCCGGCATTACTATACTTTTAACCGACCGAAACCTAAACACAACCTTCTTCGACCCGGCG------------------------------------
>11531 Geophagus mirabilis
------------------TTCTCGACCAATCACAAAGATATCGGCACCCTCTATTTAGTATTTGGTGCCTGAGCTGGAATAGTGGGCACTGCTTTAAGCCTACTGATTCGAGCAGAACTAAGCCAACCTGGTTCCCTCCTTGGGGATGACCAAATTTATAATGTCATCGTTACTGCACACGCCTTTGTAATAATTTTCTTTATAGTAATGCCAGTTATAATTGGGGGCTTCGGCAACTGACTGGTGCCACTAATAATTGGTGCTCCTGACATAGCATTCCCTCGAATAAACAACATGAGTTTTTGACTTCTGCCCCCCTCATTCCTTCTCCTCCTGGCTTCCTCAGGTGTTGAGGCGGGAGTAGGAACAGGATGAACTGTATACCCCCCGTTAGCAGGTAACCTGGCACATGCCGGTCCATCTGTTGATTTAGCCATTTTTTCCCTCCACCTGGCAGGAGTTTCCTCAATCTTAGGAGCAATCAATTTTATTACCACCATTATTAACATGAAACCCCCAGCCACCTCCCAGTACCAAACACCCCTATTCGTTTGGTCAGTTCTCATTACCGCCATTCTCCTGCTTTTATCCCTTCCAGTTCTTGCCGCCGGCATTACTATACTTTTAACCGACCGAAACCTAAACACAACCTTCTTCGATCCGGCA------------------------------------
>4386 Geophagus altifrons
GCAATCACACGTTGATTTTTTTCGACCAATCACAAAGATATCGGCACCCTCTATTTAGTATTTGGTGCCTGAGCTGGAATAGTGGGTACTGCTTTAAGCCTACTAATTCGAGCAGAACTAAGCCAACCTGGTTCCCTCCTTGGAGATGACCAAATTTATAATGTTATTGTTACTGCACACGCCTTTGTAATAATTTTCTTTATAGTAATGCCAGTTATAATTGGGGGCTTCGGCAACTGACTGGTACCACTAATAATTGGTGCTCCTGACATAGCCTTCCCTCGGATAAACAATATGAGTTTTTGACTCCTGCCCCCCTCATTTCTTCTCCTTCTGGCCTCCTCAGGTGTTGAAGCGGGGGTAGGTACAGGATGAACTGTGTACCCCCCATTAGCAGGTAATTTGGCACATGCCGGCCCATCTGTTGATTTAGCCATTTTTTCCCTCCACCTGGCCGGGGTCTCCTCAATCTTAGGAGCAATCAATTTTATTACCACCATTATTAACATGAAACCCCCAGCCACATCCCAGTACCAAACACCCCTATTTGTCTGATCAGTTCTTATTACCGCCATTCTCCTGCTTTTATCCCTTCCAGTTCTTGCCGCCGGCATTACTATGCTTTTAACCGACCGAAACCTAAACACA------------------------------------------------------
>11550 Geophagus sp 4
GCAATCACACGTTGATTTTTCTCGACCAATCACAAAGATATCGGCACCCTTTATTTAGTATTTGGTGCCTGAGCTGGAATAGTAGGCACTGCTTTAAGCCTACTAATTCGAGCAGAACTAAGCCAACCTGGCTCCCTTCTTGGAGATGACCAAATTTACAATGTCATTGTTACTGCACACGCCTTTGTAATAATTTTTTTTATAGTCATACCAGTTATAATTGGAGGCTTTGGCAACTGACTGGTACCACTAATAATTGGTGCTCCTGACATAGCCTTCCCTCGAATAAACAATATGAGTTTCTGACTCCTGCCCCCCTCATTTCTCCTCCTCCTAGCATCCTCAGGTGTTGAAGCAGGGGTGGGCACAGGATGAACTGTATACCCCCCCTTAGCAGGTAATCTGGCACATGCCGGCCCATCTGTTGATTTAGCCATTTTTTCCCTCCACTTGGCCGGAGTTTCCTCAATCTTAGGAGCAATCAATTTTATTACCACCATTATTAACATGAAGCCCCCAGCCACCTCCCAATACCAAACACCCCTATTTGTTTGGTCAGTTCTTATTACCGCCATTCTTCTACTTTTGTCTCTTCCAGTTCTTGCCGCCGGCATTACCATGCTCTTAACCGACCGAAACCTAAACACA------------------------------------------------------
>2160 Geophagus sp 6
------------------TTCTCGACCAATCACAAAGACATCGGCACCCTCTATTTAGTATTTGGTGCCTGGGCTGGAATAGTGGGCACTGCTTTAAGCCTACTAATTCGAGCAGAACTGAGCCAACCTGGATCCCTCCTTGGAGACGATCAAATTTATAACGTTATTGTTACCGCACACGCCTTTGTAATAATTTTCTTTATAGTTATACCAGTTATGATCGGGGGCTTCGGCAACTGACTAGTCCCATTAATAATTGGTGCCCCTGACATAGCCTTCCCTCGAATAAATAATATGAGCTTTTGACTCCTGCCCCCCTCATTTCTTCTTCTCCTAGCCTCCTCAGGTGTTGAAGCCGGAGTAGGCACAGGATGAACTGTGTATCCCCCCCTGTCAGGCAACCTGGCACATGCCGGCCCATCTGTTGATTTAGCCATTTTTTCTCTGCATCTGGCTGGGGTCTCTTCAATCTTAGGAGCAATCAATTTTATTACTACTATTATCAACATAAAACCCCCAGCCACCTCTCAGTACCAAACACCTTTATTTGTGTGGTCAGTCCTTATTACCGCCATTCTCCTACTCTTAGCCCTTCCAGTTCTTGCCGCCGGCATCACTATACTCTTAACTGATCGAAACCTAAACACAACCTTTTTCGACCCGGCA------------------------------------
>DSFRE13808 Geophagus dicrozoster
------------------------------------------------CTCTATTTAGTATTTGGTGCCTGAGCTGGAATAGTGGGCACTGCCTTAAGTCTACTAATTCGAGCAGAACTAAGCCAACCTGGCTCCCTCCTTGGAGATGACCAAATTTATAATGTCATTGTTACTGCACACGCCTTTGTAATAATTTTCTTTATAGTAATACCAGTTATAATTGGGGGTTTCGGCAACTGACTGGTACCATTAATAATTGGTGCCCCTGACATAGCCTTCCCTCGAATAAACAATATGAGTTTTTGACTCCTACCCCCCTCATTTCTTCTTCTCCTAGCCTCCTCAGGTGTTGAGGCAGGAGTAGGTACAGGATGAACTGTATACCCCCCATTAGCAGGTAACCTGGCACATGCCGGCCCATCTGTTGATTTAGCCATTTTTTCCCTCCACCTGGCCGGGGTTTCCTCAATCTTAGGAGCAATCAATTTTATTACTACCATTATTAACATGAAACCCCCAGCCACCTCCCAATACCAAACACCCCTATTTGTTTGGTCAGTTCTAATTACCGCCATTCTCCTGCTTCTATCCCTTCCAGTCCTTGCCGCCGGCATTACTATACTCTTAACCGACCGAAACCTAAACACAACCTTCTTCGATCCGGCGGGAGGAGGAGACCCTATTCTTTATCAACAC------
>PARO17808 Geophagus argyrostictus
------------------------------------------------CTTTATTTAGTATTTGGTGCTTGAGCTGGAATAGTGGGCACTGCTTTAAGCCTACTAATTCGAGCAGAACTAAGCCAACCCGGCTCCCTCCTTGGAGATGACCAAATTTATAATGTCATTGTTACTGCACACGCCTTTGTAATAATTTTCTTTATAGTTATACCAGTTATAATTGGAGGCTTTGGCAACTGACTGGTACCACTAATAATTGGTGCTCCTGACATAGCCTTCCCTCGAATAAACAATATAAGTTTCTGACTCCTACCCCCCTCATTTCTACTCCTCCTAGCATCCTCAGGTGTTGAGGCAGGGGTGGGCACAGGATGAACTGTATACCCCCCATTAGCAGGCAACCTGGCACATGCCGGCCCATCTGTTGATTTAGCCATTTTTTCCCTTCACTTGGCCGGGGTCTCCTCAATCTTAGGAGCAATCAATTTTATTACCACCATTATTAACATGAAGCCCCCTGCCACCTCTCAATACCAAACACCCCTATTTGTTTGGTCAGTTCTTATTACCGCCATTCTTCTACTTTTATCTCTTCCAGTTCTTGCCGCCGGCATTACCATGCTCTTAACCGACCGAAACCTAAACACAACTTTCTTTGACCCAGCGGGAGGAGGAGACCCTATTCTTTACCAACAC------
>PARO17908 Geophagus argyrostictus
------------------------------------------------CTTTATTTAGTATTTGGTGCTTGAGCTGGAATAGTGGGCACTGCTTTAAGCCTACTAATTCGAGCAGAACTAAGCCAACCCGGCTCCCTCCTTGGAGATGACCAAATTTATAATGTCATTGTTACTGCACACGCCTTTGTAATAATTTTCTTTATAGTTATACCAGTTATAATTGGAGGCTTTGGCAACTGACTGGTACCACTAATAATTGGTGCTCCTGACATAGCCTTCCCTCGAATAAACAATATGAGTTTCTGACTCCTACCCCCCTCATTTCTACTCCTCCTAGCATCCTCAGGTGTTGAGGCAGGGGTGGGCACAGGATGAACTGTATATCCCCCATTAGCAGGCAACCTGGCACATGCCGGCCCATCTGTTGATTTAGCCATTTTTTCCCTTCACTTGGCCGGGGTCTCCTCAATCTTAGGAGCAATCAATTTTATTACCACCATTATTAACATGAAGCCCCCTGCCACCTCTCAATACCAAACACCCCTATTTGTTTGGTCAGTTCTTATTACCGCCATTCTTCTACTTTTATCTCTTCCAGTTCTTGCCGCCGGCATTACAATGCTCTTAACCGACCGAAACCTAAACACAACTTTCTTTGACCCAGCGGGAGGAGGAGACCCTATTCTTTACCAACAC------
>PARO18008 Geophagus argyrostictus
------------------------------------------------CTTTATTTAGTATTTGGTGCTTGAGCTGGAATAGTGGGCACTGCTTTAAGCCTACTAATTCGAGCAGAACTAAGCCAACCCGGCTCCCTCCTTGGAGATGACCAAATTTATAATGTCATTGTTACTGCACACGCCTTTGTAATAATTTTCTTTATAGTTATACCAGTTATAATTGGAGGCTTTGGCAACTGACTGGTACCACTAATAATTGGTGCTCCTGACATAGCCTTCCCTCGAATAAACAATATGAGTTTCTGACTCCTACCCCCCTCATTTCTACTCCTCCTAGCATCCTCAGGTGTTGAGGCAGGGGTGGGCACAGGATGAACTGTATATCCCCCATTAGCAGGCAACCTGGCACATGCCGGCCCATCTGTTGATTTAGCCATTTTTTCCCTTCACTTGGCCGGGGTCTCCTCAATCTTAGGAGCAATCAATTTTATTACCACCATTATTAACATGAAACCCCCTGCCACCTCTCAATACCAAACACCCCTATTTGTTTGGTCAGTTCTTATTACCGCCATTCTTCTACTTTTATCTCTTCCAGTTCTTGCCGCCGGCATTACCATGCTCTTAACCGACCGAAACCTAAACACAACTTTCTTTGACCCAGCGGGAGGAGGAGACCCTATTCTTTACCAACAC------
>17451 Geophagus altifrons
-----------------------------------------------------TTTAGTATTTGGTGCCTGAGCTGGAATAGTGGGCACTGCTTTAAGCCTACTAATTCGAGCAGAACTAAGCCAACCTGGTTCCCTCCTTGGAGATGACCAAATTTATAATGTTATTGTTACTGCACACGCCTTTGTAATAATTTTCTTTATAGTAATGCCAGTTATAATTGGGGGCTTCGGCAACTGACTGGTACCACTAATAATTGGTGCTCCTGACATAGCCTTCCCTCGGATAAACAATATGAGTTTTTGACTCCTGCCCCCCTCATTTCTTCTCCTTCTGGCCTCCTCAGGTGTTGAAGCGGGGGTAGGTACAGGATGAACTGTGTACCCCCCATTAGCAGGTAATTTGGCACATGCCGGCCCATCTGTTGATTTAGCCATTTTTTCCCTCCACCTGGCCGGTGTCTCCTCAATCTTAGGAGCAATCAATTTTATTACCACCATTATTAACATGAAACCCCCAGCCACATCCCAGTACCAAACACCCCTATTTGTCTGATCAGTTCTTATTACCGCCATTCTCCTGCTTTTATCCCTTCCAGTTCTTGCCGCCGGCATTACTATGCTTTTAACCGACCGAAACCTAAACACAACCTTCTTCGACCCAGCGGGAGGGGGAGACCCTATTCTTTACCAACACTTA---
>1186 Geophagus sp 1
------------------------------------------------------TTAGTATTTGGTGCCTGAGCTGGGATAGTGGGCACTGCTTTAAGCCTACTCATTCGAGCAGAACTAAGCCAACCTGGTTCCCTCCTTGGAGATGACCAAATTTATAATGTCATCGTTACTGCACACGCCTTTGTAATAATTTTCTTTATAGTAATACCAGTTATAATTGGGGGCTTCGGCAACTGACTAGTACCACTAATAATTGGTGCTCCTGACATAGCGTTCCCTCGAATAAACAACATGAGTTTTTGACTTCTGCCCCCCTCATTCCTCCTCCTCCTGGCCTCCTCAGGTGTTGAGGCGGGAGTAGGAACAGGATGAACTGTATACCCCCCATTAGCAGGTAACCTGGCACATGCCGGCCCATCTGTTGATTTAGCCATTTTCTCCCTCCACCTGGCCGGGGTTTCCTCAATCTTAGGAGCAATCAATTTTATTACCACCATTATTAACATGAAACCCCCAGCCACCTCCCAGTACCAAACACCCCTATTCGTTTGATCAGTTCTTATTACCGCCATTCTCCTGCTTTTATCCCTTCCAGTTCTTGCCGCCGGCATTACTATACTTTTAACCGACCGAAACCTTAACACAACCTTCTTCGACCCGGCGGGAGGAGGGGACCCTATTCTTTACCAACACTTA---
>16823 Geophagus altifrons
---------CGTTGATTTTTCTCGACCAATCACAAAGATATCGGCACCCTCTATTTAGTATTTGGTGCCTGAGCTGGAATAGTGGGTACTGCTTTAAGCCTACTAATTCGAGCAGAACTAAGCCAACCTGGTTCCCTCCTTGGAGATGACCAAATTTATAATGTTATTGTTACTGCACACGCCTTTGTAATAATTTTCTTTATAGTAATGCCAGTTATAATTGGGGGCTTCGGCAACTGACTGGTACCACTAATAATTGGTGCTCCTGACATAGCCTTCCCTCGGATAAACAATATGAGTTTTTGACTCCTGCCCCCCTCATTTCTTCTCCTTCTGGCCTCCTCAGGTGTTGAAGCGGGGGTAGGTACAGGATGAACTGTGTACCCCCCATTAGCAGGTAATTTGGCACATGCCGGCCCATCTGTTGATTTAGCCATTTTTTCCCTCCACCTGGCCGGGGTCTCCTCAATCTTAGGAGCAATCAATTTTATTACCACCATTATTAACATGAAACCCCCAGCCACATCCCAGTACCAAACACCTCTATTTGTCTGATCAGTTCTTATTACCGCCATTCTCCTGCTTTTATCCCTTCCAGTTCTTGCCGCCGGCATTACTATGCTTTTAACCGACCGAAACCTAAACACAACCTTC------------------------------------------------
>11555 Geophagus sp 4
---------CGTTGATTTTTCTCGACCAATCACAAAGATATCGGCACCCTTTATTTAGTATTTGGTGCCTGAGCTGGAATAGTAGGCACTGCTTTAAGCCTACTAATTCGAGCAGAACTAAGCCAACCTGGCTCCCTTCTTGGAGATGACCAAATTTACAATGTCATTGTTACTGCACACGCCTTTGTAATAATTTTTTTTATAGTCATACCAGTTATAATTGGAGGCTTTGGCAACTGACTGGTACCACTAATAATTGGTGCTCCTGACATAGCCTTCCCTCGAATAAACAATATGAGTTTCTGACTCCTGCCCCCCTCATTTCTCCTCCTCCTAGCATCCTCAGGTGTTGAGGCAGGGGTGGGCACAGGATGAACTGTATACCCCCCCTTAGCAGGTAATCTGGCACATGCCGGCCCATCTGTTGATTTAGCCATTTTTTCCCTCCACTTGGCCGGAGTTTCCTCAATCTTAGGAGCAATCAATTTTATTACCACCATTATTAACATGAAGCCCCCAGCCACCTCCCAATACCAAACACCCCTATTTGTTTGGTCAGTTCTTATTACCGCCATTCTTCTACTTTTGTCTCTTCCAGTTCTTGCCGCCGGCATTACCATGCTCTTAACCGACCGAAACCTAAACACAACCTT-------------------------------------------------
>14925 Geophagus sp 5
------ACACGTTGATTTTTCTCGACCAATCACAAAGATATCGGCACCCTTTATTTAGTATTTGGTGCCTGAGCTGGAATAGTGGGCACTGCTTTAAGCCTGCTAATTCGAGCAGAACTAAGCCAACCTGGCTCCCTCCTTGGAGATGACCAAATTTATAATGTCATTGTTACTGCACACGCCTTTGTAATAATTTTCTTTATAGTTATACCAGTTATAATTGGAGGCTTTGGCAACTGACTAGTACCACTAATAATTGGTGCTCCTGACATAGCCTTCCCTCGAATAAACAATATGAGTTTCTGACTCCTGCCCCCCTCATTTCTCCTCCTCCTAGCATCCTCAGGTGTTGAAGCAGGGGTGGGCACAGGATGAACTGTATACCCCCCATTAGCAGGTAACCTGGCACATGCCGGTCCATCTGTTGATTTAGCCATTTTTTCCCTCCACCTGGCCGGGGTCTCCTCAATCTTAGGAGCAATCAATTTTATTACCACCATTATTAACATAAAGCCCCCAGCCACCTCCCAATACCAAACACCCCTATTTGTTTGGTCAGTTCTTATTACCGCCATTCTTCTACTTTTATCTCTTCCAGTTCTTGCCGCCGGCATTACCATGCTCTTAACCGACCGAAACCTAAACACA------------------------------------------------------
>15189 Geophagus sp 1
---ATCACACGTTGATTTTTCTCGACCAATCACAAAGATATCGGCACCCTCTATTTAGTATTTGGTGCCTGAGCTGGAATAGTGGGCACTGCTTTAAGCCTACTCATTCGAGCAGAACTAAGCCAACCTGGTTCCCTCCTTGGAGATGACCAAATTTATAATGTCATCGTTACTGCACACGCCTTTGTAATAATTTTCTTTATAGTAATGCCAGTTATAATTGGGGGCTTTGGCAACTGACTAGTACCACTAATAATTGGTGCTCCTGACATAGCATTCCCTCGAATAAACAACATGAGTTTTTGACTCCTGCCCCCCTCATTCCTCCTCCTCCTGGCCTCCTCAGGTGTTGAGGCGGGAGTAGGAACAGGATGAACTGTATACCCCCCATTAGCAGGTAACCTGGCACATGCCGGCCCATCTGTTGATTTAGCCATTTTCTCCCTCCACCTGGCCGGGGTTTCCTCAATCTTAGGAGCAATCAATTTTATTACCACCATTATTAACATGAAACCCCCAGCCACCTCCCAGTACCAAACACCCCTATTCGTTTGATCAGTTCTTATTACCGCCATTCTCCTGCTTTTATCCCTTCCAGTTCTTGCCGCCGGCATTACTATACTTTTAACCGACCGAAACCTA------------------------------------------------------------
>17453 Geophagus altifrons
------------------------------------------------------------TTTGGTGCCTGAGCTGGAATAGTGGGCACTGCTTTAAGCCTACTAATTCGAGCAGAACTAAGCCAACCTGGTTCCCTCCTTGGAGATGACCAAATTTATAATGTTATTGTTACTGCACACGCCTTTGTAATAATTTTCTTTATAGTAATGCCAGTTATAATTGGGGGCTTCGGCAACTGACTGGTACCACTAATAATTGGTGCTCCTGACATAGCCTTCCCTCGGATAAACAATATGAGTTTTTGACTCCTGCCCCCCTCATTTCTTCTCCTTCTGGCCTCCTCAGGTGTTGAAGCGGGGGTAGGTACAGGATGAACTGTGTACCCCCCATTAGCAGGTAATTTGGCACATGCCGGCCCATCTGTTGATTTAGCCATTTTTTCCCTCCACCTGGCCGGGGTCTCCTCAATCTTAGGAGCAATCAATTTTATTACCACCATTATTAACATGAAACCCCCAGCCACATCCCAGTACCAAACACCCCTATTTGTCTGATCAGTTCTTATTACCGCCATTCTCCTGCTTTTATCCCTTCCAGTTCTTGCCGCCGGCATTACTATGCTTTTAACCGACCGAAACCTAAACACAACCTTCTTCGACCCAGCGGGAGGGGGAGACCCTATTCTTTACCAACACTTA---
>DSFRE17008 Geophagus sp 1
------------------------------------------------CTCTATTTAGTATTTGGTGCCTGAGCTGGGATAGTGGGCACTGCTTTAAGCCTACTCATTCGAGCAGAACTAAGCCAACCTGGTTCCCTCCTTGGAGATGACCAAATTTATAATGTCATCGTTACTGCACACGCCTTTGTAATAATTTTCTTTATAGTAATGCCAGTTATAATTGGGGGCTTTGGCAACTGACTAGTACCACTAATAATTGGTGCCCCTGACATAGCATTCCCTCGAATAAACAACATGAGTTTTTGACTCCTGCCCCCCTCATTCCTCCTCCTCCTGGCCTCCTCAGGTGTTGAGGCGGGAGTAGGAACAGGATGAACTGTATATCCCCCATTAGCAGGTAACCTGGCACATGCCGGCCCATCTGTTGATTTAGCCATTTTCTCCCTCCACCTGGCCGGGGTTTCTTCAATCTTAGGAGCAATCAATTTTATTACCACCATTATTAACATGAAACCCCCAGCCACCTCCCAGTACCAAACACCCCTATTCGTTTGATCGGTTCTTATTACCGCCATTCTCCTGCTTTTATCCCTTCCAGTTCTTGCCGCCGGCATTACTATACTTTTAACCGACCGAAACCTAAACACAACCTTCTTTGACCCGGCGGGAGGAGGGGACCCTATTCTT---------------
>PARO17708 Geophagus argyrostictus
------------------------------------------------CTTTATTTAGTATTTGGTGCTTGAGCTGGAATAGTGGGCACTGCTTTAAGCCTACTAATTCGAGCAGAACTAAGCCAACCCGGCTCCCTCCTTGGAGATGACCAAATTTATAATGTCATTGTTACTGCACACGCCTTTGTAATAATTTTCTTTATAGTTATACCAGTTATAATTGGAGGCTTTGGCAACTGACTGGTACCACTAATAATTGGTGCTCCTGACATAGCCTTCCCTCGAATAAACAATATGAGTTTCTGACTCCTACCCCCCTCATTTCTACTCCTCCTAGCATCCTCAGGTGTTGAGGCAGGGGTGGGCACAGGATGAACTGTATATCCCCCATTAGCAGGCAACCTGGCACATGCCGGCCCATCTGTTGATTTAGCCATTTTTTCCCTTCACTTGGCCGGGGTCTCCTCAATCTTAGGAGCAATCAATTTTATTACCACCATTATTAACATGAAGCCCCCTGCCACCTCTCAATACCAAACACCCCTATTTGTTTGGTCAGTTCTTATTACCGCCATTCTTCTACTTTTATCTCTTCCAGTTCTTGCCGCCGGCATTACCATGCTCTTAACCGACCGAAACCTAAACACAACTTTCTTTGACCCAGCGGGAGGAGGAGACCCTATTCTT---------------
>104576 Geophagus sp 5
---------CGTTGATTTTTCTCGACCAATCACAAAGATATCGGCACCCTTTATTTAGTATTTGGTGCCTGAGCTGGAATAGTGGGCACTGCTTTAAGCCTGCTAATTCGAGCAGAACTAAGCCAACCTGGCTCCCTCCTTGGAGATGACCAAATTTATAATGTCATTGTTACTGCACACGCCTTTGTAATAATTTTCTTTATAGTTATACCAGTTATAATTGGAGGCTTTGGCAACTGACTAGTACCACTAATAATTGGTGCTCCTGACATAGCCTTCCCTCGAATAAACAATATGAGTTTCTGACTCCTGCCCCCCTCATTTCTCCTCCTCCTAGCATCCTCAGGTGTTGAAGCAGGGGTGGGCACAGGATGAACTGTATACCCCCCATTAGCAGGTAACCTGGCACATGCCGGTCCATCTGTTGATTTAGCCATTTTTTCCCTCCACCTGGCCGGGGTCTCCTCAATCTTAGGAGCAATCAATTTTATTACCACCATTATTAACATAAAGCCCCCAGCCACCTCCCAATACCAAACACCCCTATTTGTTTGGTCAGTTCTTATTACCGCCATTCTCCTGCTTTTATCTCTTCCAGTTCTTGCCGCCGGCATTACCATGCTTTTAACCGACCGAAACCTAAACAC-------------------------------------------------------
>1650 Geophagus sp 3
---------CGTTGATTTTTCTCGACCAATCACAAAGATATCGGCACCCTCTATTTAGTATTTGGTGCCTGAGCTGGAATAGTGGGCACTGCTTTAAGCCTACTGATTCGAGCAGAACTAAGCCAACCTGGTTCCCTCCTTGGAGATGACCAAATTTATAATGTCATCGTTACTGCACACGCTTTTGTAATAATTTTCTTTATAGTAATGCCAGTTATAATTGGGGGCTTCGGCAACTGACTGGTACCACTAATAATTGGTGCTCCTGACATGGCCTTCCCTCGAATAAACAACATGAGTTTTTGACTCCTGCCCCCCTCATTCCTCCTCCTCCTGGCCTCCTCAGGTGTAGAGGCGGGGGTAGGTACAGGATGAACTGTATACCCCCCATTAGCGGGTAACCTGGCACATGCCGGCCCATCTGTTGATTTAGCCATTTTTTCCCTCCACCTGGCCGGAGTTTCCTCAATCTTAGGAGCAATCAATTTTATTACCACCATTATTAACATAAAACCCCCAGCCACCTCCCAGTACCAAACACCCCTATTTGTTTGATCAGTTCTTATTACCGCCATTCTCCTGCTTCTATCCCTTCCAGTTCTTGCCGCCGGCATTACTATACTTTTAACCGACCGAAACCTAAA----------------------------------------------------------
>7033 Geophagus sp 5
---------------------------------AAAGATATCGGCACCCTTTATTTAGTATTTGGTGCCTGAGCTGGAATAGTGGGCACTGCTTTAAGCCTGCTAATTCGAGCAGAACTAAGCCAACCTGGCTCCCTCCTTGGAGATGACCAAATTTATAATGTCATTGTTACTGCACACGCCTTTGTAATAATTTTCTTTATAGTTATACCAGTTATGATTGGAGGCTTTGGCAACTGACTGGTACCACTAATAATTGGTGCTCCTGACATAGCCTTCCCTCGAATAAACAATATGAGTTTCTGACTCCTGCCCCCCTCATTTCTCCTCCTCCTAGCATCCTCAGGCGTTGAAGCAGGGGTGGGCACAGGATGAACTGTATACCCCCCATTAGCAGGTAACCTGGCACATGCCGGTCCATCTGTTGATTTAGCCATTTTTTCCCTCCACCTGGCCGGGGTCTCCTCAATCTTAGGAGCAATCAATTTTATTACCACCATTATTAACATGAAGCCCCCAGCCACCTCTCAATACCAAACACCCCTATTTGTTTGGTCAGTTCTTATTACCGCCATTCTTCTACTTTTATCTCTTCCAGTTCTTGCCGCCGGCATTACCATGCTCTTAACCGACCGAAACCTAAACACAACTTTCTTTGACCCAGCA------------------------------------
>1613 Geophagus altifrons
GCAATCACACGTTGATTTTTCTCGACCAATCACAAAGATATCGGCACCCTCTATTTAGTATTTGGTGCCTGAGCTGGAATAGTGGGTACTGCTTTAAGCCTACTAATTCGAGCAGAACTAAGCCAACCTGGCTCCCTCCTTGGAGATGACCAAATTTATAATGTTATTGTTACTGCACACGCCTTTGTAATAATTTTCTTTATAGTAATGCCAGTTATAATTGGGGGCTTCGGCAACTGATTGGTACCACTAATAATTGGTGCTCCTGACATAGCCTTCCCTCGAATAAACAATATGAGTTTTTGACTCCTGCCCCCCTCATTTCTCCTCCTTCTGGCCTCCTCAGGTGTTGAGGCGGGGGTAGGTACAGGATGAACTGTGTACCCCCCATTAGCAGGTAATCTGGCACATGCCGGCCCATCTGTTGATTTAGCCATTTTTTCCCTCCACCTGGCCGGGGTCTCCTCAATCTTAGGAGCAATCAATTTTATTACCACCATTATTAACATGAAACCCCCAGCCACATCCCAGTACCAAACACCCCTATTTGTCTGATCAGTTCTTATTACCGCCATTCTCCTGCTTTTATCCCTTCCAGTTCTTGCCGCCGGCATTACTATGCTTTTAATC------------------------------------------------------------------------
>2183 Geophagus sp 6
------------TGATTTTTCTCGACCAATCACAAAGACATCGGCACCCTCTATTTAGTATTTGGTGCCTGGGCTGGAATAGTGGGCACTGCTTTAAGCCTACTAATTCGAGCAGAACTGAGCCAACCTGGATCCCTCCTTGGAGACGATCAAATTTATAACGTTATTGTTACCGCACACGCCTTTGTAATAATTTTCTTTATAGTTATACCAGTTATGATCGGGGGCTTCGGCAACTGACTAGTCCCATTAATAATTGGTGCCCCTGACATAGCCTTCCCTCGAATAAATAATATGAGCTTTTGACTCCTGCCCCCCTCATTTCTTCTTCTCCTAGCCTCCTCAGGTGTTGAAGCCGGAGTAGGCACAGGATGAACTGTGTATCCCCCCCTGTCAGGCAACCTGGCACATGCCGGCCCATCTGTTGATTTAGCCATTTTTTCTCTGCACCTGGCTGGGGTCTCTTCAATCTTAGGAGCAATCAATTTTATTACTACTATTATCAACATAAAACCCCCAGCCACCTCTCAGTACCAAACACCTTTATTTGTGTGGTCAGTCCTTATTACCGCCATTCTCCTACTCTTAGCCCTTCCAGTTCTTGCCGCCGGCATCACTATACTCTTAACTGATCGAAACCTA------------------------------------------------------------
>14177 Geophagus winemilleri
---------CGTTGATTTTTCTCGACCAATCACAAAGATATCGGCACCCTCTATTTAGTATTTGGTGCCTGAGCTGGGATAGTGGGCACTGCTTTAAGCCTACTAATTCGAGCAGAACTAAGCCAACCTGGTTCCCTCCTTGGAGATGACCAAATTTATAATGTCATTGTTACTGCACACGCCTTTGTAATAATTTTCTTTATAGTAATGCCAGTTATAATTGGGGGCTTTGGCAACTGACTGGTACCACTAATAATTGGTGCTCCTGATATAGCCTTTCCCCGAATAAACAATATGAGTTTTTGACTCCTACCCCCCTCATTTCTCCTCCTCCTGGCCTCATCAGGTGTTGAAGCGGGGGTAGGTACAGGATGAACTGTGTACCCCCCATTAGCAGGTAACCTGGCACATGCCGGCCCATCTGTTGATTTAGCCATTTTTTCCCTCCACCTAGCCGGGGTTTCCTCAATCTTAGGAGCAATCAATTTTATTACCACCATTATTAATATAAAACCCCCAGCCACCTCCCAGTACCAAACACCCCTATTTGTTTGATCAGTTCTTATTACCGCCATTCTCCTGCTTCTATCCCTTCCAGTTCTTGCCGCCGGCATTACTATACTTTTAACCGACCGAA-----------------------------------------------------------------
>23655 Geophagus sp 3
------------------------------CACAAAGATATCGGCACCCTCTATTTAGTATTTGGTGCCTGAGCTGGGATAGTGGGCACTGCTTTAAGCCTACTGATTCGAGCAGAACTAAGCCAACCTGGTTCCCTCCTTGGAGATGACCAAATTTATAATGTCATCGTTACTGCACACGCTTTTGTAATAATTTTCTTTATAGTAATGCCAGTTATAATTGGGGGCTTCGGCAACTGACTGGTACCACTAATAATTGGCGCTCCTGACATGGCTTTCCCTCGAATAAACAACATGAGTTTTTGACTCCTGCCCCCCTCATTCCTCCTCCTCCTAGCCTCCTCAGGTGTAGAGGCGGGGGTAGGTACAGGATGAACTGTATACCCCCCATTAGCGGGTAACCTGGCACATGCCGGCCCATCTGTTGATTTAGCCATTTTTTCCCTCCACCTGGCCGGAGTCTCCTCAATCTTAGGAGCAATCAATTTTATTACCACCATTATTAACATAAAACCCCCAGCCACCTCCCAGTACCAAACACCCCTATTTGTTTGATCAGTTCTTATTACCGCCATTCTCCTGCTTCTATCCCTTCCAGTTCTTGCCGCCGGCATTACTATACTTTTAACCGACCGAAACCTAAACACAACCTTCTTC---------------------------------------------
>4604 Geophagus altifrons
---------CGTTGATTTTTCTCGACCAATCACAAAGATATCGGCACCCTCTATTTAGTATTTGGTGCCTGAGCTGGAATAGTGGGTACTGCTTTAAGCCTACTAATTCGAGCAGAACTAAGCCAACCTGGTTCCCTCCTTGGAGATGACCAAATTTATAATGTTATTGTTACTGCACACGCCTTTGTAATAATTTTCTTTATAGTAATGCCAGTTATAATTGGGGGCTTCGGCAACTGACTGGTACCACTAATAATTGGTGCTCCTGACATAGCCTTCCCTCGGATAAACAATATGAGTTTTTGACTCCTGCCCCCCTCATTTCTTCTCCTTCTGGCCTCCTCAGGTGTTGAAGCGGGGGTAGGTACAGGATGAACTGTGTACCCCCCATTAGCAGGTAATTTGGCACATGCCGGCCCATCTGTTGATTTAGCCATTTTTTCCCTTCACCTAGCCGGGGTCTCCTCAATCTTAGGAGCAATCAATTTTATTACCACCATTATTAACATGAAACCCCCAGCCACATCCCAGTACCAAACACCCCTCTTTGTCTGATCAGTTCTTATTACCGCCATTCTCCTGCTTTTATCCCTTCCAGTTCTTGCCGCCGGCATTACTATGCTTTTAACCGACCGA------------------------------------------------------------------
>1414 Geophagus altifrons
---------CGTTGATTTTTCTCGACCAATCACAAAGATATCGGCACCCTCTATTTAGTATTTGGTGCCTGAGCTGGAATAGTGGGTACTGCTTTAAGCCTACTAATTCGAGCAGAACTAAGCCAACCTGGTTCCCTCCTTGGAGATGACCAAATTTATAATGTTATTGTTACTGCACACGCCTTTGTAATAATTTTCTTTATAGTAATGCCAGTTATAATTGGGGGCTTCGGCAACTGATTGGTACCACTAATAATTGGTGCTCCTGACATAGCCTTCCCTCGAATAAACAATATGAGTTTTTGACTCCTGCCCCCCTCATTTCTCCTCCTTCTGGCCTCCTCAGGTGTTGAGGCGGGGGTAGGTACAGGATGAACTGTGTACCCCCCATTAGCAGGTAATCTGGCACATGCCGGCCCATCTGTTGATTTAGCCATTTTTTCCCTCCACCTGGCCGGGGTCTCCTCAATCTTAGGAGCAATCAATTTTATTACCACCATTATTAACATGAAACCCCCAGCCACATCCCAGTACCAAACACCCCTATTTGTCTGATCAGTTCTTATTACGGCCATTCTCCTGCTTTTATCCCTTCCAGTTCTTGCCGCCGGCATTACTATGCTTTTAACCGACCGA------------------------------------------------------------------
>2158 Geophagus altifrons
---------CGTTGATTTTTCTCGACCAATCACAAAGATATCGGCACCCTCTATTTAGTATTTGGTGCCTGAGCTGGAATAGTGGGTACTGCTTTAAGCCTACTAATTCGAGCAGAACTAAGCCAACCTGGCTCCCTCCTTGGAGATGACCAAATTTATAATGTTATTGTTACTGCACACGCCTTTGTAATAATTTTCTTTATAGTAATGCCAGTTATAATTGGGGGCTTCGGCAACTGATTGGTACCACTAATAATTGGTGCTCCTGACATAGCCTTCCCTCGAATAAACAATATGAGTTTTTGACTCCTGCCCCCCTCATTTCTCCTCCTTCTGGCCTCCTCAGGTGTTGAGGCGGGGGTAGGTACAGGATGAACTGTGTACCCCCCATTAGCAGGTAATCTGGCACATGCCGGCCCATCTGTTGATTTAGCCATTTTTTCCCTCCACCTGGCCGGGGTCTCCTCAATCTTAGGAGCAATCAATTTTATTACCACCATTATTAACATAAAACCCCCAGCCACATCCCAGTACCAAACACCCCTATTTGTCTGATCAGTTCTTATTACCGCCATTCTCCTGCTTTTATCCCTTCCAGTTCTTGCCGCCGGCATTACTATGCTTTTAACCGACCGA------------------------------------------------------------------
>2159 Geophagus altifrons
---------CGTTGATTTTTCTCGACCAATCACAAAGATATCGGCACCCTCTATTTAGTATTTGGTGCCTGAGCTGGAATAGTGGGTACTGCTTTAAGCCTACTAATTCGAGCAGAACTAAGCCAACCTGGCTCCCTCCTTGGAGATGACCAAATTTATAATGTTATTGTTACTGCACACGCCTTTGTAATAATTTTCTTTATAGTAATGCCAGTTATAATCGGGGGCTTCGGCAACTGATTGGTACCACTAATAATTGGTGCTCCTGACATAGCCTTCCCTCGAATAAACAATATGAGTTTTTGACTCCTGCCCCCCTCATTTCTCCTCCTTCTGGCCTCCTCAGGTGTTGAGGCGGGGGTAGGTACAGGATGAACTGTGTACCCCCCATTAGCAGGTAATCTGGCACATGCCGGCCCATCTGTTGATTTAGCCATTTTTTCCCTCCACCTGGCCGGGGTCTCCTCAATCTTAGGAGCAATCAATTTTATTACCACCATTATTAACATGAAACCCCCAGCCACATCCCAGTACCAAACACCCCTATTTGTCTGATCAGTTCTTATTACCGCCATTCTCCTGCTTTTATCCCTTCCAGTTCTTGCCGCCGGCATTACTATGCTTTTAACCGACCGA------------------------------------------------------------------
>2673 Geophagus altifrons
---------CGTTGATTTTTCTCGACCAATCACAAAGATATCGGCACCCTCTATTTAGTATTTGGTGCCTGAGCTGGAATAGTGGGTACTGCTTTAAGCCTACTAATTCGAGCAGAACTAAGCCAACCTGGCTCCCTCCTTGGAGATGACCAAATTTATAATGTTATTGTTACTGCACACGCCTTTGTAATAATTTTCTTTATAGTAATGCCAGTTATAATTGGGGGCTTCGGCAACTGATTGGTACCACTAATAATTGGTGCTCCTGACATAGCCTTCCCTCGAATAAACAATATGAGTTTTTGACTCCTGCCCCCCTCATTTCTCCTCCTTCTGGCCTCCTCAGGTGTTGAGGCGGGGGTAGGTACAGGATGAACTGTGTACCCCCCATTAGCAGGTAATCTGGCACATGCCGGCCCATCTGTTGATTTAGCCATCTTTTCCCTCCACCTGGCCGGGGTCTCCTCAATCTTAGGAGCAATCAATTTTATCACCACCATTATTAACATGAAACCCCCAGCCACATCCCAATACCAAACACCCCTATTTGTCTGATCAGTTCTTATTACCGCCATTCTCCTGCTTTTATCCCTTCCAGTTCTTGCCGCCGGCATTACTATGCTTTTAACCGACCGA------------------------------------------------------------------
>2184 Geophagus sp 6
------------TGATTTTTCTCGACCAATCACAAAGACATCGGCACCCTCTATTTAGTATTTGGTGCCTGGGCTGGAATAGTGGGCACTGCTTTAAGCCTACTAATTCGAGCAGAACTGAGCCAACCTGGATCCCTCCTTGGAGACGATCAAATTTATAACGTTATTGTTACCGCACACGCCTTTGTAATAATTTTCTTTATAGTTATACCAGTTATGATCGGGGGCTTCGGCAACTGACTAGTCCCATTAATAATTGGTGCCCCTGACATAGCCTTCCCTCGAATAAATAATATGAGCTTTTGACTCCTGCCCCCCTCATTTCTTCTTCTCCTAGCCTCCTCAGGTGTTGAAGCCGGAGTAGGCACAGGATGAACTGTGTATCCCCCCCTGTCAGGCAACCTGGCACATGCCGGCCCATCTGTTGATTTAGCCATTTTTTCTCTGCATCTGGCTGGGGTCTCTTCAATCTTAGGAGCAATCAATTTTATTACTACTATTATCAACATAAAACCCCCAGCCACCTCTCAGTACCAAACACCTTTATTTGTGTGGTCAGTCCTTATTACCGCCATTCTCCTACTCTTAGCCCTTCCAGTTCTTGCCGCCGGCATCACTATACTCTTAACTGATCGA------------------------------------------------------------------
>16644 Geophagus sp 2
------------------TTCTCGACTAATCACAAAGATATTGGCACCCTCTATTTAGTATTTGGTGCCTGAGCTGGGATAGTGGGCACTGCTTTAAGCCTACTGATTCGAGCAGAACTAAGCCAACCTGGCTCCCTCCTTGGAGATGATCAAATTTATAATGTCATCGTTACTGCACATGCCTTTGTAATAATTTTCTTTATAGTAATGCCAGTTATAATTGGGGGCTTCGGCAACTGACTGGTACCACTAATAATTGGTGCTCCTGACATAGCATTCCCTCGAATAAACAACATGAGTTTTTGACTGCTGCCCCCCTCATTCCTCCTCCTCCTGGCCTCCTCAGGTGTTGAGGCGGGAGTAGGGACAGGATGAACTGTATACCCCCCATTAGCAGGTAACCTAGCACATGCCGGCCCATCTGTTGATTTAGCCATTTTTTCCCTCCACCTGGCCGGAGTTTCCTCAATTTTAGGAGCAATCAATTTTATTACCACCATTATTAACATGAAACCCCCAGCCACCTCCCAGTACCAAACACCCCTATTCGTTTGATCAGTTCTTATTACCGCCATTCTCCTGCTTTTATCCCTTCCAGTTCTTGCCGCCGGCATTACTATACTTTTAACCGACCGAAAC---------------------------------------------------------------
>104697 Geophagus altifrons
---------CGTTGATTTTTCTCGACCAATCACAAAGATATCGGCACCCTCTATTTAGTATTTGGTGCCTGAGCTGGAATAGTGGGTACTGCTTTAAGCCTACTAATTCGAGCAGAACTAAGCCAACCTGGCTCCCTCCTTGGAGATGACCAAATTTATAATGTTATTGTTACTGCACACGCCTTTGTAATAATTTTCTTTATAGTAATGCCAGTTATAATTGGGGGCTTCGGCAACTGATTGGTACCACTAATAATTGGTGCTCCTGACATAGCCTTCCCTCGAATAAACAATATGAGTTTTTGACTCCTGCCCCCCTCATTTCTCCTCCTTCTGGCCTCCTCAGGTGTTGAGGCGGGGGTAGGTACAGGATGAACTGTGTACCCCCCATTAGCAGGTAATCTGGCACATGCCGGCCCATCTGTTGATTTAGCCATCTTTTCCCTCCACCTGGCCGGGGTCTCCTCAATCTTAGGAGCAATCAATTTTATCACCACCATTATTAACATAAAACCCCCAGCCACATCCCAGTACCAAACACCCCTATTTGTCTGATCAGTTCTTATTACCGCCATTCTCCTGCTTTTATCCCTTCCAGTTCTTGCCGCCGGCATTACTATGCTTT-----------------------------------------------------------------------------
>2052 Geophagus argyrostictus
------------------------------------------------------------------------------------GGCACTGCTTTAAGCCTACTAATTCGAGCAGAACTAAGCCAACCCGGCTCCCTCCTTGGAGATGACCAAATTTATAATGTCATTGTTACTGCACACGCCTTTGTAATAATTTTCTTTATAGTTATACCAGTTATAATTGGAGGCTTTGGCAACTGACTGGTACCACTAATAATTGGTGCTCCTGACATAGCCTTCCCTCGAATAAACAATATAAGTTTCTGACTCCTACCCCCCTCATTTCTACTCCTCCTAGCATCCTCAGGTGTTGAGGCAGGGGTGGGCACAGGATGAACTGTGTACCCCCCATTAGCAGGCAACCTGGCACATGCCGGCCCATCTGTTGATTTAGCCATTTTTTCCCTTCACTTGGCCGGGGTCTCCTCAATCTTAGGAGCAATCAATTTTATTACCACCATTATTAACATGAAGCCCCCTGCCACCTCTCAATACCAAACACCCCTATTTGTTTGGTCAGTTCTTATTACCGCCATTCTTCTACTTTTATCTCTTCCAGTTCTTGCCGCCGGCATTACCATGCTCTTAACCGACCGAAACCTAAACACAACTTTCTTTGACCCAGCGGGAGGAGGAGACCCTATTCTTTACCAACACTTA---
>17452 Geophagus altifrons
---------------------------------------------------------------------------------------ACTGCTTTAAGCCTACTAATTCGAGCAGAACTAAGCCAACCTGGTTCCCTCCTTGGAGATGACCAAATTTATAATGTTATTGTTACTGCACACGCCTTTGTAATAATTTTCTTTATAGTAATGCCAGTTATAATTGGGGGCTTCGGCAACTGACTGGTACCACTAATAATTGGTGCTCCTGACATAGCCTTCCCTCGGATAAACAATATGAGTTTTTGACTCCTGCCCCCCTCATTTCTTCTCCTTCTGGCCTCCTCAGGTGTTGAAGCGGGGGTAGGTACAGGATGAACTGTGTACCCCCCATTAGCAGGTAATTTGGCACATGCCGGCCCATCTGTTGATTTAGCCATTTTTTCCCTCCACCTGGCCGGGGTCTCCTCAATCTTAGGAGCAATCAATTTTATTACCACCATTATTAACATGAAACCCCCAGCCACATCCCAGTACCAAACACCCCTATTTGTCTGATCAGTTCTTATTACCGCCATTCTCCTGCTTTTATCCCTTCCAGTTCTTGCCGCCGGCATTACCATGCTTTTAACCGACCGAAACCTAAACACAACCTTCTTCGACCCAGCGGGAGGGGGAGACCCTATTCTTTACCAACACTTA---
>1413 Geophagus altifrons
---------------------------------------------------------------------------------------------TTAAGCCTACTAATTCGAGCAGAACTAAGCCAACCTGGCTCCCTCCTTGGAGATGACCAAATTTATAATGTTATTGTTACTGCACACGCCTTTGTAATAATTTTCTTTATAGTAATGCCAGTCATAATTGGGGGCTTCGGCAACTGATTGGTACCACTAATAATTGGTGCTCCTGACATAGCCTTCCCTCGAATAAACAATATGAGTTTTTGACTCCTGCCCCCCTCATTTCTCCTCCTTCTGGCCTCCTCAGGTGTTGAGGCGGGGGTAGGTACAGGATGAACTGTGTATCCCCCATTAGCAGGTAATCTGGCACATGCCGGCCCATCTGTTGATTTAGCCATTTTTTCCCTCCACCTGGCCGGGGTCTCCTCAATCTTAGGAGCAATCAATTTTATTACCACCATTATTAACATGAAACCCCCAGCCACATCCCAGTACCAAACACCCCTATTTGTCTGATCAGTTCTTATTACCGCCATTCTCCTGCTTTTATCCCTTCCAGTTCTTGCCGCCGGCATTACTATGCTTTTAACCGACCGAAACCTAAACACAACCTTCTTCGACCCAGCGGGAGGAGGAGACCCTATTCTTTACCAACACTTA---
>FUPR93109 Geophagus sveni
------------------------------------------------CTCTATTTAGTATTTGGTGCCTGAGCTGGAATAGTGGGCACTGCTTTAAGCCTACTAATTCGAGCAGAACTAAGCCAACCTGGCTCCCTCCTTGGAGACGACCAAATTTATAATGTCATTGTTACTGCACACGCCTTTGTAATAATTTTCTTTATAGTAATGCCAGTTATAATTGGGGGCTTCGGCAACTGACTGGTACCACTAATAATTGGTGCTCCTGACATAGCCTTTCCTCGAATAAACAACATGAGTTTTTGACTCCTGCCCCCCTCATTTCTTCTCCTCCTGGCCTCCTCAGGTGTTGAGGCGGGGGTGGGTACAGGATGAACTGTATACCCCCCATTAGCAGGTAATCTGGCACATGCCGGCCCATCTGTTGATTTAGCCATTTTTTCCCTCCACCTGGCCGGGGTTTCCTCAATCTTGGGAGCAATCAATTTTATTACCACCATTATTAACATAAAACCCCCAGCCACCTCCCAATACCAAACACCCCTATTTGTTTGATCAGTTCTTATTACCGCCATTCTTCTGCTTCTGTCCCTTCCAGTTCTTGCCGCCGGCATTACTATACTTTTAACCGACCGAAACCTAAACACAACCTTT------------------------------------------------
>1837 Geophagus argyrostictus
---------------------------------------------------------------------------------------------------------ATTCGAGCAGAACTAAGCCAACCCGGCTCCCTCCTTGTAGATGACCAAATTTATAATGTCATTGTTACTGCACACGCCTTTGTAATAATTTTCTTTATAGTTATACCAGTTATAATTGGAGGCTTTGGCAACTGACTGGTACCACTAATAATTGGTGCTCCTGACATAGCCTTCCCTCGAATAAACAATATAAGTTTCTGACTCCTACCCCCCTCATTTCTACTCCTCCTAGCATCCTCAGGTGTTGAGGCAGGGGTGGGCACAGGATGAACTGTATACCCCCCATTAGCAGGCAACCTGGCACATGCCGGCCCATCTGTTGATTTAGCCATTTTTTCCCTTCACTTGGCCGGGGTCTCCTCAATCTTAGGAGCAATCAATTTTATTACCACCATTATTAACATGAAACCCCCTGCCACCTCTCAATACCAAACACCCCTATTTGTTTGGTCAGTTCTTATTACCGCCATTCTTCTACTTTTATCTCTTCCAGTTCTTGCCGCCGGCATTACCATGCTCTTAACCGACCGAAACCTAAACACAACTTTCTTTGACCCAGCGGGAGGAGGAGACCCTATTCTTTACCAACACTTA---
>GU701784 Geophagus sveni
---------------------------------------------------------------------------------------ACTGCTTTAAGCCTACTAATTCGAGCAGAACTAAGCCAACCTGGCTCCCTCCTTGGAGACGACCAAATTTATAATGTCATTGTTACTGCACACGCCTTTGTAATAATTTTCTTTATAGTAATGCCAGTTATAATGGGGGGCTTCGGCAACTGACTGGTACCACTAATAATTGGTGCTCCTGACATAGCCTTTCCTCGAATAAACAACATGAGTTTTTGACTCCTGCCCCCCTCATTTCTTCTCCTCCTGGCCTCCTCAGGTGTTGAGGCGGGGGTGGGTACAGGATGAACTGTATACCCCCCATTAGCAGGTAATCTGGCACATGCCGGCCCATCTGTTGATTTAGCCATTTTTTCCCTCCACCTGGCCGGGGTTTCCTCAATCTTGGGAGCAATCAATTTTATTACCACCATTATTAACATAAAACCCCCAGCCACCTCCCAATACCAAACACCCCTATTTGTTTGATCAGTTCTTATTACCGCCATTCTTCTGCTTCTGTCCCTTCCAGTTCTTGCCGCCGGCATTACTATACTTTTAACCGACCGAAACCTAAACACAACCTTCTTCGACCCGGCGGGAGGAGGGGACC-----------------------
>2029 Geophagus argyrostictus
---------------------------------------------------------------------------------------------------------------GCAGAACTAAGCCAATCCGGCTCCCTCCTTGGAGATGACCAAATTTATAATGTCATTGTTACTGCACACGCCTTTGTAATAATTTTCTTTATAGTTATACCAGTTATAATTGGAGGCTTTGGCAACTGACTGGTACCACTAATAATTGGTGCTCCTGACATAGCCTTCCCTCGAATAAACAATATAAGTTTCTGACTCCTACCCCCCTCATTTCTACTCCTCCTAGCATCCTCAGGTGTTGAGGCAGGGGTGGGCACAGGATGAACTGTATACCCCCCATTAGCAGGCAACCTGGCACATGCCGGCCCATCTGTTGATTTAGCCATTTTTTCCCTTCACTTGGCCGGGGTCTCCTCAATCTTAGGAGCAATCAATTTTATTACCACCATTATTAACATGAAGCCCCCTGCCACCTCTCAATACCAAACACCCCTATTTGTTTGGTCAGTTCTTATTACCGCCATTCTTCTACTTTTATCTCTTCCAGTTCTTGCCGCCGGCATTACCATGCTCTTAACCGACCGAAACCTAAACACAACTTTCTTTGACCCAGCGGGAGGAGGAGACCCTATTCTTTACCAACACTTA---
>8017 Geophagus megasema
---------------------------------------------------------------------------------------ACTGCTTTAAGCCTACTAATTCGAGCAGAACTAAGCCAACCTGGTTCCCTCCTTGGAGATGACCAAATTTATAATGTCATCGTTACTGCACACGCCTTTGTAATAATTTTCTTTATAGTAATACCAGTTATAATTGGGGGCTTCGGCAACTGACTGGTACCACTAATAATTGGTGCTCCTGACATAGCGTTCCCTCGAATAAACAACATGAGTTTTTGACTCCTGCCCCCCTCATTCCTCCTCCTCCTAGCCTCCTCAGGTGTTGAGGCGGGAGTAGGAACAGGATGAACTGTATACCCCCCATTAGCAGGTAACCTGGCACATGCCGGCCCATCTGTTGATTTAGCCATTTTTTCCCTCCACCTGGCCGGGGTTTCCTCAATCTTAGGAGCAATCAATTTTATTACCACTATTATTAACATGAAACCCCCAGCCACCTCCCAGTACCAAACACCTCTATTCGTTTGATCAGTTCTTATTACCGCCATTCTCCTGCTTTTATCCCTTCCAGTCCTTGCCGCCGGCATTACTATACTTTTAACCGACCGAAACCTAAACACAACCTTCTTCGACCCGGCGGGAGGA------------------------------
>1905 Geophagus argyrostictus
------------------------------------------------------------------------------------------------------------------GAACTAAGCCAACCCGGCTCCCTCCTTGTAGATGACCAAATTTATAATGTCATTGTTACTGCACACGCCTTTGTAATAATTTTCTTTATAGTTATACCAGTTATAATTGGAGGCTTTGGCAACTGACTGGTACCACTAATAATTGGTGCTCCTGACATAGCCTTCCCTCGAATAAACAATATAAGTTTCTGACTCCTACCCCCCTCATTTCTACTCCTCCTAGCATCCTCAGGTGTTGAGGCAGGGGTGGGCACAGGATGAACTGTATACCCCCCATTAGCAGGCAACCTGGCACATGCCGGCCCATCTGTTGATTTAGCCATTTTTTCCCTTCACTTGGCCGGGGTCTCCTCAATCTTAGGAGCAATCAATTTTATTACCACCATTATTAACATGAAGCCCCCTGCCACCTCTCAATACCAAACACCCCTATTTGTTTGGTCAGTTCTTATTACCGCCATTCTTCTACTTTTATCTCTTCCAGTTCTTGCCGCCGGCATTACCATGCTCTTAACCGACCGAAACCTAAACACAACTTTCTTTGACCCAGCGGGAGGAGGAGACCCTATTCTTTACCAACACTTA---
>2043 Geophagus argyrostictus
------------------------------------------------------------------------------------------------------------------GAACTAAGCCAACCCGGCTCCCTCCTTGGAGATGACCAAATTTATCATGTCATTGTTACTGCACACGCCTTTGTAATAATTTTCTTTATAGTTATACCAGTTATAATTGGAGGCTTTGGCAACTGACTGGTACCACTAATAATTGGTGCTCCTGACATAGCCTTCCCTCGAATAAACAATATAAGTTTCTGACTCCTACCCCCCTCATTTCTACTCCTCCTAGCATCCTCAGGTGTTGAGGCAGGGGTGGGCACAGGATGAACTGTATACCCCCCATTAGCAGGCAACCTGGCACACGCCGGCCCATCTGTTGATTTAGCCATTTTTTCCCTTCACTTGGCCGGGGTCTCCTCAATCTTAGGAGCAATCAATTTTATTACCACCATTATTAACATGAAGCCCCCTGCCACCTCTCAATACCAAACACCCCTATTTGTTTGGTCAGTTCTTATTACCGCCATTCTTCTACTTTTATCTCTTCCAGTTCTTGCCGCCGGCATTACCATGCTCTTAACCGACCGAAACCTAAACACAACTTTCTTTGACCCAGCGGGAGGAGGAGACCCTATTCTTTACCAACACTTA---
>300 Geophagus megasema
------------------------------------------------------------------------------------------GCATTAAGCCTACTAATTCGAGCAGAACTAAGCCAACCTGGCTCCCTCCTTGGAGATGACCAAATTTATAATGTCATCGTTACTGCACACGCCTTTGTAATAATTTTCTTTATAGTAATACCAGTTATAATCGGGGGCTTCGGCAACTGACTGGTACCACTAATAATTGGTGCTCCTGACATAGCGTTCCCTCGAATAAACAACATGAGTTTTTGACTTCTGCCCCCCTCATTCCTCCTCCTCCTAGCCTCCTCAGGTGTTGAGGCGGGAGTAGGAACAGGATGAACTGTATACCCCCCATTAGCAGGTAACCTGGCACATGCCGGCCCATCTGTTGATTTAGCCATTTTTTCCCTCCACCTGGCCGGGGTTTCCTCAATCTTAGGAGCAATCAATTTTATTACCACCATTATTAACATGAAACCCCCAGCCACCTCCCAGTACCAAACACCCCTATTCGTTTGATCAGTTCTTATTACCGCCATTCTCCTGCTTTTATCCCTTCCAGTCCTTGCCGCCGGCATTACTATACTTTTAACCGACCGAAACCTAAACACAACCTTCTTCGACCCGGCGGGAGGA------------------------------
>16885 Geophagus altifrons
---------------------------------------------------------------GGAGCCTGAGCTGGAATAGTGGGTACTGCTTTAAGCCTACTAATTCGAGCAGAACTAAGCCAACCTGGCTCCCTCCTTGGAGATGACCAAATTTATAATGTTATTGTTACTGCACACGCCTTTGTAATAATTTTCTTTATAGTAATGCCAGTTATAATTGGGGGCTTCGGCAACTGATTGGTACCACTAATAATTGGTGCTCCTGACATAGCCTTCCCTCGAATAAACAATATGAGTTTTTGACTCCTGCCCCCCTCATTTCTCCTCCTTCTGGCCTCCTCAGGTGTTGAGGCGGGGGTAGGTACAGGATGAACTGTGTACCCCCCATTAGCAGGTAATCTGGCACATGCCGGCCCATCTGTTGATTTAGCCATTTTTTCCCTCCACCTGGCCGGGGTCTCCTCAATCTTAGGAGCAATCAATTTTATTACCACCATTATTAACATGAAACCCCCAGCCACATCCCAGTACCAAACACCCCTATTTGTCTGATCAGTTCTTATTACCGCCATTCTCCTGCTTTTATCCCTTCCAGTTCTTGCCGCCGGCATTACTATGCTTTTAACCGACCGAAACCTAAA----------------------------------------------------------
>7040 Geophagus megasema
------------------TTCTCGACCAATCACAAAGATATCGGCACCCTCTATTTAGTATTTGGTGCCTGAGCTGGGATAGTGGGCACTGCTTTAAGCCTACTAATTCGAGCAGAACTAAGCCAACCTGGCTCCCTCCTTGGAGATGACCAAATTTATAATGTCATCGTTACTGCACACGCCTTTGTAATAATTTTCTTTATAGTAATACCAGTTATAATCGGGGGCTTCGGCAACTGACTGGTACCACTAATAATTGGTGCTCCTGACATAGCGTTCCCTCGAATAAACAACATGAGTTTTTGACTTCTGCCCCCCTCATTCCTCCTCCTCCTAGCCTCCTCAGGTGTTGAGGCGGGAGTAGGAACAGGATGAACTGTATACCCCCCATTAGCAGGTAACCTGGCACATGCCGGCCCATCTGTTGATTTAGCCATTTTTTCCCTCCACCTGGCCGGGGTTTCCTCAATCTTAGGAGCAATCGATTTTATTACCACCATTATTAACATGAAACCCCCAGCCACCTCCCAGTACCAAACACCCCTATTCGTTTGATCAGTTCTTA-----------------------------------------------------------------------------------------------------------------------------------------
>2750 Geophagus altifrons
----------------------------------------------CCCTCTATTTAGTATTTGGTGCCTGAGCTGGAATAGTGTGTACTGCTTTAAGCCTACTAATTCGAGCAGAACTAAGCCAACCTGGTTCCCTCCTTGGAGATGACCAAATTTATAATGTTATTGTTACTGCACACGCCTTTGTAATAATTTTCTTTATAGTAATGCCAGTTATAATTGGGGGCTTCGGCAACTGACTGGTACCACTAATAATTGGTGCTCCTGACATAGCCTTCCCTCGGATAAACAATATGAGTTTTTGACTCCTGCCCCCCTCATTTCTTCTCCTTCTGGCCTCCTCAGGTGTTGAAGCGGGGGTAGGTACAGGATGAACTGTGTACCCCCCATTAGCAGGTAATTTGGCACATGCCGGCCCATCTGTTGATTTAGCCATTTTTTCCCTCCACCTGGCCGGGTTCTCCTCAATCTTAGGAGGAATCAATTTTATTACCACCATTATTAACATGAAACCCCCAGCCACATCCCAGTACCAAACACCCCTATTTGTCTGATCAGTTCTTATTACCGCCATTCTCCTGCTTTTA------------------------------------------------------------------------------------------------------------------
>2041 Geophagus sp 3
---------------------------------------------------------------------------------------------------------------------------------------------------------------------------------------TTTGTAATAATTTTCTTTATAGTAATGCCAGTTATAATTGGGGGCTTCGGCAACTGACTGGTACCACTAATAATTGGTGCTCCTGACATGGCTTTCCCTCGAATAAACAACATGAGTTTTTGACTCCTGCCCCCCTCATTCCTCCTCCTCCTAGCCTCCTCAGGTGTAGAGGCGGGGGTAGGTACAGGATGAACTGTATACCCCCCATTAGCGGGTAACCTGGCACATGCCGGCCCATCTGTTGATTTAGCCATTTTTTCCCTCCACCTGGCCGGAGTTTCCTCAATCTTAGGAGCAATCAATTTTATTACCACCATTATTAACATAAAACCCCCAGCCACCTCCCAGTACCAAACACCCTTATTTGTTTGATCAGTTCTTATTACCGCCATTCTCCTGCTTCTATCCCTTCCAGTTCTTGCCGCCGGCATTACTATACTTTTAACCGACCGAAACCTAAACACAACCTTCTTCGACCCGGCGGGAGGAGGGGACCCTATTCTTTACCAACACTTA---
>1195 Geophagus altifrons
------------------------------------------------------------------------------------------------------------------------------------TCCCTCCTTGGAGATGACCAAATTTATAATGTCATTGTTACTGCGCACGCCTTTGTAATAATTTTCTTTATAGTAATGCCAGTTATAATTGGGGGCTTCGGCAACTGATTGGTACCACTAATAATTGGTGCTCCTGACATAGCCTTCCCTCGAATAAACAATATGAGTTTTTGACTCCTGCCCCCCTCATTTCTCCTCCTTCTGGCCTCCTCAGGTGTTGAGGCGGGGGTAGGTACAGGATGAACTGTGTACCCCCCATTAGCAGGTAATCTGGCACATGCCGGCCCATCTGTTGATTTAGCCATTTTTTCCCTCCACCTGGCCGGGGTCTCCTCAATCTTAGGAGCAATCAATTTTATTACCACCATTATTAACATGAAACCCCCAGCCACATCCCAGTACCAAACACCCCTATTTGTCTGATCAGTTCTTATTACCGCCATTCTCCTGCTTTTATCCCTTCCAGTTCTTGCCGCCGGCATTACTATGCTTTTAACCGACCGAA-----------------------------------------------------------------
>104996 Geophagus altifrons
---------------------------------------------------------------------------------------------------------------------------------------------------------------------------------------------ATAATTTTCTTTATAGTAATGCCAGTTATAATTGGGGGCTTCGGCAACTGATTGGTACCACTAATAATTGGTGCTCCTGACATAGCCTTCCCTCGAATAAACAATATGAGTTTTTGACTCCTGCCCCCCTCATTTCTCCTCCTTCTGGCCTCCTCAGGTGTTGAGGCGGGGGTAGGTACAGGATGAACTGTGTACCCCCCATTAGCAGGTAATCTGGCACATGCCGGCCCATCTGTTGATTTAGCCATTTTTTCCCTCCACCTGGCCGGGGTCTCCTCAATCTTAGGAGCAATCAATTTTATTACCACCATTATTAACATGAAACCCCCAGCCACATCCCAGTACCAAACACCCCTATTTGTCTGATCAGTTCTTATTACCGCCATTCTCCTGCTTTTATCCCTTCCAGTTCTTGCCGCCCGCATT---------------------------------------------------------------------------------------
>104036 Geophagus megasema
---------------------------------------------------------------------------------------------------------------------------------------------------------------------------------------------ATAATTTTCTTTATAGTAATACCAGTTATAATCGGGGGCTTCGGCAACTGACTGGTACCACTAATAATTGGTGCTCCTGACATAGCGTTCCCTCGAATGAACAACATAAGTTTTTGACTCCTGCCCCCCTCATTCCTCCTCCTCCTAGCCTCCTCAGGTGTTGAGGCGGGAGTAGGAACAGGATGAACTGTATACCCCCCATTAGCAGGTAACCTGGCACATGCCGGCCCATCTGTTGATTTAGCCATTTTTTCCCTCCACCTGGCCGGGGTTTCCTCAATCTTAGGAGCAATCAATTTTATTACCACCATTATTAACATGAAACCCCCAGCCACCTCCCAGTTCCAAACACCCCTATTCGTTTGATCAGTTCTTAGTACCGCCATTCTCCTGCTTTTATCTCTTCCAGTTCTTGCCGCCGGCATT---------------------------------------------------------------------------------------
>104035 Geophagus megasema
---------------------------------------------------------------------------------------------------------------------------------------------------------------------------------------------ATAATTTTCTTTATAGTAATACCAGTTATAATCGGGGGCTTCGGCAACTGACTGGTACCACTAATAATTGGTGCTCCTGACATAGCGTCCCCTCGAATGAACAACATAAGTTTTTGACTCCTGCCCCCCTCATTCCTCCTCCTCCTAGCCTCCTCAGGTGTTGAGGCGGGAGTAGGAACAGGATGAACTGTATACCCCCCATTAGCAGGTAACCTGGCACATGCCGGCCCATCTGTTGATTTAGCCATTTTTTCCCTCCACCTGGCCGGGGTTTCCTCAATCTTAGGAGCAATCAATTTTATTACCACCATTATTAACATGAAACCCCCAGCCACCTCCCAGTACCAAACACCCCTATTCGTTTGATCAGTTCTTATTACCGCCATTCTCCTGCTTTTATCTCTTCCAGTTCTTGCCGCCGGCATT---------------------------------------------------------------------------------------
>KR150866 Geophagus steindachneri
GCAATCACACGTTGATTCTTCTCAACCAATCACAAAGACATCGGCACCCTCTATTTAGTATTTGGTGCTTGAGCTGGAATAGTAGGCACTGCATTAAGCCTGCTAATCCGAGCAGAACTCAGCCAACCCGGCTCTCTCCTCGGAGATGACCAAATTTATAATGTAATTGTTACCGCTCACGCCTTTGTAATAATTTTCTTTATGGTAATGCCGATCATAATTGGAGGCTTTGGTAACTGACTCGTACCACTAATAATTGGTGCCCCTGACATAGCCTTCCCCCGAATAAACAACATGAGCTTTTGACTCCTCCCCCCTTCATTTCTGCTCCTCCTAGCCTCCTCGGGAGTTGAAGCCGGAGTTGGGACAGGATGAACAGTATACCCCCCACTAGCAGGCAACCTAGCACATGCCGGCCCCTCTGTTGACCTAGCTATTTTCTCACTCCACTTGGCCGGAGTCTCCTCAATCTTAGGGGCAATCAATTTTATTACTACTATTTTTAACATAAAACCTCCAGCAATTTCCCAATATCAAACACCCTTATTTGTATGGGCAGTCCTCATCACTGCCGTCCTTCTCCTACTATCTCTGCCAGTTCTTGCTGCAGGTATTACCATGCTCTTAACCGATCGAAACCTTAACACAACCTTTTTTGATCCTGCAGGAGGAGGAGATCCCATCCTTTATCAACATTTGTTT
>145 Geophagus steindachneri
---------------------------AATCACAAAGACATCGGCACCCTCTATTTAGTATTTGGTGCTTGAGCTGGAATAGTAGGCACTGCATTAAGCCTGCTAATCCGAGCAGAACTCAGCCAACCCGGCTCTCTCCTCGGAGATGACCAAATTTATAATGTAATTGTTACCGCTCACGCCTTTGTAATAATTTTCTTTATGGTAATGCCGATCATAATTGGAGGCTTTGGTAACTGACTCGTACCACTAATAATTGGTGCCCCTGACATAGCCTTCCCCCGAATAAACAACATGAGCTTTTGACTCCTCCCCCCTTCATTTCTGCTCCTCCTAGCCTCCTCGGGAGTTGAAGCCGGAGTTGGGACAGGATGAACAGTATACCCCCCACTAGCAGGCAACCTAGCACATGCCGGCCCCTCTGTTGACCTAGCTATTTTCTCACTCCACTTGGCCGGAGTCTCCTCAATCTTAGGGGCAATCAATTTTATTACTACTATTTTTAACATAAAACCTCCAGCAATTTCCCAATATCAAACACCCTTATTTGTATGGGCAGTCCTCATCACTGCCGTCCTTCTCCTACTATCTCTGCCAGTTCTTGCTGCAGGTATTACCATGCTCTTAACCGAGCGAAACCT-------------------------------------------------------------
