# Supplementary material for: Mapping the hidden diversity of the Geophagus sensu stricto species group (Cichlidae: Geophagini) from the Amazon basin
Source: PeerJ. 2021 Nov 30;9:e12443. doi: 10.7717/peerj.12443 (PMC8641480; doi:10.7717/peerj.12443)
Supplement: Supplemental Information 10 — The COI sequences generated in this study are available on Genbank under accessions MZ504295–MZ504609. [file peerj-09-12443-s010.txt]

SUB9957224 104996	MZ504295
SUB9957224 104036	MZ504296
SUB9957224 104035	MZ504297
SUB9957224 23	MZ504298
SUB9957224 364	MZ504299
SUB9957224 17657	MZ504300
SUB9957224 17017	MZ504301
SUB9957224 356	MZ504302
SUB9957224 363	MZ504303
SUB9957224 16655	MZ504304
SUB9957224 17027	MZ504305
SUB9957224 362	MZ504306
SUB9957224 16656	MZ504307
SUB9957224 17018	MZ504308
SUB9957224 17024	MZ504309
SUB9957224 17033	MZ504310
SUB9957224 17034	MZ504311
SUB9957224 17035	MZ504312
SUB9957224 17036	MZ504313
SUB9957224 17019	MZ504314
SUB9957224 17020	MZ504315
SUB9957224 1190	MZ504316
SUB9957224 17022	MZ504317
SUB9957224 16658	MZ504318
SUB9957224 16989	MZ504319
SUB9957224 17021	MZ504320
SUB9957224 16991	MZ504321
SUB9957224 16994	MZ504322
SUB9957224 16996	MZ504323
SUB9957224 17028	MZ504324
SUB9957224 16990	MZ504325
SUB9957224 16993	MZ504326
SUB9957224 16997	MZ504327
SUB9957224 17009	MZ504328
SUB9957224 17013	MZ504329
SUB9957224 17032	MZ504330
SUB9957224 16992	MZ504331
SUB9957224 17015	MZ504332
SUB9957224 16983	MZ504333
SUB9957224 16984	MZ504334
SUB9957224 16985	MZ504335
SUB9957224 17037	MZ504336
SUB9957224 17030	MZ504337
SUB9957224 17029	MZ504338
SUB9957224 17031	MZ504339
SUB9957224 17014	MZ504340
SUB9957224 16829	MZ504341
SUB9957224 17563	MZ504342
SUB9957224 17656	MZ504343
SUB9957224 17565	MZ504344
SUB9957224 17566	MZ504345
SUB9957224 17567	MZ504346
SUB9957224 1187	MZ504347
SUB9957224 1188	MZ504348
SUB9957224 1189	MZ504349
SUB9957224 17116	MZ504350
SUB9957224 16651	MZ504351
SUB9957224 17016	MZ504352
SUB9957224 16995	MZ504353
SUB9957224 16657	MZ504354
SUB9957224 17658	MZ504355
SUB9957224 14111	MZ504356
SUB9957224 14115	MZ504357
SUB9957224 14119	MZ504358
SUB9957224 14121	MZ504359
SUB9957224 14118	MZ504360
SUB9957224 14177	MZ504361
SUB9957224 15675	MZ504362
SUB9957224 15676	MZ504363
SUB9957224 12378	MZ504364
SUB9957224 29627	MZ504365
SUB9957224 102687	MZ504366
SUB9957224 17025	MZ504367
SUB9957224 229	MZ504368
SUB9957224 299	MZ504369
SUB9957224 298	MZ504370
SUB9957224 7040	MZ504371
SUB9957224 17640	MZ504372
SUB9957224 17645	MZ504373
SUB9957224 17641	MZ504374
SUB9957224 17644	MZ504375
SUB9957224 230	MZ504376
SUB9957224 233	MZ504377
SUB9957224 232	MZ504378
SUB9957224 234	MZ504379
SUB9957224 239	MZ504380
SUB9957224 7032	MZ504381
SUB9957224 9414	MZ504382
SUB9957224 695	MZ504383
SUB9957224 3307	MZ504384
SUB9957224 8016	MZ504385
SUB9957224 8760	MZ504386
SUB9957224 104034	MZ504387
SUB9957224 8033	MZ504388
SUB9957224 17643	MZ504389
SUB9957224 300	MZ504390
SUB9957224 8017	MZ504391
SUB9957224 1186	MZ504392
SUB9957224 26286	MZ504393
SUB9957224 26514	MZ504394
SUB9957224 26764	MZ504395
SUB9957224 14926	MZ504396
SUB9957224 2168	MZ504397
SUB9957224 15355	MZ504398
SUB9957224 15745	MZ504399
SUB9957224 15746	MZ504400
SUB9957224 15674	MZ504401
SUB9957224 15743	MZ504402
SUB9957224 15744	MZ504403
SUB9957224 15747	MZ504404
SUB9957224 5002	MZ504405
SUB9957224 11782	MZ504406
SUB9957224 24215	MZ504407
SUB9957224 26358	MZ504408
SUB9957224 24860	MZ504409
SUB9957224 104248	MZ504410
SUB9957224 104575	MZ504411
SUB9957224 104577	MZ504412
SUB9957224 104574	MZ504413
SUB9957224 13022	MZ504414
SUB9957224 107119	MZ504415
SUB9957224 14182	MZ504416
SUB9957224 14113	MZ504417
SUB9957224 14178	MZ504418
SUB9957224 14184	MZ504419
SUB9957224 14116	MZ504420
SUB9957224 14117	MZ504421
SUB9957224 14120	MZ504422
SUB9957224 14179	MZ504423
SUB9957224 14174	MZ504424
SUB9957224 15353	MZ504425
SUB9957224 14112	MZ504426
SUB9957224 14122	MZ504427
SUB9957224 14123	MZ504428
SUB9957224 13172	MZ504429
SUB9957224 13215	MZ504430
SUB9957224 14864	MZ504431
SUB9957224 15166	MZ504432
SUB9957224 15184	MZ504433
SUB9957224 25136	MZ504434
SUB9957224 14181	MZ504435
SUB9957224 14183	MZ504436
SUB9957224 15354	MZ504437
SUB9957224 2164	MZ504438
SUB9957224 13142	MZ504439
SUB9957224 14180	MZ504440
SUB9957224 14114	MZ504441
SUB9957224 14175	MZ504442
SUB9957224 14176	MZ504443
SUB9957224 15189	MZ504444
SUB9957224 104573	MZ504445
SUB9957224 16643	MZ504446
SUB9957224 16645	MZ504447
SUB9957224 16644	MZ504448
SUB9957224 17633	MZ504449
SUB9957224 17634	MZ504450
SUB9957224 17635	MZ504451
SUB9957224 17638	MZ504452
SUB9957224 17639	MZ504453
SUB9957224 17637	MZ504454
SUB9957224 17636	MZ504455
SUB9957224 11527	MZ504456
SUB9957224 11528	MZ504457
SUB9957224 11530	MZ504458
SUB9957224 11529	MZ504459
SUB9957224 11531	MZ504460
SUB9957224 1649	MZ504461
SUB9957224 1652	MZ504462
SUB9957224 1656	MZ504463
SUB9957224 1651	MZ504464
SUB9957224 1764	MZ504465
SUB9957224 23655	MZ504466
SUB9957224 1653	MZ504467
SUB9957224 1655	MZ504468
SUB9957224 23158	MZ504469
SUB9957224 24632	MZ504470
SUB9957224 26005	MZ504471
SUB9957224 1654	MZ504472
SUB9957224 1767	MZ504473
SUB9957224 24594	MZ504474
SUB9957224 25787	MZ504475
SUB9957224 2040	MZ504476
SUB9957224 25162	MZ504477
SUB9957224 26128	MZ504478
SUB9957224 26202	MZ504479
SUB9957224 2041	MZ504480
SUB9957224 2042	MZ504481
SUB9957224 1650	MZ504482
SUB9957224 357	MZ504483
SUB9957224 100445	MZ504484
SUB9957224 1607	MZ504485
SUB9957224 1614	MZ504486
SUB9957224 11549	MZ504487
SUB9957224 14627	MZ504488
SUB9957224 104693	MZ504489
SUB9957224 14439	MZ504490
SUB9957224 14456	MZ504491
SUB9957224 4599	MZ504492
SUB9957224 17448	MZ504493
SUB9957224 4386	MZ504494
SUB9957224 1613	MZ504495
SUB9957224 12077	MZ504496
SUB9957224 12135	MZ504497
SUB9957224 15374	MZ504498
SUB9957224 15379	MZ504499
SUB9957224 365	MZ504500
SUB9957224 1610	MZ504501
SUB9957224 14285	MZ504502
SUB9957224 17570	MZ504503
SUB9957224 455	MZ504504
SUB9957224 3282	MZ504505
SUB9957224 2796	MZ504506
SUB9957224 2799	MZ504507
SUB9957224 2167	MZ504508
SUB9957224 2169	MZ504509
SUB9957224 2161	MZ504510
SUB9957224 1191	MZ504511
SUB9957224 24030	MZ504512
SUB9957224 24196	MZ504513
SUB9957224 24757	MZ504514
SUB9957224 30301	MZ504515
SUB9957224 30771	MZ504516
SUB9957224 24111	MZ504517
SUB9957224 1608	MZ504518
SUB9957224 32020	MZ504519
SUB9957224 107121	MZ504520
SUB9957224 1612	MZ504521
SUB9957224 1192	MZ504522
SUB9957224 1412	MZ504523
SUB9957224 1196	MZ504524
SUB9957224 1194	MZ504525
SUB9957224 1611	MZ504526
SUB9957224 12136	MZ504527
SUB9957224 14284	MZ504528
SUB9957224 14626	MZ504529
SUB9957224 17572	MZ504530
SUB9957224 17578	MZ504531
SUB9957224 17581	MZ504532
SUB9957224 17571	MZ504533
SUB9957224 17573	MZ504534
SUB9957224 17574	MZ504535
SUB9957224 17579	MZ504536
SUB9957224 17646	MZ504537
SUB9957224 1411	MZ504538
SUB9957224 1413	MZ504539
SUB9957224 17445	MZ504540
SUB9957224 17455	MZ504541
SUB9957224 17449	MZ504542
SUB9957224 17451	MZ504543
SUB9957224 17452	MZ504544
SUB9957224 17453	MZ504545
SUB9957224 17454	MZ504546
SUB9957224 3281	MZ504547
SUB9957224 17450	MZ504548
SUB9957224 1195	MZ504549
SUB9957224 4600	MZ504550
SUB9957224 4601	MZ504551
SUB9957224 16814	MZ504552
SUB9957224 387	MZ504553
SUB9957224 2825	MZ504554
SUB9957224 4604	MZ504555
SUB9957224 16815	MZ504556
SUB9957224 16823	MZ504557
SUB9957224 1414	MZ504558
SUB9957224 1615	MZ504559
SUB9957224 1616	MZ504560
SUB9957224 2158	MZ504561
SUB9957224 2163	MZ504562
SUB9957224 2159	MZ504563
SUB9957224 2162	MZ504564
SUB9957224 2165	MZ504565
SUB9957224 2166	MZ504566
SUB9957224 2673	MZ504567
SUB9957224 104696	MZ504568
SUB9957224 104697	MZ504569
SUB9957224 1409	MZ504570
SUB9957224 1410	MZ504571
SUB9957224 14455	MZ504572
SUB9957224 12076	MZ504573
SUB9957224 16885	MZ504574
SUB9957224 16887	MZ504575
SUB9957224 1657	MZ504576
SUB9957224 1760	MZ504577
SUB9957224 1756	MZ504578
SUB9957224 1758	MZ504579
SUB9957224 11060	MZ504580
SUB9957224 14924	MZ504581
SUB9957224 14925	MZ504582
SUB9957224 104576	MZ504583
SUB9957224 11550	MZ504584
SUB9957224 11781	MZ504585
SUB9957224 11555	MZ504586
SUB9957224 1837	MZ504587
SUB9957224 1905	MZ504588
SUB9957224 2043	MZ504589
SUB9957224 1908	MZ504590
SUB9957224 1909	MZ504591
SUB9957224 2029	MZ504592
SUB9957224 2052	MZ504593
SUB9957224 1858	MZ504594
SUB9957224 7033	MZ504595
SUB9957224 2160	MZ504596
SUB9957224 2183	MZ504597
SUB9957224 2184	MZ504598
SUB9957224 2186	MZ504599
SUB9957224 2188	MZ504600
SUB9957224 2189	MZ504601
SUB9957224 2187	MZ504602
SUB9957224 2744	MZ504603
SUB9957224 2748	MZ504604
SUB9957224 2749	MZ504605
SUB9957224 2750	MZ504606
SUB9957224 2751	MZ504607
SUB9957224 17660	MZ504608
SUB9957224 145	MZ504609
